# Supplementary material for: A Comprehensive Plasma Metabolomics Dataset for a Cohort of Mouse Knockouts within the International Mouse Phenotyping Consortium
Source: Metabolites. 2019 May 22;9(5):101. doi: 10.3390/metabo9050101 (PMC6571919; doi:10.3390/metabo9050101)
Supplement: Supplementary file 1 [file metabolites-09-00101-s001.zip]

Archive with 3 entries (2 files):
- metabolites-505978-SI/
- metabolites-505978-SI/Supplementary figure s1.pptx
- metabolites-505978-SI/Supplementary Tables.xlsx
