# Supplementary material for: A Comprehensive Plasma Metabolomics Dataset for a Cohort of Mouse Knockouts within the International Mouse Phenotyping Consortium
Source: Metabolites. 2019 May 22;9(5):101. doi: 10.3390/metabo9050101 (PMC6571919; doi:10.3390/metabo9050101)
Supplement: Supplementary file 1 [file metabolites-09-00101-s001.zip › metabolites-505978-SI/Supplementary Tables.xlsx]

## Sheet: TableDetails
Table	Description
Table S1	Phenotype details
Table S2	Phenotype data for knockouts
Table S3	WCMC - GCMS annotation database
Table S4	WCMC - HILIC annotation database (ESI POS)
Table S5	WCMC - HILIC annotation database (ESI NEG)
Table S6	WCMC - CSH annotation database (ESI POS)
Table S7	WCMC - CSH annotation database (ESI NEG)
Table S8	WCMC - Targeted metabolomics database (Bile Acids and Steroids)
Table S9	WCMC - Targeted metabolomics database (Oxylipins)
Table S10	Sample and file name mapping
Table S11	Raw metabolomics dataset for mouse knockouts
Table S12	Filtered metabolomics dataset
Table S13	Data Dictionary
Table S14	Data Matrix
Table S15	Sample metadata
Table S16	Reagents and material used
Table S17	Analysis sequences for all assays
Table S18	Internal standards for LCMS assays

## Sheet: TableS1_Pheno
Table S1 : Details about phenotypes.
Procedure ID	Phenotype ID	Procedure	Phenotype
IMPC_ACS_003	IMPC_ACS_006_001	Acoustic Startle and Prepulse Inhibition (PPI)	Response amplitude - S
IMPC_ACS_003	IMPC_ACS_0033_001	Acoustic Startle and Prepulse Inhibition (PPI)	% Pre-pulse inhibition - PPI1
IMPC_ACS_003	IMPC_ACS_0034_001	Acoustic Startle and Prepulse Inhibition (PPI)	% Pre-pulse inhibition - PPI2
IMPC_ACS_003	IMPC_ACS_0035_001	Acoustic Startle and Prepulse Inhibition (PPI)	% Pre-pulse inhibition - PPI3
IMPC_ACS_003	IMPC_ACS_0036_001	Acoustic Startle and Prepulse Inhibition (PPI)	% Pre-pulse inhibition - PPI4
IMPC_ACS_003	IMPC_ACS_0037_001	Acoustic Startle and Prepulse Inhibition (PPI)	% Pre-pulse inhibition - Global
IMPC_OFD_001	IMPC_OFD_007_001	Open Field	Whole arena resting time
IMPC_OFD_001	IMPC_OFD_009_001	Open Field	Whole arena average speed
IMPC_OFD_001	IMPC_OFD_0010_001	Open Field	Periphery distance travelled
IMPC_OFD_001	IMPC_OFD_0011_001	Open Field	Periphery resting time
IMPC_OFD_001	IMPC_OFD_0012_001	Open Field	Periphery permanence time
IMPC_OFD_001	IMPC_OFD_0013_001	Open Field	Periphery average speed
IMPC_OFD_001	IMPC_OFD_0014_001	Open Field	Center distance travelled
IMPC_OFD_001	IMPC_OFD_0015_001	Open Field	Center resting time
IMPC_OFD_001	IMPC_OFD_0016_001	Open Field	Center permanence time
IMPC_OFD_001	IMPC_OFD_0017_001	Open Field	Center average speed
IMPC_OFD_001	IMPC_OFD_0018_001	Open Field	Latency to center entry
IMPC_OFD_001	IMPC_OFD_0019_001	Open Field	Number of center entries
IMPC_OFD_001	IMPC_OFD_0020_001	Open Field	Distance travelled - total
IMPC_OFD_001	IMPC_OFD_0021_001	Open Field	Number of rears - total
IMPC_OFD_001	IMPC_OFD_0022_001	Open Field	Percentage center time
IMPC_HWT_001	IMPC_HWT_008_001	Heart Weight	Heart weight
IMPC_DXA_001	IMPC_DXA_002_001	Body Composition (DEXA lean/fat)	Fat mass
IMPC_DXA_001	IMPC_DXA_003_001	Body Composition (DEXA lean/fat)	Lean mass
IMPC_DXA_001	IMPC_DXA_004_001	Body Composition (DEXA lean/fat)	Bone Mineral Density (excluding skull)
IMPC_DXA_001	IMPC_DXA_005_001	Body Composition (DEXA lean/fat)	Bone Mineral Content (excluding skull)
IMPC_DXA_001	IMPC_DXA_006_001	Body Composition (DEXA lean/fat)	Body length
IMPC_DXA_001	IMPC_DXA_007_001	Body Composition (DEXA lean/fat)	BMC/Body weight
IMPC_DXA_001	IMPC_DXA_008_001	Body Composition (DEXA lean/fat)	Lean/Body weight
IMPC_DXA_001	IMPC_DXA_009_001	Body Composition (DEXA lean/fat)	Fat/Body weight
IMPC_DXA_001	IMPC_DXA_0010_001	Body Composition (DEXA lean/fat)	Bone Area
IMPC_GRS_001	IMPC_GRS_008_001	Grip Strength	Forelimb grip strength measurement mean
IMPC_GRS_001	IMPC_GRS_009_001	Grip Strength	Forelimb and hindlimb grip strength measurement mean
IMPC_CBC_003	IMPC_CBC_001_001	Clinical Chemistry	Sodium
IMPC_CBC_003	IMPC_CBC_002_001	Clinical Chemistry	Potassium
IMPC_CBC_003	IMPC_CBC_003_001	Clinical Chemistry	Chloride
IMPC_CBC_003	IMPC_CBC_004_001	Clinical Chemistry	Urea (Blood Urea Nitrogen - BUN)
IMPC_CBC_003	IMPC_CBC_006_001	Clinical Chemistry	Total protein
IMPC_CBC_003	IMPC_CBC_007_001	Clinical Chemistry	Albumin
IMPC_CBC_003	IMPC_CBC_009_001	Clinical Chemistry	Calcium
IMPC_CBC_003	IMPC_CBC_0010_001	Clinical Chemistry	Phosphorus
IMPC_CBC_003	IMPC_CBC_0012_001	Clinical Chemistry	Aspartate aminotransferase
IMPC_CBC_003	IMPC_CBC_0013_001	Clinical Chemistry	Alanine aminotransferase
IMPC_CBC_003	IMPC_CBC_0014_001	Clinical Chemistry	Alkaline phosphatase
IMPC_CBC_003	IMPC_CBC_0015_001	Clinical Chemistry	Total cholesterol
IMPC_CBC_003	IMPC_CBC_0016_001	Clinical Chemistry	HDL-cholesterol
IMPC_CBC_003	IMPC_CBC_0017_001	Clinical Chemistry	Triglycerides
IMPC_CBC_003	IMPC_CBC_0018_001	Clinical Chemistry	Glucose
IMPC_CBC_003	IMPC_CBC_005_001	Clinical Chemistry	Creatinine
IMPC_CBC_003	IMPC_CBC_008_001	Clinical Chemistry	Total bilirubin
IMPC_HEM_002	IMPC_HEM_001_001	Hematology	White blood cell count
IMPC_HEM_002	IMPC_HEM_002_001	Hematology	Red blood cell count
IMPC_HEM_002	IMPC_HEM_003_001	Hematology	Hemoglobin
IMPC_HEM_002	IMPC_HEM_004_001	Hematology	Hematocrit
IMPC_HEM_002	IMPC_HEM_005_001	Hematology	Mean cell volume
IMPC_HEM_002	IMPC_HEM_006_001	Hematology	Mean corpuscular hemoglobin
IMPC_HEM_002	IMPC_HEM_007_001	Hematology	Mean cell hemoglobin concentration
IMPC_HEM_002	IMPC_HEM_008_001	Hematology	Platelet count
IMPC_HEM_002	IMPC_HEM_0019_001	Hematology	Mean platelet volume
IMPC_HEM_002	IMPC_HEM_0027_001	Hematology	Red blood cell distribution width
IMPC_HEM_002	IMPC_HEM_0031_001	Hematology	Lymphocyte differential count
IMPC_HEM_002	IMPC_HEM_0033_001	Hematology	Monocyte differential count
IMPC_IPG_001	IMPC_IPG_0010_001	Intraperitoneal glucose tolerance test (IPGTT)	Fasted blood glucose concentration
IMPC_IPG_001	IMPC_IPG_0011_001	Intraperitoneal glucose tolerance test (IPGTT)	Initial response to glucose challenge
IMPC_IPG_001	IMPC_IPG_0012_001	Intraperitoneal glucose tolerance test (IPGTT)	Area under glucose response curve
IMPC_CAL_003	IMPC_CAL_0017_001	Indirect Calorimetry	Respiratory Exchange Ratio
IMPC_ECG_001	IMPC_ECG_002_001	Electrocardiogram (ECG)	HR
IMPC_ECG_001	IMPC_ECG_003_001	Electrocardiogram (ECG)	CV
IMPC_ECG_001	IMPC_ECG_004_001	Electrocardiogram (ECG)	RR
IMPC_ECG_001	IMPC_ECG_005_001	Electrocardiogram (ECG)	PQ
IMPC_ECG_001	IMPC_ECG_006_001	Electrocardiogram (ECG)	PR
IMPC_ECG_001	IMPC_ECG_007_001	Electrocardiogram (ECG)	QRS
IMPC_ECG_001	IMPC_ECG_008_001	Electrocardiogram (ECG)	ST
IMPC_ECG_001	IMPC_ECG_009_001	Electrocardiogram (ECG)	QTc
IMPC_ECG_001	IMPC_ECG_0010_001	Electrocardiogram (ECG)	HRV
IMPC_ECG_001	IMPC_ECG_0011_001	Electrocardiogram (ECG)	QTc Dispersion
IMPC_ECG_001	IMPC_ECG_0014_001	Electrocardiogram (ECG)	rMSSD
IMPC_CSD_002	IMPC_CSD_001_001	Combined SHIRPA and Dysmorphology	Tail - presence
IMPC_CSD_002	IMPC_CSD_002_001	Combined SHIRPA and Dysmorphology	Tail - length
IMPC_CSD_002	IMPC_CSD_003_001	Combined SHIRPA and Dysmorphology	Tail - thickness
IMPC_CSD_002	IMPC_CSD_004_001	Combined SHIRPA and Dysmorphology	Tail - morphology
IMPC_CSD_002	IMPC_CSD_005_001	Combined SHIRPA and Dysmorphology	Coat - color - back
IMPC_CSD_002	IMPC_CSD_006_001	Combined SHIRPA and Dysmorphology	Coat - color - head
IMPC_CSD_002	IMPC_CSD_007_001	Combined SHIRPA and Dysmorphology	Coat - color - abdomen
IMPC_CSD_002	IMPC_CSD_008_001	Combined SHIRPA and Dysmorphology	Coat - color pattern - back
IMPC_CSD_002	IMPC_CSD_009_001	Combined SHIRPA and Dysmorphology	Coat - color pattern - head
IMPC_CSD_002	IMPC_CSD_0010_001	Combined SHIRPA and Dysmorphology	Coat - color pattern - abdomen
IMPC_CSD_002	IMPC_CSD_0011_001	Combined SHIRPA and Dysmorphology	Coat - hair distribution - back
IMPC_CSD_002	IMPC_CSD_0012_001	Combined SHIRPA and Dysmorphology	Coat - hair distribution - head
IMPC_CSD_002	IMPC_CSD_0013_001	Combined SHIRPA and Dysmorphology	Coat - hair distribution - abdomen
IMPC_CSD_002	IMPC_CSD_0014_001	Combined SHIRPA and Dysmorphology	Coat - hair texture / appearance - back
IMPC_CSD_002	IMPC_CSD_0015_001	Combined SHIRPA and Dysmorphology	Coat - hair texture / appearance - head
IMPC_CSD_002	IMPC_CSD_0016_001	Combined SHIRPA and Dysmorphology	Coat - hair texture / appearance - abdomen
IMPC_CSD_002	IMPC_CSD_0017_001	Combined SHIRPA and Dysmorphology	Forelimbs - position
IMPC_CSD_002	IMPC_CSD_0018_001	Combined SHIRPA and Dysmorphology	Forelimbs - shape
IMPC_CSD_002	IMPC_CSD_0019_001	Combined SHIRPA and Dysmorphology	Forelimbs - size
IMPC_CSD_002	IMPC_CSD_0020_001	Combined SHIRPA and Dysmorphology	Hindlimbs - position
IMPC_CSD_002	IMPC_CSD_0021_001	Combined SHIRPA and Dysmorphology	Hindlimbs - shape
IMPC_CSD_002	IMPC_CSD_0022_001	Combined SHIRPA and Dysmorphology	Hindlimbs - size
IMPC_CSD_002	IMPC_CSD_0023_001	Combined SHIRPA and Dysmorphology	Vibrissae - presence
IMPC_CSD_002	IMPC_CSD_0024_001	Combined SHIRPA and Dysmorphology	Vibrissae - appearance
IMPC_CSD_002	IMPC_CSD_0025_001	Combined SHIRPA and Dysmorphology	Head size
IMPC_CSD_002	IMPC_CSD_0026_001	Combined SHIRPA and Dysmorphology	Head morphology
IMPC_CSD_002	IMPC_CSD_0027_001	Combined SHIRPA and Dysmorphology	Ears
IMPC_CSD_002	IMPC_CSD_0028_001	Combined SHIRPA and Dysmorphology	Snout size
IMPC_CSD_002	IMPC_CSD_0029_001	Combined SHIRPA and Dysmorphology	Activity (body position)
IMPC_CSD_002	IMPC_CSD_0030_001	Combined SHIRPA and Dysmorphology	Tremor
IMPC_CSD_002	IMPC_CSD_0032_001	Combined SHIRPA and Dysmorphology	Locomotor activity
IMPC_CSD_002	IMPC_CSD_0033_001	Combined SHIRPA and Dysmorphology	Gait
IMPC_CSD_002	IMPC_CSD_0036_001	Combined SHIRPA and Dysmorphology	Startle response
IMPC_CSD_002	IMPC_CSD_0037_001	Combined SHIRPA and Dysmorphology	Unexpected behaviors
IMPC_CSD_002	IMPC_CSD_0038_001	Combined SHIRPA and Dysmorphology	Trunk curl
IMPC_CSD_002	IMPC_CSD_0039_001	Combined SHIRPA and Dysmorphology	Limb grasp
IMPC_CSD_002	IMPC_CSD_0040_002	Combined SHIRPA and Dysmorphology	Forepaw - size
IMPC_CSD_002	IMPC_CSD_0041_002	Combined SHIRPA and Dysmorphology	Hindpaw - size
IMPC_CSD_002	IMPC_CSD_0042_002	Combined SHIRPA and Dysmorphology	Forepaw - shape
IMPC_CSD_002	IMPC_CSD_0043_002	Combined SHIRPA and Dysmorphology	Hindpaw - shape
IMPC_CSD_002	IMPC_CSD_0044_002	Combined SHIRPA and Dysmorphology	Forelimb digit - number
IMPC_CSD_002	IMPC_CSD_0045_002	Combined SHIRPA and Dysmorphology	Hindlimb digit - number
IMPC_CSD_002	IMPC_CSD_0046_001	Combined SHIRPA and Dysmorphology	Forelimb digit - size
IMPC_CSD_002	IMPC_CSD_0047_001	Combined SHIRPA and Dysmorphology	Hindlimb digit - size
IMPC_CSD_002	IMPC_CSD_0048_002	Combined SHIRPA and Dysmorphology	Forelimb digit - shape
IMPC_CSD_002	IMPC_CSD_0049_002	Combined SHIRPA and Dysmorphology	Hindlimb digit - shape
IMPC_CSD_002	IMPC_CSD_0050_002	Combined SHIRPA and Dysmorphology	Forelimb nail - number
IMPC_CSD_002	IMPC_CSD_0051_002	Combined SHIRPA and Dysmorphology	Hindlimb nail - number
IMPC_CSD_002	IMPC_CSD_0052_002	Combined SHIRPA and Dysmorphology	Forelimb nail - length
IMPC_CSD_002	IMPC_CSD_0053_002	Combined SHIRPA and Dysmorphology	Hindlimb nail - length
IMPC_CSD_002	IMPC_CSD_0054_002	Combined SHIRPA and Dysmorphology	Forelimb nail - shape
IMPC_CSD_002	IMPC_CSD_0055_002	Combined SHIRPA and Dysmorphology	Hindlimb nail - shape
IMPC_CSD_002	IMPC_CSD_0056_001	Combined SHIRPA and Dysmorphology	Skin color - whole body
IMPC_CSD_002	IMPC_CSD_0057_001	Combined SHIRPA and Dysmorphology	Skin color - snout
IMPC_CSD_002	IMPC_CSD_0058_001	Combined SHIRPA and Dysmorphology	Skin color - ear
IMPC_CSD_002	IMPC_CSD_0059_001	Combined SHIRPA and Dysmorphology	Skin color - front paws
IMPC_CSD_002	IMPC_CSD_0060_001	Combined SHIRPA and Dysmorphology	Skin color - back paws
IMPC_CSD_002	IMPC_CSD_0061_001	Combined SHIRPA and Dysmorphology	Skin color - tail
IMPC_CSD_002	IMPC_CSD_0062_001	Combined SHIRPA and Dysmorphology	Skin texture - whole body
IMPC_CSD_002	IMPC_CSD_0063_001	Combined SHIRPA and Dysmorphology	Skin texture - snout
IMPC_CSD_002	IMPC_CSD_0064_001	Combined SHIRPA and Dysmorphology	Skin texture - ear
IMPC_CSD_002	IMPC_CSD_0065_001	Combined SHIRPA and Dysmorphology	Skin texture - front paws
IMPC_CSD_002	IMPC_CSD_0066_001	Combined SHIRPA and Dysmorphology	Skin texture - back paws
IMPC_CSD_002	IMPC_CSD_0067_001	Combined SHIRPA and Dysmorphology	Skin texture - tail
IMPC_CSD_002	IMPC_CSD_0068_001	Combined SHIRPA and Dysmorphology	Teeth presence
IMPC_CSD_002	IMPC_CSD_0069_001	Combined SHIRPA and Dysmorphology	Upper teeth appearance
IMPC_CSD_002	IMPC_CSD_0070_001	Combined SHIRPA and Dysmorphology	Lower teeth appearance
IMPC_CSD_002	IMPC_CSD_0071_001	Combined SHIRPA and Dysmorphology	Genitalia - presence
IMPC_CSD_002	IMPC_CSD_0072_001	Combined SHIRPA and Dysmorphology	Genitalia - size
IMPC_CSD_002	IMPC_CSD_0073_001	Combined SHIRPA and Dysmorphology	Genitalia - morphology
IMPC_CSD_002	IMPC_CSD_0074_001	Combined SHIRPA and Dysmorphology	Mouth morphology
IMPC_CSD_002	IMPC_CSD_0075_001	Combined SHIRPA and Dysmorphology	Upper lip morphology
IMPC_CSD_002	IMPC_CSD_0076_001	Combined SHIRPA and Dysmorphology	Lower lip morphology
IMPC_CSD_002	IMPC_CSD_0077_001	Combined SHIRPA and Dysmorphology	Contact righting
IMPC_CSD_002	IMPC_CSD_0078_001	Combined SHIRPA and Dysmorphology	Vocalization
IMPC_CSD_002	IMPC_CSD_0079_001	Combined SHIRPA and Dysmorphology	Aggression
IMPC_CSD_002	IMPC_CSD_0080_001	Combined SHIRPA and Dysmorphology	Head bobbing
IMPC_EYE_001	IMPC_EYE_001_001	Eye Morphology	Eye
IMPC_EYE_001	IMPC_EYE_002_001	Eye Morphology	Bulging eye
IMPC_EYE_001	IMPC_EYE_003_001	Eye Morphology	Eye Hemorrhage or Blood Presence
IMPC_EYE_001	IMPC_EYE_004_001	Eye Morphology	Eyelid morphology
IMPC_EYE_001	IMPC_EYE_005_001	Eye Morphology	Eyelid closure
IMPC_EYE_001	IMPC_EYE_006_001	Eye Morphology	Narrow eye opening
IMPC_EYE_001	IMPC_EYE_007_001	Eye Morphology	Cornea
IMPC_EYE_001	IMPC_EYE_008_001	Eye Morphology	Corneal opacity
IMPC_EYE_001	IMPC_EYE_009_001	Eye Morphology	Corneal vascularization
IMPC_EYE_001	IMPC_EYE_0010_001	Eye Morphology	Iris/Pupil
IMPC_EYE_001	IMPC_EYE_0011_001	Eye Morphology	Pupil Position
IMPC_EYE_001	IMPC_EYE_0012_001	Eye Morphology	Pupil Shape
IMPC_EYE_001	IMPC_EYE_0013_001	Eye Morphology	Pupil Dilation
IMPC_EYE_001	IMPC_EYE_0014_001	Eye Morphology	Pupil Light Response
IMPC_EYE_001	IMPC_EYE_0015_001	Eye Morphology	Iris Pigmentation
IMPC_EYE_001	IMPC_EYE_0016_001	Eye Morphology	Lens
IMPC_EYE_001	IMPC_EYE_0017_001	Eye Morphology	Lens Opacity
IMPC_EYE_001	IMPC_EYE_0018_001	Eye Morphology	Fusion between cornea and lens
IMPC_EYE_001	IMPC_EYE_0019_001	Eye Morphology	Synechia
IMPC_EYE_001	IMPC_EYE_0023_001	Eye Morphology	Optic Disc
IMPC_EYE_001	IMPC_EYE_0024_001	Eye Morphology	Retinal Blood Vessels
IMPC_EYE_001	IMPC_EYE_0025_001	Eye Morphology	Retinal Blood Vessels Structure
IMPC_EYE_001	IMPC_EYE_0026_001	Eye Morphology	Retinal Blood Vessels Pattern
IMPC_EYE_001	IMPC_EYE_0027_001	Eye Morphology	Persistence of hyaloid vascular system
IMPC_EYE_001	IMPC_EYE_0092_001	Eye Morphology	Retina (combined)
IMPC_XRY_001	IMPC_XRY_001_001	X-ray	Skull shape
IMPC_XRY_001	IMPC_XRY_002_001	X-ray	Zygomatic bone
IMPC_XRY_001	IMPC_XRY_003_001	X-ray	Maxilla/Pre-maxilla
IMPC_XRY_001	IMPC_XRY_004_001	X-ray	Mandibles
IMPC_XRY_001	IMPC_XRY_005_001	X-ray	Teeth
IMPC_XRY_001	IMPC_XRY_006_001	X-ray	Scapulae
IMPC_XRY_001	IMPC_XRY_007_001	X-ray	Clavicle
IMPC_XRY_001	IMPC_XRY_008_001	X-ray	Number of ribs right
IMPC_XRY_001	IMPC_XRY_009_001	X-ray	Number of ribs left
IMPC_XRY_001	IMPC_XRY_0010_001	X-ray	Shape of ribs
IMPC_XRY_001	IMPC_XRY_0011_001	X-ray	Fusion of ribs
IMPC_XRY_001	IMPC_XRY_0012_001	X-ray	Pelvis
IMPC_XRY_001	IMPC_XRY_0013_001	X-ray	Number of cervical vertebrae
IMPC_XRY_001	IMPC_XRY_0014_001	X-ray	Number of thoracic vertebrae
IMPC_XRY_001	IMPC_XRY_0015_001	X-ray	Number of lumbar vertebrae
IMPC_XRY_001	IMPC_XRY_0016_001	X-ray	Number of pelvic vertebrae
IMPC_XRY_001	IMPC_XRY_0018_001	X-ray	Shape of vertebrae
IMPC_XRY_001	IMPC_XRY_0019_001	X-ray	Fusion of vertebrae
IMPC_XRY_001	IMPC_XRY_0020_001	X-ray	Processes on vertebrae
IMPC_XRY_001	IMPC_XRY_0021_001	X-ray	Humerus
IMPC_XRY_001	IMPC_XRY_0022_001	X-ray	Radius
IMPC_XRY_001	IMPC_XRY_0023_001	X-ray	Ulna
IMPC_XRY_001	IMPC_XRY_0024_001	X-ray	Femur
IMPC_XRY_001	IMPC_XRY_0025_001	X-ray	Tibia
IMPC_XRY_001	IMPC_XRY_0026_001	X-ray	Fibula
IMPC_XRY_001	IMPC_XRY_0027_001	X-ray	Joints
IMPC_XRY_001	IMPC_XRY_0028_001	X-ray	Number of digits
IMPC_XRY_001	IMPC_XRY_0029_001	X-ray	Syndactylism
IMPC_XRY_001	IMPC_XRY_0030_001	X-ray	Brachydactyly
IMPC_XRY_001	IMPC_XRY_0031_001	X-ray	Digit integrity
IMPC_XRY_001	IMPC_XRY_0033_001	X-ray	Tibia length
IMPC_HEM_002	IMPC_HEM_0035_001	Hematology	Eosinophil differential count
IMPC_HEM_002	IMPC_HEM_0029_001	Hematology	Neutrophil differential count
IMPC_HEM_002	IMPC_HEM_0038_001	Hematology	Basophil differential count
IMPC_CAL_003	IMPC_CAL_008_001	Indirect Calorimetry	Total food intake
IMPC_CSD_003	IMPC_CSD_001_001	Combined SHIRPA and Dysmorphology	Tail - presence
IMPC_CSD_003	IMPC_CSD_002_001	Combined SHIRPA and Dysmorphology	Tail - length
IMPC_CSD_003	IMPC_CSD_003_001	Combined SHIRPA and Dysmorphology	Tail - thickness
IMPC_CSD_003	IMPC_CSD_004_001	Combined SHIRPA and Dysmorphology	Tail - morphology
IMPC_CSD_003	IMPC_CSD_005_001	Combined SHIRPA and Dysmorphology	Coat - color - back
IMPC_CSD_003	IMPC_CSD_006_001	Combined SHIRPA and Dysmorphology	Coat - color - head
IMPC_CSD_003	IMPC_CSD_007_001	Combined SHIRPA and Dysmorphology	Coat - color - abdomen
IMPC_CSD_003	IMPC_CSD_008_001	Combined SHIRPA and Dysmorphology	Coat - color pattern - back
IMPC_CSD_003	IMPC_CSD_009_001	Combined SHIRPA and Dysmorphology	Coat - color pattern - head
IMPC_CSD_003	IMPC_CSD_0010_001	Combined SHIRPA and Dysmorphology	Coat - color pattern - abdomen
IMPC_CSD_003	IMPC_CSD_0011_001	Combined SHIRPA and Dysmorphology	Coat - hair distribution - back
IMPC_CSD_003	IMPC_CSD_0012_001	Combined SHIRPA and Dysmorphology	Coat - hair distribution - head
IMPC_CSD_003	IMPC_CSD_0013_001	Combined SHIRPA and Dysmorphology	Coat - hair distribution - abdomen
IMPC_CSD_003	IMPC_CSD_0014_001	Combined SHIRPA and Dysmorphology	Coat - hair texture / appearance - back
IMPC_CSD_003	IMPC_CSD_0015_001	Combined SHIRPA and Dysmorphology	Coat - hair texture / appearance - head
IMPC_CSD_003	IMPC_CSD_0016_001	Combined SHIRPA and Dysmorphology	Coat - hair texture / appearance - abdomen
IMPC_CSD_003	IMPC_CSD_0017_001	Combined SHIRPA and Dysmorphology	Forelimbs - position
IMPC_CSD_003	IMPC_CSD_0018_001	Combined SHIRPA and Dysmorphology	Forelimbs - shape
IMPC_CSD_003	IMPC_CSD_0019_001	Combined SHIRPA and Dysmorphology	Forelimbs - size
IMPC_CSD_003	IMPC_CSD_0020_001	Combined SHIRPA and Dysmorphology	Hindlimbs - position
IMPC_CSD_003	IMPC_CSD_0021_001	Combined SHIRPA and Dysmorphology	Hindlimbs - shape
IMPC_CSD_003	IMPC_CSD_0022_001	Combined SHIRPA and Dysmorphology	Hindlimbs - size
IMPC_CSD_003	IMPC_CSD_0023_001	Combined SHIRPA and Dysmorphology	Vibrissae - presence
IMPC_CSD_003	IMPC_CSD_0024_001	Combined SHIRPA and Dysmorphology	Vibrissae - appearance
IMPC_CSD_003	IMPC_CSD_0025_001	Combined SHIRPA and Dysmorphology	Head size
IMPC_CSD_003	IMPC_CSD_0026_001	Combined SHIRPA and Dysmorphology	Head morphology
IMPC_CSD_003	IMPC_CSD_0027_001	Combined SHIRPA and Dysmorphology	Ears
IMPC_CSD_003	IMPC_CSD_0028_001	Combined SHIRPA and Dysmorphology	Snout size
IMPC_CSD_003	IMPC_CSD_0029_001	Combined SHIRPA and Dysmorphology	Activity (body position)
IMPC_CSD_003	IMPC_CSD_0030_001	Combined SHIRPA and Dysmorphology	Tremor
IMPC_CSD_003	IMPC_CSD_0032_001	Combined SHIRPA and Dysmorphology	Locomotor activity
IMPC_CSD_003	IMPC_CSD_0033_001	Combined SHIRPA and Dysmorphology	Gait
IMPC_CSD_003	IMPC_CSD_0036_001	Combined SHIRPA and Dysmorphology	Startle response
IMPC_CSD_003	IMPC_CSD_0037_001	Combined SHIRPA and Dysmorphology	Unexpected behaviors
IMPC_CSD_003	IMPC_CSD_0038_001	Combined SHIRPA and Dysmorphology	Trunk curl
IMPC_CSD_003	IMPC_CSD_0039_001	Combined SHIRPA and Dysmorphology	Limb grasp
IMPC_CSD_003	IMPC_CSD_0040_002	Combined SHIRPA and Dysmorphology	Forepaw - size
IMPC_CSD_003	IMPC_CSD_0041_002	Combined SHIRPA and Dysmorphology	Hindpaw - size
IMPC_CSD_003	IMPC_CSD_0042_002	Combined SHIRPA and Dysmorphology	Forepaw - shape
IMPC_CSD_003	IMPC_CSD_0043_002	Combined SHIRPA and Dysmorphology	Hindpaw - shape
IMPC_CSD_003	IMPC_CSD_0044_002	Combined SHIRPA and Dysmorphology	Forelimb digit - number
IMPC_CSD_003	IMPC_CSD_0045_002	Combined SHIRPA and Dysmorphology	Hindlimb digit - number
IMPC_CSD_003	IMPC_CSD_0046_001	Combined SHIRPA and Dysmorphology	Forelimb digit - size
IMPC_CSD_003	IMPC_CSD_0047_001	Combined SHIRPA and Dysmorphology	Hindlimb digit - size
IMPC_CSD_003	IMPC_CSD_0048_002	Combined SHIRPA and Dysmorphology	Forelimb digit - shape
IMPC_CSD_003	IMPC_CSD_0049_002	Combined SHIRPA and Dysmorphology	Hindlimb digit - shape
IMPC_CSD_003	IMPC_CSD_0050_002	Combined SHIRPA and Dysmorphology	Forelimb nail - number
IMPC_CSD_003	IMPC_CSD_0051_002	Combined SHIRPA and Dysmorphology	Hindlimb nail - number
IMPC_CSD_003	IMPC_CSD_0052_002	Combined SHIRPA and Dysmorphology	Forelimb nail - length
IMPC_CSD_003	IMPC_CSD_0053_002	Combined SHIRPA and Dysmorphology	Hindlimb nail - length
IMPC_CSD_003	IMPC_CSD_0054_002	Combined SHIRPA and Dysmorphology	Forelimb nail - shape
IMPC_CSD_003	IMPC_CSD_0055_002	Combined SHIRPA and Dysmorphology	Hindlimb nail - shape
IMPC_CSD_003	IMPC_CSD_0056_001	Combined SHIRPA and Dysmorphology	Skin color - whole body
IMPC_CSD_003	IMPC_CSD_0057_001	Combined SHIRPA and Dysmorphology	Skin color - snout
IMPC_CSD_003	IMPC_CSD_0058_001	Combined SHIRPA and Dysmorphology	Skin color - ear
IMPC_CSD_003	IMPC_CSD_0059_001	Combined SHIRPA and Dysmorphology	Skin color - front paws
IMPC_CSD_003	IMPC_CSD_0060_001	Combined SHIRPA and Dysmorphology	Skin color - back paws
IMPC_CSD_003	IMPC_CSD_0061_001	Combined SHIRPA and Dysmorphology	Skin color - tail
IMPC_CSD_003	IMPC_CSD_0062_001	Combined SHIRPA and Dysmorphology	Skin texture - whole body
IMPC_CSD_003	IMPC_CSD_0063_001	Combined SHIRPA and Dysmorphology	Skin texture - snout
IMPC_CSD_003	IMPC_CSD_0064_001	Combined SHIRPA and Dysmorphology	Skin texture - ear
IMPC_CSD_003	IMPC_CSD_0065_001	Combined SHIRPA and Dysmorphology	Skin texture - front paws
IMPC_CSD_003	IMPC_CSD_0066_001	Combined SHIRPA and Dysmorphology	Skin texture - back paws
IMPC_CSD_003	IMPC_CSD_0067_001	Combined SHIRPA and Dysmorphology	Skin texture - tail
IMPC_CSD_003	IMPC_CSD_0068_001	Combined SHIRPA and Dysmorphology	Teeth presence
IMPC_CSD_003	IMPC_CSD_0069_001	Combined SHIRPA and Dysmorphology	Upper teeth appearance
IMPC_CSD_003	IMPC_CSD_0070_001	Combined SHIRPA and Dysmorphology	Lower teeth appearance
IMPC_CSD_003	IMPC_CSD_0071_001	Combined SHIRPA and Dysmorphology	Genitalia - presence
IMPC_CSD_003	IMPC_CSD_0072_001	Combined SHIRPA and Dysmorphology	Genitalia - size
IMPC_CSD_003	IMPC_CSD_0073_001	Combined SHIRPA and Dysmorphology	Genitalia - morphology
IMPC_CSD_003	IMPC_CSD_0074_001	Combined SHIRPA and Dysmorphology	Mouth morphology
IMPC_CSD_003	IMPC_CSD_0075_001	Combined SHIRPA and Dysmorphology	Upper lip morphology
IMPC_CSD_003	IMPC_CSD_0076_001	Combined SHIRPA and Dysmorphology	Lower lip morphology
IMPC_CSD_003	IMPC_CSD_0077_001	Combined SHIRPA and Dysmorphology	Contact righting
IMPC_CSD_003	IMPC_CSD_0078_001	Combined SHIRPA and Dysmorphology	Vocalization
IMPC_CSD_003	IMPC_CSD_0079_001	Combined SHIRPA and Dysmorphology	Aggression
IMPC_CSD_003	IMPC_CSD_0080_001	Combined SHIRPA and Dysmorphology	Head bobbing
IMPC_EYE_002	IMPC_EYE_001_001	Eye Morphology	Eye
IMPC_EYE_002	IMPC_EYE_002_001	Eye Morphology	Bulging eye
IMPC_EYE_002	IMPC_EYE_003_001	Eye Morphology	Eye Hemorrhage or Blood Presence
IMPC_EYE_002	IMPC_EYE_004_001	Eye Morphology	Eyelid morphology
IMPC_EYE_002	IMPC_EYE_005_001	Eye Morphology	Eyelid closure
IMPC_EYE_002	IMPC_EYE_006_001	Eye Morphology	Narrow eye opening
IMPC_EYE_002	IMPC_EYE_007_001	Eye Morphology	Cornea
IMPC_EYE_002	IMPC_EYE_008_001	Eye Morphology	Corneal opacity
IMPC_EYE_002	IMPC_EYE_009_001	Eye Morphology	Corneal vascularization
IMPC_EYE_002	IMPC_EYE_0010_001	Eye Morphology	Iris/Pupil
IMPC_EYE_002	IMPC_EYE_0011_001	Eye Morphology	Pupil Position
IMPC_EYE_002	IMPC_EYE_0012_001	Eye Morphology	Pupil Shape
IMPC_EYE_002	IMPC_EYE_0013_001	Eye Morphology	Pupil Dilation
IMPC_EYE_002	IMPC_EYE_0014_001	Eye Morphology	Pupil Light Response
IMPC_EYE_002	IMPC_EYE_0015_001	Eye Morphology	Iris Pigmentation
IMPC_EYE_002	IMPC_EYE_0016_001	Eye Morphology	Lens
IMPC_EYE_002	IMPC_EYE_0017_001	Eye Morphology	Lens Opacity
IMPC_EYE_002	IMPC_EYE_0018_001	Eye Morphology	Fusion between cornea and lens
IMPC_EYE_002	IMPC_EYE_0019_001	Eye Morphology	Synechia
IMPC_EYE_002	IMPC_EYE_0023_001	Eye Morphology	Optic Disc
IMPC_EYE_002	IMPC_EYE_0024_001	Eye Morphology	Retinal Blood Vessels
IMPC_EYE_002	IMPC_EYE_0025_001	Eye Morphology	Retinal Blood Vessels Structure
IMPC_EYE_002	IMPC_EYE_0026_001	Eye Morphology	Retinal Blood Vessels Pattern
IMPC_EYE_002	IMPC_EYE_0027_001	Eye Morphology	Persistence of hyaloid vascular system
IMPC_ABR_002	IMPC_ABR_002_001	Auditory Brain Stem Response	Click-evoked ABR threshold
IMPC_ABR_002	IMPC_ABR_004_001	Auditory Brain Stem Response	6kHz-evoked ABR Threshold
IMPC_ABR_002	IMPC_ABR_006_001	Auditory Brain Stem Response	12kHz-evoked ABR Threshold
IMPC_ABR_002	IMPC_ABR_008_001	Auditory Brain Stem Response	18kHz-evoked ABR Threshold
IMPC_ABR_002	IMPC_ABR_0010_001	Auditory Brain Stem Response	24kHz-evoked ABR Threshold
IMPC_ABR_002	IMPC_ABR_0012_001	Auditory Brain Stem Response	30kHz-evoked ABR Threshold
IMPC_ECG_002	IMPC_ECG_002_001	Electrocardiogram (ECG)	HR
IMPC_ECG_002	IMPC_ECG_003_001	Electrocardiogram (ECG)	CV
IMPC_ECG_002	IMPC_ECG_004_001	Electrocardiogram (ECG)	RR
IMPC_ECG_002	IMPC_ECG_005_001	Electrocardiogram (ECG)	PQ
IMPC_ECG_002	IMPC_ECG_006_001	Electrocardiogram (ECG)	PR
IMPC_ECG_002	IMPC_ECG_007_001	Electrocardiogram (ECG)	QRS
IMPC_ECG_002	IMPC_ECG_008_001	Electrocardiogram (ECG)	ST
IMPC_ECG_002	IMPC_ECG_0010_001	Electrocardiogram (ECG)	HRV
IMPC_ECG_002	IMPC_ECG_0011_001	Electrocardiogram (ECG)	QTc Dispersion
IMPC_ECG_002	IMPC_ECG_0014_001	Electrocardiogram (ECG)	rMSSD
IMPC_HEM_002	IMPC_HEM_0030_001	Hematology	Neutrophil cell count
IMPC_HEM_002	IMPC_HEM_0032_001	Hematology	Lymphocyte cell count
IMPC_HEM_002	IMPC_HEM_0034_001	Hematology	Monocyte cell count
IMPC_HEM_002	IMPC_HEM_0036_001	Hematology	Eosinophil cell count

## Sheet: TableS2_PhenoData
Phenotye ID	432639	319741	417795	55857	144713	198416	349029	38538	496096	237716	296904	69499	115864	170956	38541	257643	448374	229695	209241	220170	115757	281970	410683	187595	144610	237610	91834	229587	348926	198313	69395	441144	257540	34419	510073	365959	209137	483044	38434	307710	216077	216079	216080	215989	204771	204770	190365	181061	190372
IMPC_ACS_003___IMPC_ACS_006_001	89.5	165.833	56.1667	151.167	47.3333	68.5	158.667	127.667	369.5	105	186.333	140	88.6667	256.333	108.167	167.5	60.1667	407.167	139	115.667	149	129.167	95.1667	281.5	160.167	85.3333	71.8333	92.8333	320.5	106.667	340.833	87	129.333	157.167	100.833	163.667	343.333	36.5	134.167	322.333	107.333	406	93.5	125.5	132.5	122.833	261.167	127.667	194.5
IMPC_ACS_003___IMPC_ACS_033_001	33.4078	65.2663	47.6558	-27.938	-183.099	40.146	45.7984	42.6633	25.1962	8	-1.21665	43	30.7519	16.983	-19.0751	71.7015	-159.612	24.9448	-8.77698	52.6226	2.95302	31.8711	-0.245148	4.58259	-1.76877	39.2969	-19.4432	1.97483	7.89391	8.50029	24.1271	33.7931	34.2782	29.629	63.9007	47.4543	13.8446	6.84932	43.8014	21.2616	-8.07487	51.1823	27.9144	64.9402	-20.1509	57.0148	-12.9545	51.9061	55.8869
IMPC_ACS_003___IMPC_ACS_034_001	83.2402	73.9698	39.1691	-12.0172	-52.8169	32.1168	84.2437	52.7417	54.6233	58.254	45.796	69.2857	51.3158	26.3977	44.3761	67.9602	17.7286	30.2908	27.9374	88.4727	70.1342	29.9357	59.8949	60.9829	74.5058	82.6172	69.3735	36.0862	71.8149	75.4688	50.1222	79.3103	69.0721	64.157	85.1239	73.7271	47.1359	38.8129	79.3789	53.3092	24.2234	46.6749	63.4581	52.7225	41.0063	84.5318	56.3498	48.9557	43.1018
IMPC_ACS_003___IMPC_ACS_035_001	87.8958	88.5427	63.5015	49.504	10.5634	15.815	92.1219	70.4961	64.5467	81.9048	33.1841	85.3571	76.1278	78.9987	72.2651	85.7712	26.8698	32.0917	1.07914	82.4208	61.745	67.3549	75.8319	42.984	77.6275	86.3281	73.7819	68.2226	80.7072	70.4688	64.2053	78.3525	81.5721	81.2302	83.6363	89.5112	49.0291	63.9268	79.7516	62.1509	27.9501	74.0968	67.0232	77.8221	68.0503	89.2808	58.6471	71.8016	56.0411
IMPC_ACS_003___IMPC_ACS_036_001	77.2812	90.0502	74.7774	67.2548	71.831	68.8565	92.1219	72.5849	85.3857	85.2381	62.3434	87.2619	74.0602	77.8283	58.7058	95.0249	73.9612	68.2359	48.0815	81.5563	82.4385	83.6129	76.007	62.4629	88.1374	85.3516	78.1902	68.4022	94.0718	81.4063	81.8582	80.0767	77.3196	86.9566	90.0826	88.7984	57.5727	25.5707	85.8385	83.092	62.1117	81.7734	65.2406	82.3373	81.5094	79.3758	67.2623	85.7702	62.7249
IMPC_ACS_003___IMPC_ACS_037_001	70.4563	79.4572	56.276	19.2009	-38.3803	39.2336	78.5715	59.6215	57.438	58.3492	35.0267	71.2262	58.0639	50.0519	39.068	80.1144	-10.2631	38.8908	17.0803	76.2681	54.3177	53.1937	52.8722	42.7531	59.6255	73.3984	50.4756	43.6715	63.6219	58.9611	55.0782	67.8832	65.5605	65.4932	80.6859	74.8728	41.8956	33.7899	72.1926	54.9534	26.5526	63.4318	55.9091	69.4555	42.6038	77.5508	42.3262	64.6084	54.4387
IMPC_OFD_001___IMPC_OFD_007_001	620.18	442.93	596.9	545.2	676.76	567.34	430.69	492.54	NA	684.8	616.44	519.34	623.81	446.02	676.51	454.54	619.24	542.39	661.24	510.32	636.87	632.76	378.5	469.41	546.31	496.1	626.94	559.62	657.74	463.79	382.7	683.65	514.67	816.2	551.81	534.66	597.3	618.46	696.73	500.32	459.09	454.35	500.58	447.89	767.73	668.84	503.11	474.89	756.79
IMPC_OFD_001___IMPC_OFD_009_001	11.92	12.35	10.69	10.53	10.41	11.83	13.47	11.88	NA	11.36	11.86	11.72	9.46	11.37	11.07	11.89	10.07	11.12	9.71	10.26	11.19	9.95	12.18	12.08	11.35	11.99	10.04	12.3	9.6	13.92	13.29	8.94	11.31	8.83	10.66	10.57	11.71	10.09	9.67	10.65	10.56	10.93	11.17	12.08	10.29	10.99	11.08	11.49	11.07
IMPC_OFD_001___IMPC_OFD_010_001	4876.48	5185.76	4249.52	4428.68	4327.64	4587.09	4786.14	5377.99	NA	2790.78	4655.78	4814.59	4853.17	5905.29	3156.56	4790.96	4916.07	5680.13	4127.7	4543.23	4301.12	4863.5	5559.57	6552.86	4481.98	4005.31	4047.14	4742.85	4172.72	5100.58	4557.32	4024.89	4339.26	2297.4	4517.05	5386.68	4887.65	4911.11	3470.58	5021.5	6034.69	5994.74	5408.99	5527.36	3580.08	4493.54	6013.62	6417.54	3848.99
IMPC_OFD_001___IMPC_OFD_011_001	606.59	247.09	370.79	450.64	676.68	493.28	178.66	334.93	NA	295.31	561.01	449.13	621.71	382.27	317.81	292.42	615.36	536.84	636.38	442.23	506.51	623.91	224.26	458.41	440.22	232.12	603.68	526.29	623.41	352.68	149.38	672.17	419.01	791.74	392.73	511.68	531.91	608.83	633.4	424.36	453.81	415.01	457.95	430.08	754.32	664.76	482.86	451.01	748.76
IMPC_OFD_001___IMPC_OFD_012_001	1086.48	741.11	827.38	925.78	1132.69	945.82	610.91	844.18	NA	606.3	1018.72	934.225	1156.57	960.885	653.64	779.295	1132.91	1100.85	1107.09	937.86	929.925	1143.83	777.86	1063.24	916.805	654.17	1084.71	995.365	1088.26	807.58	586.6	1149.06	893.81	1095.12	868.045	1078.47	1022.03	1130.17	1040.73	961.355	1090.58	1017.59	1010.54	980.175	1142.65	1128.85	1075.21	1084.14	1130.32
IMPC_OFD_001___IMPC_OFD_013_001	10.16	10.5	9.31	9.32	9.49	10.14	11.07	10.56	NA	8.97	10.17	9.93	9.07	10.21	9.4	9.84	9.5	10.07	8.77	9.17	10.16	9.35	10.04	10.83	9.4	9.49	8.41	10.11	8.98	11.21	10.42	8.44	9.14	7.57	9.5	9.5	9.97	9.42	8.52	9.35	9.48	9.95	9.79	10.05	9.22	9.68	10.15	10.14	10.09
IMPC_OFD_001___IMPC_OFD_014_001	2036.73	4162.86	2198.16	2464.56	1122.27	2898.38	5575.79	3027.58	NA	3063.41	2268.45	3162.56	598.39	2670.73	2639.01	4074.43	935.54	1635.22	1102.37	2534.11	2002.88	783.15	4447.2	2274.56	2938.79	4434.08	1709.52	3133.59	1035.94	5147.03	6303.91	592.44	3411.23	1094.09	2390.47	1644.42	2173.37	954.53	1395.54	2432.33	1788.13	2153.52	2402.27	3561.64	866.86	1342.68	1710.03	1913.47	1057.53
IMPC_OFD_001___IMPC_OFD_015_001	13.59	195.84	226.11	94.56	0.08	74.06	252.03	157.61	NA	389.49	55.43	70.21	2.1	63.75	358.7	162.12	3.88	5.55	24.86	68.09	130.36	8.85	154.24	11	106.09	263.98	23.26	33.33	34.33	111.11	233.32	11.48	95.66	24.46	159.08	22.98	65.39	9.63	63.33	75.96	5.28	39.34	42.63	17.81	13.41	4.08	20.25	23.88	8.03
IMPC_OFD_001___IMPC_OFD_016_001	113.585	458.98	372.7	274.31	67.365	254.23	589.15	355.86	NA	593.8	181.35	265.845	43.485	239.185	546.43	420.785	67.165	99.205	92.955	262.21	270.145	56.23	422.21	136.81	283.295	545.91	115.35	204.695	111.83	392.5	613.5	51.01	306.28	104.945	332.005	121.595	178.035	69.885	159.305	238.715	109.5	182.495	189.515	219.875	57.41	71.2	124.855	115.91	69.73
IMPC_OFD_001___IMPC_OFD_017_001	20.37	15.82	15	13.71	16.68	16.09	16.54	15.27	NA	14.99	18.02	16.17	14.46	15.22	14.06	15.75	14.78	17.46	16.19	13.05	14.33	16.53	16.6	18.08	16.58	15.73	18.56	18.29	13.37	18.29	16.58	14.99	16.2	13.59	13.82	16.68	19.29	15.84	14.54	14.94	17.16	15.04	16.35	17.63	19.7	20	16.35	20.79	17.14
IMPC_OFD_001___IMPC_OFD_018_001	3.9	6.75	14.15	6.08	37.93	37.08	5.93	9.83	NA	9.38	26.3	3.05	98.95	97.03	34.18	7.45	25.6	20.83	16.2	2.33	3.65	98.2	84.43	21.78	1.55	4.83	11.15	27.88	95.5	2.78	0.03	152.08	58.38	4.13	7.35	112.8	132.78	220.73	163.18	34.75	16.58	1.53	32.48	12.83	163.08	8.98	12.88	62.43	11
IMPC_OFD_001___IMPC_OFD_019_001	52	74	55	47	24	52	60	51	NA	41	49	60	16	42	42	68	25	42	26	52	37	24	75	55	57	64	43	58	28	79	88	20	52	29	66	28	44	28	20	59	40	37	58	61	16	35	41	41	24
IMPC_OFD_001___IMPC_OFD_020_001	6913.21	9348.63	6447.67	6893.25	5449.92	7485.48	10361.9	8405.56	NA	5854.2	6924.23	7977.16	5451.57	8576.03	5795.56	8865.4	5851.61	7315.34	5230.07	7077.34	6304.01	5646.66	10006.8	8827.41	7420.77	8439.39	5756.66	7876.44	5208.66	10247.6	10861.2	4617.33	7750.48	3391.49	6907.51	7031.1	7061.02	5865.65	4866.12	7453.84	7822.83	8148.26	7811.26	9089	4446.94	5836.21	7723.64	8331.01	4906.52
IMPC_OFD_001___IMPC_OFD_021_001	144	300	186	131	143	269	249	99	NA	213	99	177	90	241	149	239	164	226	113	289	225	122	273	299	204	284	89	325	193	279	268	67	228	2	105	146	197	240	114	289	241	205	194	228	42	139	173	206	127
IMPC_OFD_001___IMPC_OFD_022_001	9.46542	38.2483	31.0583	22.8592	5.61375	21.1858	49.0958	29.655	NA	49.4833	15.1125	22.1537	3.62375	19.9321	45.5358	35.0654	5.59708	8.26708	7.74625	21.8508	22.5121	4.68583	35.1842	11.4008	23.6079	45.4925	9.6125	17.0579	9.31917	32.7083	51.125	4.25083	25.5233	8.74542	27.6671	10.1329	14.8363	5.82375	13.2754	19.8929	9.125	15.2079	15.7929	18.3229	4.78417	5.93333	10.4046	9.65917	5.81083
IMPC_HWT_001___IMPC_HWT_008_001	147	132	127	134	118	130	167	138	133	127	125	123	117	118	118	131	130	124	110	121	256	136	193	121	163	158	214	160	168	126	175	134	171	184	174	190	126	165	180	166	114	109	110	146	192	153	107	143	145
IMPC_DXA_001___IMPC_DXA_002_001	NA	5.65	3.768	3.744	4.185	3.687	5.363	4.056	8.258	3.706	6.739	3.357	4.192	3.924	3.594	NA	5.311	3.778	3.357	3.522	4.743	6.224	5.415	7.127	5.67	4.841	7.366	4.869	5.988	5.149	6.163	8.209	NA	3.951	5.23	5.911	4.592	5.735	4.617	4.286	3.687	3.763	3.198	4.268	6.857	7.413	4.224	4.405	4.801
IMPC_DXA_001___IMPC_DXA_003_001	NA	19.35	18.662	17.526	16.845	17.623	20.927	16.744	19.362	18.224	19.381	17.363	16.458	18.246	16.826	NA	19.509	17.812	17.363	18.218	24.357	22.066	25.705	21.043	19.53	21.759	21.634	24.461	22.662	18.911	24.347	21.861	NA	25.099	21.32	25.529	20.228	24.935	22.543	23.914	16.463	16.467	15.182	19.982	24.743	23.347	17.436	19.025	18.279
IMPC_DXA_001___IMPC_DXA_004_001	NA	0.0512	0.0505	0.0495	0.0499	0.0483	0.0504	0.0504	0.0505	0.0507	0.051	0.0511	0.0489	0.0495	0.0516	NA	0.0507	0.0514	0.0505	0.0509	0.0518	0.0505	0.0547	0.0483	0.0473	0.0504	0.0498	0.0539	0.0521	0.0486	0.0524	0.0498	NA	0.0549	0.05	0.054	0.0514	0.0543	0.0536	0.0526	0.0483	0.0485	0.0491	0.0512	0.0534	0.0525	0.051	0.0519	0.0526
IMPC_DXA_001___IMPC_DXA_005_001	NA	0.4534	0.4643	0.4248	0.4337	0.4144	0.4646	0.4295	0.4125	0.4546	0.4389	0.433	0.3764	0.4341	0.4499	NA	0.4483	0.438	0.4616	0.448	0.5056	0.4622	0.5423	0.3994	0.3943	0.4524	0.4318	0.5165	0.4756	0.4167	0.4755	0.4096	NA	0.5294	0.445	0.5019	0.4543	0.5342	0.4875	0.4812	0.3942	0.4062	0.3972	0.4352	0.487	0.4603	0.4334	0.4578	0.4646
IMPC_DXA_001___IMPC_DXA_006_001	NA	9.2	9.3	9.1	9	8.9	9.3	9	9.6	9.2	9.3	9	8.9	9	9.2	NA	9.5	9	9	9.1	9.6	9.5	9.7	9.2	9.2	9.4	9.4	9.7	9.9	9.1	9.8	9.5	NA	9.8	9.5	9.7	9.2	10	9.6	9.8	9	9	8.8	9.1	9.6	9.6	9	9.2	9.2
IMPC_DXA_001___IMPC_DXA_007_001	NA	0.0173053	0.0208206	0.0187137	0.0191903	0.0193645	0.0178692	0.0192601	0.0147321	0.0196797	0.0160182	0.0201395	0.0173456	0.0183941	0.02045	NA	0.0175804	0.0187983	0.0214698	0.0193939	0.0171973	0.0162175	0.0177803	0.0141631	0.0151073	0.0167556	0.0145878	0.0175085	0.0155934	0.0164055	0.0152404	0.0138847	NA	0.0177057	0.0164207	0.0156844	0.017677	0.0167461	0.0169271	0.0167083	0.0185943	0.018633	0.0201624	0.0173386	0.0153628	0.0147061	0.0187619	0.0189174	0.019521
IMPC_DXA_001___IMPC_DXA_008_001	NA	0.73855	0.836861	0.77207	0.745354	0.823505	0.804885	0.750852	0.6915	0.788918	0.707336	0.807581	0.758433	0.773136	0.764818	NA	0.765059	0.764464	0.807581	0.788658	0.828469	0.774246	0.842787	0.746206	0.748276	0.805889	0.730878	0.829186	0.743016	0.744528	0.780353	0.741051	NA	0.839431	0.786716	0.797781	0.787082	0.781661	0.782743	0.830347	0.776557	0.755367	0.77066	0.796096	0.780536	0.745911	0.754805	0.786157	0.768025
IMPC_DXA_001___IMPC_DXA_009_001	NA	0.215649	0.168969	0.164934	0.185177	0.17229	0.206269	0.181883	0.294929	0.160433	0.245949	0.15614	0.19318	0.166271	0.163364	NA	0.208274	0.162146	0.15614	0.152468	0.161327	0.218386	0.177541	0.25273	0.217241	0.179296	0.248851	0.165051	0.196328	0.202717	0.197532	0.278271	NA	0.13214	0.192989	0.184719	0.178677	0.179781	0.160313	0.148819	0.173915	0.172615	0.162335	0.17004	0.216309	0.236837	0.182857	0.182025	0.201723
IMPC_DXA_001___IMPC_DXA_010_001	NA	8.85547	9.19406	8.58182	8.69138	8.57971	9.21825	8.52183	8.16832	8.96647	8.60588	8.47358	7.69734	8.7697	8.71899	NA	8.84221	8.5214	9.14059	8.80157	9.76062	9.15247	9.91408	8.26915	8.33615	8.97619	8.67068	9.58256	9.1286	8.57407	9.07443	8.2249	NA	9.64299	8.9	9.29444	8.83852	9.83794	9.09515	9.14829	8.16149	8.37526	8.08961	8.5	9.11985	8.76762	8.49804	8.82081	8.8327
IMPC_GRS_001___IMPC_GRS_008_001	95.7667	122.7	100.1	103.633	106.067	106.633	126.1	111.033	NA	113.167	121.9	117.267	104.8	107.8	104.9	110.3	125.433	113.633	112.567	128.1	129.4	102.8	111.133	115.1	115.1	126.167	112.567	128.667	115.233	100.533	150.867	116.333	106.767	127.233	118.633	115.367	115.8	101.4	136.767	120.6	112.833	106.9	99.9667	122.433	126.4	124.567	99.8333	124.967	105.2
IMPC_GRS_001___IMPC_GRS_009_001	168.4	189.133	189.567	163.733	196.033	189.7	263.033	196.5	NA	189	198.067	190.167	154.1	204.933	179.533	191.7	221.8	205.6	230.1	200.167	206.667	190.567	222.2	208.2	194.8	215.5	201.167	218.767	226.167	188.733	253.833	206.367	205.933	179.267	202.567	200	200.033	220.233	193.267	223.9	202	199.333	142.667	206.067	212.733	215.9	163.733	221.067	192.067
IMPC_CBC_003___IMPC_CBC_001_001	148.5	151.9	145.3	150	143.6	147.1	146.5	151	150.2	146.7	148	148.5	151.6	150.5	151	142.3	145.4	146.8	147.6	143.1	147.5	149.3	148.7	151.4	142.4	150.2	148.3	148	146.9	148.7	148.9	150.4	147.6	145	148.4	150.6	151.3	NA	154	147.5	149.1	148.8	148.9	148.8	153.7	154	150.4	150.8	144.1
IMPC_CBC_003___IMPC_CBC_002_001	4.49	4.02	4.34	4.8	4.85	5.3	4.51	5.3	5.15	5.08	4.76	4.91	5.05	4.93	5	4.52	4.73	4.8	4.87	4.47	5.49	4.58	4.85	4.91	5.2	5.22	5.51	4.6	4.79	4.74	4.85	4.85	5.2	5.8	4.35	4.95	4.54	NA	5.4	4.57	4.95	4.55	4.35	4.76	5.04	4.59	4.45	4.52	4.4
IMPC_CBC_003___IMPC_CBC_003_001	110.4	112	108.8	116.4	109.1	111.6	112.2	115.8	113.8	114.1	114.3	113.5	114.3	112	116.2	109.2	111.4	111	112.2	110.2	112	109.5	110	113.6	107.1	109.7	113.3	111.5	111.4	110.9	110.7	110.5	112.3	110.1	114.5	111.7	112.6	NA	116.2	109.1	112.6	113.5	113.3	110.3	112	113.2	117.1	113.3	111.6
IMPC_CBC_003___IMPC_CBC_004_001	17.2	24.2	15.8	30.2	16.1	35.8	27.3	15.3	21.9	26.1	22.3	25.6	20	23.9	20.6	20.5	24.6	19.5	21.9	19.9	23.9	25.7	22.1	24.4	20.7	23.5	20	20.6	21.2	24.4	21.8	22.2	20.9	20.5	25.6	24.3	21.9	NA	28.1	25.8	31.2	30.5	26.9	27.1	28.3	27.6	28.7	21.8	22.5
IMPC_CBC_003___IMPC_CBC_006_001	52.6	49.3	49.7	47	47.8	50.5	47.7	53	55.5	54.4	50.9	51.2	47.4	53.7	47	49.2	54.2	47.3	54.4	48.4	45.9	56.2	51.4	51.3	50.3	56.4	52.5	47	47.7	50.5	53.9	52.3	48.2	50	53.2	52.4	51.9	NA	48	50.3	51.7	53.9	52.4	53.7	51.6	52.4	50.7	52.4	54.2
IMPC_CBC_003___IMPC_CBC_007_001	30.4	29.7	28.6	30.2	29.6	29.9	30.2	32.8	32.5	32.4	29.7	30.2	30.7	30.1	30.4	31.3	31.1	30.1	30.9	29.9	25.3	30.3	27.7	29.3	29.6	31.1	30.9	26.8	27.9	27.8	29.5	28.7	27.8	27.3	27	28.1	28.2	NA	27	26.9	29.9	29.6	30	28.5	28.3	28.9	30.6	29.6	31.2
IMPC_CBC_003___IMPC_CBC_009_001	9.548	9.444	9.681	9.51	9.317	9.699	9.511	9.81	9.235	9.008	9.455	9.539	9.908	9.443	10.16	8.881	9.301	9.297	9.417	9.235	9.985	9.874	9.221	9.405	9.401	9.445	9.597	9.715	9.58	9.442	9.844	9.484	9.116	9.78	9.027	9.388	9.424	NA	10.24	9.442	9.322	9.384	9.564	9.385	9.653	9.388	9.038	9.833	9.501
IMPC_CBC_003___IMPC_CBC_010_001	5.48	6.75	4.99	6.5	4.26	8.07	5.77	5.5	4.84	4.66	4.41	5.3	6.23	5.79	6.1	5.88	5.88	6.11	6.23	5.48	7.44	4.68	5.14	5.18	4.92	5.02	5.38	6.05	6.02	4.36	4.96	5.29	6.15	6.5	4.78	5.64	4.99	NA	5.9	6.07	5.95	4.97	5.41	5.39	5.57	5.28	5.42	5.14	5.29
IMPC_CBC_003___IMPC_CBC_012_001	45.5	42.4	60.4	61	44.6	91.4	40.4	63	62.7	51.3	41.8	46.5	109.1	46.3	78	40.2	54.4	40.7	47.8	70.4	137.3	47.1	67	39.2	45.8	60.3	167.8	37.8	34.6	36.2	50.1	42.6	67.2	43	51.6	37.9	39.8	NA	81	33.8	105.1	76.2	59	53	39.6	79.6	42.4	39.4	59.8
IMPC_CBC_003___IMPC_CBC_013_001	15.3	21.3	18.7	23	20	41.7	21.1	22	22.8	21.5	17.9	22.5	110.1	28.1	34	18.8	18.4	14.9	21.3	32.8	68.9	38.6	20.3	41.4	33.3	28.4	83.3	20	19	21.8	32.6	22.5	26.9	22	15.6	20.1	22.4	NA	34	21.9	47.3	24.9	21.1	29.4	21.6	28.7	21.4	26.4	23.4
IMPC_CBC_003___IMPC_CBC_014_001	87.4	89.1	82.8	99	98.6	83.5	90.6	82	89.9	93.4	82.3	71.1	105.1	111.6	76	60.3	67.8	84.6	83.2	82.8	54.6	62.4	51.2	49.8	62.5	52.3	64.2	59	55.2	52	42.7	44.6	48.5	47	61.6	64.8	64.3	NA	41	47.5	94	103	96.2	56.6	46.9	49.7	88.4	86.1	75.4
IMPC_CBC_003___IMPC_CBC_015_001	105.2	105.8	88.2	98.3	96.7	89.1	99.6	114	125	95	107.8	90.4	111.9	98	96.5	98.4	112.8	96.5	98.3	94	113.6	159.7	124.5	123.7	129.5	130	126	118.5	129.5	121	123.5	139.2	103.3	101.9	107.5	137.8	118.8	NA	110.6	97.8	103	92.3	91	137.3	133	128.5	70.4	90.5	106.3
IMPC_CBC_003___IMPC_CBC_016_001	49.7	51.7	42.1	46	52.2	45.9	45.7	52.7	65.1	49.8	47	43.1	56.4	54.5	44.8	46.6	52.5	42.6	48	47.3	65.1	83	69.5	69.8	73.1	70.2	63.4	64.6	65	64	65.9	68.2	55	53.7	72.4	73.6	64.7	NA	61.6	59.4	53.4	48	47	72.1	76.9	75.5	36.9	47.5	50.6
IMPC_CBC_003___IMPC_CBC_017_001	55.8	88	79.6	104.7	49.7	67.3	92.5	70.4	55.7	102	113.4	93.6	74	90.5	80.7	72.9	60.7	64.1	76.1	70.8	72.3	125.7	166.6	120.7	85.9	173.4	87.9	123.7	123.3	123.2	81	120.7	82.4	80.8	70.7	204.7	119.4	NA	89.3	125.2	97.9	109.7	95.5	156	139.5	176.1	48.7	114.5	57.5
IMPC_CBC_003___IMPC_CBC_018_001	200.5	182.9	217.6	193.6	177.4	209.8	216	242.2	213.2	225.7	228.5	222.8	209.8	169.8	251.3	230.9	191.8	253.9	199.5	220.5	217.7	246.6	219.8	224.7	258.2	231.6	237.2	283.3	244.2	218.8	246	209.8	240	227.6	239.5	211.7	208.2	NA	256.9	211	186.7	197.9	233.2	214.3	239.5	212.7	185.4	196.5	218.2
IMPC_CBC_003___IMPC_CBC_005_001	0.1189	0.1814	0.1931	0.127	0.2357	0.2382	0.1529	0.15	0.157	0.1951	0.161	0.1925	0.2315	0.243	0.18	0.1708	0.1423	0.2224	0.2026	0.1865	0.1654	0.2177	0.1245	0.2008	0.2131	0.2043	0.226	0.2142	0.145	0.2154	0.2229	0.1249	0.1805	0.108	0.151	0.1044	0.1834	NA	NA	0.1606	0.1979	0.2083	0.2602	0.2187	0.2154	0.1774	0.1942	0.2542	0.1942
IMPC_CBC_003___IMPC_CBC_008_001	0.11	0.11	0.11	0.11	0.12	0.15	0.1	NA	0.12	0.12	0.11	0.12	0.18	0.11	0.17	0.1	0.1	0.09	0.1	0.13	0.13	0.11	0.13	0.09	0.14	0.11	0.12	0.12	0.1	0.09	0.13	0.09	0.11	0.12	0.11	0.11	0.09	NA	0.13	0.08	0.11	0.1	0.1	0.1	0.12	0.09	0.1	0.11	0.11
IMPC_HEM_002___IMPC_HEM_001_001	9.78	10	9.76	8.66	12.84	11.36	6.74	12.22	9	4.98	12.42	9.62	3.32	12.7	12.22	NA	10.08	9.42	14.3	11.74	7.8	8.06	10.68	10.92	12.66	12.72	9.78	12.04	7.46	12.1	11.34	11.5	14.88	11.84	NA	9.82	16.48	NA	16.3	12.22	NA	NA	NA	NA	NA	NA	8.22	13.74	10.38
IMPC_HEM_002___IMPC_HEM_002_001	10.85	11.05	11.35	11.43	11.76	9.92	10.78	11.47	10.78	11.51	11.9	11.66	10.9	12.59	10.48	NA	10.4	11.06	11.17	11.6	11.02	12.43	10.87	12.04	12.29	11.48	12.06	10.41	11.35	11.78	12	11.03	11.79	11.24	NA	10.65	11.77	NA	11.78	11.02	NA	NA	NA	NA	NA	NA	11.42	11.78	11.11
IMPC_HEM_002___IMPC_HEM_003_001	15.5	15.8	16.3	15.4	15.4	15.6	15.4	15.3	14.1	15.9	16.9	14.7	14.9	16.5	14.5	NA	14.7	15.5	15.5	16.1	14.2	17.4	15.7	16	16.4	15	15.3	14.3	15.7	14.4	14.5	16.3	16.1	15.4	NA	15	15.1	NA	15.8	14.7	NA	NA	NA	NA	NA	NA	15.4	16.1	15.5
IMPC_HEM_002___IMPC_HEM_004_001	49.5	46.6	53	52.8	54.8	47.5	51	52.5	49.7	47.8	49.7	56.3	51	58.4	50	NA	48.8	51.6	47.5	49.4	51.9	50.8	51	56.9	56.3	50.6	57.9	50.9	52.6	55.4	57.2	50.6	50.9	53.5	NA	52.7	49	NA	52.4	44.6	NA	NA	NA	NA	NA	NA	53	57.1	53.3
IMPC_HEM_002___IMPC_HEM_005_001	45.6	42.2	46.7	46.2	46.6	47.9	47.3	45.8	46.1	41.5	41.8	48.3	46.8	46.4	47.7	NA	46.9	46.7	42.5	42.6	47.1	40.9	46.9	47.3	45.8	44.1	48	48.9	46.3	47	47.7	45.9	43.2	47.6	NA	49.5	41.6	NA	44.5	40.5	NA	NA	NA	NA	NA	NA	46.4	48.5	48
IMPC_HEM_002___IMPC_HEM_006_001	14.3	14.3	14.4	13.5	13.1	15.7	14.3	13.3	13.1	13.8	14.2	12.6	13.7	13.1	13.8	NA	14.1	14	13.9	13.9	12.9	14	14.4	12.9	13.3	13.1	12.7	13.7	13.8	12.2	12.1	14.8	13.7	13.7	NA	14.1	12.8	NA	13.4	13.3	NA	NA	NA	NA	NA	NA	13.5	13.7	14
IMPC_HEM_002___IMPC_HEM_007_001	31.1	33.9	30.8	29.2	28.1	32.8	30.2	29.1	28.4	33.3	34	26.1	29.2	28.3	29	NA	30.1	32.6	32.6	32.6	27.4	34.3	30.8	25.3	29.1	31.5	26.4	31.2	29.8	26	25.3	32.2	34.3	28.8	NA	28.5	30.8	NA	30.2	33	NA	NA	NA	NA	NA	NA	29.1	28.2	29.1
IMPC_HEM_002___IMPC_HEM_008_001	736	706	844	817	767	667	732	810	899	796	837	845	955	503	902	NA	820	749	819	640	1114	976	1176	787	572	999	825	968	880	756	904	946	1004	858	NA	898	796	NA	1001	982	NA	NA	NA	NA	NA	NA	725	760	888
IMPC_HEM_002___IMPC_HEM_019_001	4.3	4.4	4.3	4.5	4.5	4.6	4.2	5	4.3	4.2	4.4	4.4	4.8	4.6	5.1	NA	4.4	4.3	4.6	4.3	4.6	4.2	4.3	4.2	4.1	4.4	4.1	4.3	4.3	4.2	4.5	4.3	4.3	4.8	NA	4.3	4.8	NA	4.7	4.1	NA	NA	NA	NA	NA	NA	4.3	4.3	4.6
IMPC_HEM_002___IMPC_HEM_027_001	18.1	17.8	18.2	17.1	17.4	17.4	18.4	19.3	16.8	18.5	17.6	17.1	17.6	17.4	19.4	NA	17.9	17.4	17.7	18.1	18	19.3	18.5	17.2	18.1	17.6	16.4	18.3	18.1	17.3	16.9	17.2	18.4	17.4	NA	18.1	17.6	NA	19.5	19	NA	NA	NA	NA	NA	NA	16.6	17.8	17.3
IMPC_HEM_002___IMPC_HEM_031_001	83.99	85.76	86.79	83.49	85.83	76.41	84.17	77	85.12	83.72	85.43	84.3	80.72	83.78	79.13	NA	85	83.1	83.5	77.68	46.67	74.69	86.41	78.39	83.89	81.1	64.11	80.72	84.38	81.24	81.57	87.91	79.87	72.38	NA	79.97	77.91	NA	81.04	80.78	NA	NA	NA	NA	NA	NA	85.4	73.94	82.37
IMPC_HEM_002___IMPC_HEM_033_001	2.63	1.8	1.89	2.54	2.02	3.17	2.41	5.73	2.26	1.71	2.58	1.87	3.01	4.96	4.42	NA	2.25	2.97	3.71	3.66	1.15	3.35	1.04	2.75	2.13	3.41	2.97	3.18	3.21	3.14	1.94	1.91	2.28	4.81	NA	3.06	2.97	NA	2.64	3.37	NA	NA	NA	NA	NA	NA	2.8	3.78	4.34
IMPC_IPG_001___IMPC_IPG_010_001	88.29	77.48	86.49	NA	77.48	66.67	68.47	73.87	102.7	88.29	NA	73.87	79.28	82.88	86.49	NA	75.68	77.48	NA	97.3	66.67	118.92	70.27	100.9	93.69	91.89	84.69	106.31	86.49	109.91	95.5	93.69	NA	82.88	93.7	102.7	81.08	79.3	77.48	75.68	91.89	84.69	102.7	100.9	129.73	126.13	61.26	90.09	79.28
IMPC_IPG_001___IMPC_IPG_011_001	315.31	248.65	200	NA	216.22	230.63	279.28	236.04	254.1	223.42	NA	264.87	183.79	248.65	196.4	NA	263.06	180.18	NA	207.21	221.62	266.67	234.23	272.08	250.46	268.47	245.04	194.59	223.42	228.83	196.39	297.3	NA	200.01	273.9	250.46	221.63	254	282.88	230.63	225.23	210.81	228.83	255.86	246.85	248.65	212.62	263.07	297.3
IMPC_IPG_001___IMPC_IPG_012_001	11580.7	13729.7	7080.4	NA	9324.22	10067.2	14999.6	10014.2	14148	11270.2	NA	11757.5	8607.97	11784.4	7798.61	NA	13620.9	7635.35	NA	9499.63	13932.4	13676	14418.8	12176.1	12514	14986.8	18580.9	8648.03	15945.5	12770.4	12743	20000.4	NA	21392.8	18785.2	16122.3	12554.6	18507	16067.6	16121.1	9848.99	8091.13	8189.52	15216.6	13716.6	14405	11892	13905.8	14243.3
IMPC_CAL_003___IMPC_CAL_017_001	0.841295	0.834514	0.914553	0.93306	0.939053	0.916215	0.95881	0.894243	NA	0.916681	0.891591	0.894243	0.993293	0.829816	0.841342	NA	0.849252	0.9182	0.999217	0.882817	0.944565	0.901826	0.921056	0.939098	0.845174	0.941511	0.901122	0.900145	0.893885	0.939203	0.885772	0.90819	NA	0.878212	NA	0.941336	0.944538	NA	0.917665	0.894379	NA	NA	NA	0.936451	0.852944	0.915902	0.838027	0.863672	0.858473
IMPC_ECG_001___IMPC_ECG_002_001	NA	740	768	759	767	773	759	794	NA	765	745	768	763	780	804	NA	757	793	794	801	788	750	785	761	774	769	769	802	735	767	814	NA	NA	711	NA	754	732	NA	773	724	774	777	780	779	761	786	794	779	727
IMPC_ECG_001___IMPC_ECG_003_001	NA	5.77	3.74	1.6	2.61	2.32	1.61	3.78	NA	6.41	3.55	12.77	3.42	3.89	2.48	NA	4.05	2.41	2.57	1.25	1.22	2.34	3.93	5.72	1.26	3.32	1.93	2.65	1.25	1.8	4.09	NA	NA	4.71	NA	3.67	4.15	NA	3.45	3.83	2.03	2.55	3.09	3.38	2.34	0.85	1.95	0.84	6.51
IMPC_ECG_001___IMPC_ECG_004_001	NA	81.4	78.2	79	78.3	77.6	79.1	75.7	NA	78.7	80.6	78.9	78.7	77	74.6	NA	79.3	75.7	75.6	74.9	76.2	80	76.5	79.1	77.6	78.1	78	74.9	81.7	78.3	73.9	NA	NA	84.6	NA	79.7	82.1	NA	77.7	83	77.6	77.3	77	77.1	78.9	76.3	75.6	77	82.9
IMPC_ECG_001___IMPC_ECG_005_001	NA	20.1	22.3	17	21.2	22.5	17.8	15.9	NA	17.5	20.1	14.6	22.3	23.3	20.4	NA	20.2	21.7	21.5	15.9	18.3	20.2	20.2	21.2	21.2	21.7	22.4	15.4	18.9	21	18.6	NA	NA	20.1	NA	15.7	22.4	NA	21.2	15.9	18.2	22.4	22.6	16.7	21.5	20	19.4	22	20.9
IMPC_ECG_001___IMPC_ECG_006_001	NA	26.5	29.3	21.8	27	30.4	24.6	22.4	NA	23.9	27.6	21.3	29.4	30.7	26.7	NA	27.9	28.9	28.3	22.6	25.1	28	27.4	28.6	28.1	29	29.2	22.5	25.9	28.1	25.3	NA	NA	27.2	NA	23.2	29.6	NA	28.7	23.1	23.6	29.6	28.9	23.8	29.1	25.6	25.1	29.5	27.9
IMPC_ECG_001___IMPC_ECG_007_001	NA	10.6	10.5	9.2	9.1	12.2	10.7	10	NA	10.2	11.2	10.8	10.9	12.5	9.5	NA	11.3	10.9	10.3	11.3	11.5	11.8	10.8	11.2	10.4	11.2	11.1	10.8	10.3	10.8	10	NA	NA	10.7	NA	11.5	11	NA	10.9	10.6	10	11	9.8	10.6	11.3	10.3	10.3	11	11
IMPC_ECG_001___IMPC_ECG_008_001	NA	30.1	28.6	33.3	31.3	27.2	30	28.5	NA	27.8	28.4	28.8	31.5	31.3	30.5	NA	30.3	27.4	28.8	26.8	29	30.4	31.7	29.1	30.3	29	31.8	25.9	28.7	31.2	29.6	NA	NA	31.9	NA	30.5	29.6	NA	33	33.5	30.9	29.1	29	28	28.5	29.8	30.1	27.2	31.4
IMPC_ECG_001___IMPC_ECG_009_001	NA	44.6	43.6	47.2	45.1	44.2	45.2	43.7	NA	42.3	43.7	44	47.2	49.4	45.7	NA	46.1	43.5	44.4	43.5	45.9	46.6	48	44.8	45.6	44.8	47.9	41.9	42.6	46.9	45.5	NA	NA	45.8	NA	46.5	44.3	NA	49.2	47.9	45.9	45	43.8	43.4	44.3	45.3	45.8	42.9	46
IMPC_ECG_001___IMPC_ECG_010_001	NA	42.7	28.7	12.1	20.1	17.9	12.2	30	NA	49.1	26.5	98	26.1	30.4	19.9	NA	30.6	19.1	20.4	10	9.6	17.5	30.9	43.5	9.7	25.5	14.9	21.2	9.2	13.8	33.2	NA	NA	33.5	NA	27.7	30.4	NA	26.7	27.8	15.7	19.8	24.1	26.3	17.8	6.7	15.5	6.6	47.3
IMPC_ECG_001___IMPC_ECG_011_001	NA	26.7	36.2	19.9	30.8	24.5	26.2	17.6	NA	27	23.3	31.8	19.3	16.3	29.1	NA	25.4	27.3	29.7	20.8	28.5	24.6	18.5	24.8	25.6	31.9	30.2	29	30.6	16.5	26.7	NA	NA	24.9	NA	26.2	31.2	NA	15.4	23.2	29.2	32.2	27.7	24.8	28.8	24.4	29.1	24.2	36
IMPC_ECG_001___IMPC_ECG_014_001	NA	2.57	1.73	1.28	1.78	0.97	0.95	1.53	NA	2.09	1.59	5.89	1.95	1.36	0.76	NA	2.06	1	1.1	0.93	0.83	1.44	2.03	1.41	1.03	1.38	1.12	1.16	0.72	1.08	1.63	NA	NA	3.34	NA	1.15	2.51	NA	1.4	2.1	1.06	1.26	1.14	1.22	1.41	0.59	1.21	0.77	4.5
IMPC_CSD_002___IMPC_CSD_001_001	NA	Present	NA	Present	Present	Present	Present	Present	NA	Present	Present	Present	Present	Present	Present	Present	NA	Present	Present	Present	Present	NA	Present	Present	Present	Present	Present	Present	Present	Present	Present	NA	Present	Present	NA	Present	Present	NA	Present	Present	Present	Present	Present	Present	Present	Present	Present	Present	Present
IMPC_CSD_002___IMPC_CSD_002_001	NA	Asexpected	NA	Asexpected	Asexpected	Asexpected	Asexpected	Asexpected	NA	Asexpected	Asexpected	Asexpected	Asexpected	Asexpected	Asexpected	Asexpected	NA	Asexpected	Asexpected	Asexpected	Asexpected	NA	Asexpected	Asexpected	Asexpected	Asexpected	Asexpected	Asexpected	Asexpected	Asexpected	Asexpected	NA	Asexpected	Asexpected	NA	Asexpected	Asexpected	NA	Asexpected	Asexpected	Asexpected	Asexpected	Asexpected	Asexpected	Asexpected	Asexpected	Asexpected	Asexpected	Asexpected
IMPC_CSD_002___IMPC_CSD_003_001	NA	Asexpected	NA	Asexpected	Asexpected	Asexpected	Asexpected	Asexpected	NA	Asexpected	Asexpected	Asexpected	Asexpected	Asexpected	Asexpected	Asexpected	NA	Asexpected	Asexpected	Asexpected	Asexpected	NA	Asexpected	Asexpected	Asexpected	Asexpected	Asexpected	Asexpected	Asexpected	Asexpected	Asexpected	NA	Asexpected	Asexpected	NA	Asexpected	Asexpected	NA	Asexpected	Asexpected	Asexpected	Asexpected	Asexpected	Asexpected	Asexpected	Asexpected	Asexpected	Asexpected	Asexpected
IMPC_CSD_002___IMPC_CSD_004_001	NA	Asexpected	NA	Asexpected	Asexpected	Asexpected	Asexpected	Asexpected	NA	Asexpected	Asexpected	Asexpected	Asexpected	Asexpected	Asexpected	Asexpected	NA	Asexpected	Asexpected	Asexpected	Asexpected	NA	Asexpected	Asexpected	Asexpected	Asexpected	Asexpected	Asexpected	Asexpected	Asexpected	Asexpected	NA	Asexpected	Asexpected	NA	Asexpected	Asexpected	NA	Asexpected	Asexpected	Asexpected	Asexpected	Asexpected	Asexpected	Asexpected	Asexpected	Asexpected	Asexpected	Asexpected
IMPC_CSD_002___IMPC_CSD_005_001	NA	Asexpected	NA	Asexpected	Asexpected	Asexpected	Asexpected	Asexpected	NA	Asexpected	Asexpected	Asexpected	Asexpected	Asexpected	Asexpected	Asexpected	NA	Asexpected	Asexpected	Asexpected	Asexpected	NA	Asexpected	Asexpected	Asexpected	Asexpected	Asexpected	Asexpected	Asexpected	Asexpected	Asexpected	NA	Asexpected	Asexpected	NA	Asexpected	Asexpected	NA	Asexpected	Asexpected	Asexpected	Asexpected	Asexpected	Asexpected	Asexpected	Asexpected	Asexpected	Asexpected	Asexpected
IMPC_CSD_002___IMPC_CSD_006_001	NA	Asexpected	NA	Asexpected	Asexpected	Asexpected	Asexpected	Asexpected	NA	Asexpected	Asexpected	Asexpected	Asexpected	Asexpected	Asexpected	Asexpected	NA	Asexpected	Asexpected	Asexpected	Asexpected	NA	Asexpected	Asexpected	Asexpected	Asexpected	Asexpected	Asexpected	Asexpected	Asexpected	Asexpected	NA	Asexpected	Asexpected	NA	Asexpected	Asexpected	NA	Asexpected	Asexpected	Asexpected	Asexpected	Asexpected	Asexpected	Asexpected	Asexpected	Asexpected	Asexpected	Asexpected
IMPC_CSD_002___IMPC_CSD_007_001	NA	Asexpected	NA	Asexpected	Asexpected	Asexpected	Asexpected	Asexpected	NA	Asexpected	Asexpected	Asexpected	Asexpected	Asexpected	Asexpected	Asexpected	NA	Asexpected	Asexpected	Asexpected	Asexpected	NA	Asexpected	Asexpected	Asexpected	Asexpected	Asexpected	Asexpected	Asexpected	Asexpected	Asexpected	NA	Asexpected	Asexpected	NA	Asexpected	Asexpected	NA	Asexpected	Asexpected	Asexpected	Asexpected	Asexpected	Asexpected	Asexpected	Asexpected	Asexpected	Asexpected	Asexpected
IMPC_CSD_002___IMPC_CSD_008_001	NA	Asexpected	NA	Asexpected	Asexpected	Asexpected	Asexpected	Asexpected	NA	Asexpected	Asexpected	Asexpected	Asexpected	Asexpected	Asexpected	Asexpected	NA	Asexpected	Asexpected	Asexpected	Asexpected	NA	Asexpected	Asexpected	Asexpected	Asexpected	Asexpected	Asexpected	Asexpected	Asexpected	Asexpected	NA	Asexpected	Asexpected	NA	Asexpected	Asexpected	NA	Asexpected	Asexpected	Asexpected	Asexpected	Asexpected	Asexpected	Asexpected	Asexpected	Asexpected	Asexpected	Asexpected
IMPC_CSD_002___IMPC_CSD_009_001	NA	Asexpected	NA	Asexpected	Asexpected	Asexpected	Asexpected	Asexpected	NA	Asexpected	Asexpected	Asexpected	Asexpected	Asexpected	Asexpected	Asexpected	NA	Asexpected	Asexpected	Asexpected	Asexpected	NA	Asexpected	Asexpected	Asexpected	Asexpected	Asexpected	Asexpected	Asexpected	Asexpected	Asexpected	NA	Asexpected	Asexpected	NA	Asexpected	Asexpected	NA	Asexpected	Asexpected	Asexpected	Asexpected	Asexpected	Asexpected	Asexpected	Asexpected	Asexpected	Asexpected	Asexpected
IMPC_CSD_002___IMPC_CSD_010_001	NA	Asexpected	NA	Asexpected	Asexpected	Asexpected	Asexpected	Asexpected	NA	Asexpected	Asexpected	Asexpected	Asexpected	Asexpected	Asexpected	Asexpected	NA	Asexpected	Asexpected	Asexpected	Asexpected	NA	Asexpected	Asexpected	Asexpected	Asexpected	Asexpected	Asexpected	Asexpected	Asexpected	Asexpected	NA	Asexpected	Asexpected	NA	Asexpected	Asexpected	NA	Asexpected	Asexpected	Asexpected	Asexpected	Asexpected	Asexpected	Asexpected	Asexpected	Asexpected	Asexpected	Asexpected
IMPC_CSD_002___IMPC_CSD_011_001	NA	Asexpected	NA	Asexpected	Asexpected	Asexpected	Asexpected	Asexpected	NA	Asexpected	Asexpected	Asexpected	Asexpected	Asexpected	Asexpected	Asexpected	NA	Asexpected	Asexpected	Asexpected	Asexpected	NA	Asexpected	Asexpected	Asexpected	Asexpected	Asexpected	Asexpected	Asexpected	Asexpected	Asexpected	NA	Asexpected	Asexpected	NA	Asexpected	Asexpected	NA	Asexpected	Asexpected	Asexpected	Asexpected	Asexpected	Asexpected	Asexpected	Asexpected	Asexpected	Asexpected	Asexpected
IMPC_CSD_002___IMPC_CSD_012_001	NA	Asexpected	NA	Asexpected	Asexpected	Asexpected	Asexpected	Asexpected	NA	Asexpected	Asexpected	Asexpected	Asexpected	Asexpected	Asexpected	Asexpected	NA	Asexpected	Asexpected	Asexpected	Asexpected	NA	Asexpected	Asexpected	Asexpected	Asexpected	Asexpected	Asexpected	Asexpected	Asexpected	Asexpected	NA	Asexpected	Asexpected	NA	Asexpected	Asexpected	NA	Asexpected	Asexpected	Asexpected	Asexpected	Asexpected	Asexpected	Asexpected	Asexpected	Asexpected	Asexpected	Asexpected
IMPC_CSD_002___IMPC_CSD_013_001	NA	Asexpected	NA	Asexpected	Asexpected	Asexpected	Asexpected	Asexpected	NA	Asexpected	Asexpected	Asexpected	Asexpected	Asexpected	Asexpected	Asexpected	NA	Asexpected	Asexpected	Asexpected	Asexpected	NA	Asexpected	Asexpected	Asexpected	Asexpected	Asexpected	Asexpected	Asexpected	Asexpected	Asexpected	NA	Asexpected	Asexpected	NA	Asexpected	Asexpected	NA	Asexpected	Asexpected	Asexpected	Asexpected	Asexpected	Asexpected	Asexpected	Asexpected	Asexpected	Asexpected	Asexpected
IMPC_CSD_002___IMPC_CSD_014_001	NA	Asexpected	NA	Asexpected	Asexpected	Asexpected	Asexpected	Asexpected	NA	Asexpected	Asexpected	Asexpected	Asexpected	Asexpected	Asexpected	Asexpected	NA	Asexpected	Asexpected	Asexpected	Asexpected	NA	Asexpected	Asexpected	Asexpected	Asexpected	Asexpected	Asexpected	Asexpected	Asexpected	Asexpected	NA	Asexpected	Asexpected	NA	Asexpected	Asexpected	NA	Asexpected	Asexpected	Asexpected	Asexpected	Asexpected	Asexpected	Asexpected	Asexpected	Asexpected	Asexpected	Asexpected
IMPC_CSD_002___IMPC_CSD_015_001	NA	Asexpected	NA	Asexpected	Asexpected	Asexpected	Asexpected	Asexpected	NA	Asexpected	Asexpected	Asexpected	Asexpected	Asexpected	Asexpected	Asexpected	NA	Asexpected	Asexpected	Asexpected	Asexpected	NA	Asexpected	Asexpected	Asexpected	Asexpected	Asexpected	Asexpected	Asexpected	Asexpected	Asexpected	NA	Asexpected	Asexpected	NA	Asexpected	Asexpected	NA	Asexpected	Asexpected	Asexpected	Asexpected	Asexpected	Asexpected	Asexpected	Asexpected	Asexpected	Asexpected	Asexpected
IMPC_CSD_002___IMPC_CSD_016_001	NA	Asexpected	NA	Asexpected	Asexpected	Asexpected	Asexpected	Asexpected	NA	Asexpected	Asexpected	Asexpected	Asexpected	Asexpected	Asexpected	Asexpected	NA	Asexpected	Asexpected	Asexpected	Asexpected	NA	Asexpected	Asexpected	Asexpected	Asexpected	Asexpected	Asexpected	Asexpected	Asexpected	Asexpected	NA	Asexpected	Asexpected	NA	Asexpected	Asexpected	NA	Asexpected	Asexpected	Asexpected	Asexpected	Asexpected	Asexpected	Asexpected	Asexpected	Asexpected	Asexpected	Asexpected
IMPC_CSD_002___IMPC_CSD_017_001	NA	Asexpected	NA	Asexpected	Asexpected	Asexpected	Asexpected	Asexpected	NA	Asexpected	Asexpected	Asexpected	Asexpected	Asexpected	Asexpected	Asexpected	NA	Asexpected	Asexpected	Asexpected	Asexpected	NA	Asexpected	Asexpected	Asexpected	Asexpected	Asexpected	Asexpected	Asexpected	Asexpected	Asexpected	NA	Asexpected	Asexpected	NA	Asexpected	Asexpected	NA	Asexpected	Asexpected	Asexpected	Asexpected	Asexpected	Asexpected	Asexpected	Asexpected	Asexpected	Asexpected	Asexpected
IMPC_CSD_002___IMPC_CSD_018_001	NA	Asexpected	NA	Asexpected	Asexpected	Asexpected	Asexpected	Asexpected	NA	Asexpected	Asexpected	Asexpected	Asexpected	Asexpected	Asexpected	Asexpected	NA	Asexpected	Asexpected	Asexpected	Asexpected	NA	Asexpected	Asexpected	Asexpected	Asexpected	Asexpected	Asexpected	Asexpected	Asexpected	Asexpected	NA	Asexpected	Asexpected	NA	Asexpected	Asexpected	NA	Asexpected	Asexpected	Asexpected	Asexpected	Asexpected	Asexpected	Asexpected	Asexpected	Asexpected	Asexpected	Asexpected
IMPC_CSD_002___IMPC_CSD_019_001	NA	Asexpected	NA	Asexpected	Asexpected	Asexpected	Asexpected	Asexpected	NA	Asexpected	Asexpected	Asexpected	Asexpected	Asexpected	Asexpected	Asexpected	NA	Asexpected	Asexpected	Asexpected	Asexpected	NA	Asexpected	Asexpected	Asexpected	Asexpected	Asexpected	Asexpected	Asexpected	Asexpected	Asexpected	NA	Asexpected	Asexpected	NA	Asexpected	Asexpected	NA	Asexpected	Asexpected	Asexpected	Asexpected	Asexpected	Asexpected	Asexpected	Asexpected	Asexpected	Asexpected	Asexpected
IMPC_CSD_002___IMPC_CSD_020_001	NA	Asexpected	NA	Asexpected	Asexpected	Asexpected	Asexpected	Asexpected	NA	Asexpected	Asexpected	Asexpected	Asexpected	Asexpected	Asexpected	Asexpected	NA	Asexpected	Asexpected	Asexpected	Asexpected	NA	Asexpected	Asexpected	Asexpected	Asexpected	Asexpected	Asexpected	Asexpected	Asexpected	Asexpected	NA	Asexpected	Asexpected	NA	Asexpected	Asexpected	NA	Asexpected	Asexpected	Asexpected	Asexpected	Asexpected	Asexpected	Asexpected	Asexpected	Asexpected	Asexpected	Asexpected
IMPC_CSD_002___IMPC_CSD_021_001	NA	Asexpected	NA	Asexpected	Asexpected	Asexpected	Asexpected	Asexpected	NA	Asexpected	Asexpected	Asexpected	Asexpected	Asexpected	Asexpected	Asexpected	NA	Asexpected	Asexpected	Asexpected	Asexpected	NA	Asexpected	Asexpected	Asexpected	Asexpected	Asexpected	Asexpected	Asexpected	Asexpected	Asexpected	NA	Asexpected	Asexpected	NA	Asexpected	Asexpected	NA	Asexpected	Asexpected	Asexpected	Asexpected	Asexpected	Asexpected	Asexpected	Asexpected	Asexpected	Asexpected	Asexpected
IMPC_CSD_002___IMPC_CSD_022_001	NA	Asexpected	NA	Asexpected	Asexpected	Asexpected	Asexpected	Asexpected	NA	Asexpected	Asexpected	Asexpected	Asexpected	Asexpected	Asexpected	Asexpected	NA	Asexpected	Asexpected	Asexpected	Asexpected	NA	Asexpected	Asexpected	Asexpected	Asexpected	Asexpected	Asexpected	Asexpected	Asexpected	Asexpected	NA	Asexpected	Asexpected	NA	Asexpected	Asexpected	NA	Asexpected	Asexpected	Asexpected	Asexpected	Asexpected	Asexpected	Asexpected	Asexpected	Asexpected	Asexpected	Asexpected
IMPC_CSD_002___IMPC_CSD_023_001	NA	Asexpected	NA	Asexpected	Asexpected	Asexpected	Asexpected	Asexpected	NA	Asexpected	Asexpected	Asexpected	Asexpected	Asexpected	Asexpected	Asexpected	NA	Asexpected	Asexpected	Asexpected	Asexpected	NA	Asexpected	Asexpected	Asexpected	Asexpected	Asexpected	Asexpected	Asexpected	Asexpected	Asexpected	NA	Asexpected	Asexpected	NA	Asexpected	Asexpected	NA	Asexpected	Asexpected	Asexpected	Asexpected	Asexpected	Asexpected	Asexpected	Asexpected	Asexpected	Asexpected	Asexpected
IMPC_CSD_002___IMPC_CSD_024_001	NA	Asexpected	NA	Asexpected	Asexpected	Asexpected	Asexpected	Asexpected	NA	Asexpected	Asexpected	Asexpected	Asexpected	Asexpected	Asexpected	Asexpected	NA	Asexpected	Asexpected	Asexpected	Asexpected	NA	Asexpected	Asexpected	Asexpected	Asexpected	Asexpected	Asexpected	Asexpected	Asexpected	Asexpected	NA	Asexpected	Asexpected	NA	Asexpected	Asexpected	NA	Asexpected	Asexpected	Asexpected	Asexpected	Asexpected	Asexpected	Asexpected	Asexpected	Asexpected	Asexpected	Asexpected
IMPC_CSD_002___IMPC_CSD_025_001	NA	Asexpected	NA	Asexpected	Asexpected	Asexpected	Asexpected	Asexpected	NA	Asexpected	Asexpected	Asexpected	Asexpected	Asexpected	Asexpected	Asexpected	NA	Asexpected	Asexpected	Asexpected	Asexpected	NA	Asexpected	Asexpected	Asexpected	Asexpected	Asexpected	Asexpected	Asexpected	Asexpected	Asexpected	NA	Asexpected	Asexpected	NA	Asexpected	Asexpected	NA	Asexpected	Asexpected	Asexpected	Asexpected	Asexpected	Asexpected	Asexpected	Asexpected	Asexpected	Asexpected	Asexpected
IMPC_CSD_002___IMPC_CSD_026_001	NA	Asexpected	NA	Asexpected	Asexpected	Asexpected	Asexpected	Asexpected	NA	Asexpected	Asexpected	Asexpected	Asexpected	Asexpected	Asexpected	Asexpected	NA	Asexpected	Asexpected	Asexpected	Asexpected	NA	Asexpected	Asexpected	Asexpected	Asexpected	Asexpected	Asexpected	Asexpected	Asexpected	Asexpected	NA	Asexpected	Asexpected	NA	Asexpected	Asexpected	NA	Asexpected	Asexpected	Asexpected	Asexpected	Asexpected	Asexpected	Asexpected	Asexpected	Asexpected	Asexpected	Asexpected
IMPC_CSD_002___IMPC_CSD_027_001	NA	Asexpected	NA	Asexpected	Asexpected	Asexpected	Asexpected	Asexpected	NA	Asexpected	Asexpected	Asexpected	Asexpected	Asexpected	Asexpected	Asexpected	NA	Asexpected	Asexpected	Asexpected	Asexpected	NA	Asexpected	Asexpected	Asexpected	Asexpected	Asexpected	Asexpected	Asexpected	Asexpected	Asexpected	NA	Asexpected	Asexpected	NA	Asexpected	Asexpected	NA	Asexpected	Asexpected	Asexpected	Asexpected	Asexpected	Asexpected	Asexpected	Asexpected	Asexpected	Asexpected	Asexpected
IMPC_CSD_002___IMPC_CSD_028_001	NA	Asexpected	NA	Asexpected	Asexpected	Asexpected	Asexpected	Asexpected	NA	Asexpected	Asexpected	Asexpected	Asexpected	Asexpected	Asexpected	Asexpected	NA	Asexpected	Asexpected	Asexpected	Asexpected	NA	Asexpected	Asexpected	Asexpected	Asexpected	Asexpected	Asexpected	Asexpected	Asexpected	Asexpected	NA	Asexpected	Asexpected	NA	Asexpected	Asexpected	NA	Asexpected	Asexpected	Asexpected	Asexpected	Asexpected	Asexpected	Asexpected	Asexpected	Asexpected	Asexpected	Asexpected
IMPC_CSD_002___IMPC_CSD_029_001	NA	Asexpected	NA	Asexpected	Asexpected	Asexpected	Asexpected	Asexpected	NA	Asexpected	Asexpected	Asexpected	Asexpected	Asexpected	Asexpected	Asexpected	NA	Asexpected	Asexpected	Asexpected	Asexpected	NA	Asexpected	Asexpected	Asexpected	Asexpected	Asexpected	Asexpected	Asexpected	Asexpected	Asexpected	NA	Asexpected	Asexpected	NA	Asexpected	Asexpected	NA	Asexpected	Asexpected	Asexpected	Asexpected	Asexpected	Asexpected	Asexpected	Asexpected	Asexpected	Asexpected	Asexpected
IMPC_CSD_002___IMPC_CSD_030_001	NA	Absent	NA	Absent	Absent	Absent	Absent	Absent	NA	Absent	Absent	Absent	Absent	Absent	Absent	Absent	NA	Absent	Absent	Absent	Absent	NA	Absent	Absent	Absent	Absent	Absent	Absent	Absent	Absent	Absent	NA	Absent	Absent	NA	Absent	Absent	NA	Absent	Absent	Absent	Absent	Absent	Absent	Absent	Absent	Absent	Absent	Absent
IMPC_CSD_002___IMPC_CSD_032_001	NA	26	NA	27	26	17	32	35	NA	23	27	40	16	22	21	20	NA	21	17	23	20	NA	26	22	27	18	25	20	21	30	45	NA	33	30	NA	31	28	NA	22	24	14	14	28	14	26	11	23	22	21
IMPC_CSD_002___IMPC_CSD_033_001	NA	Fluidmovement	NA	Fluidmovement	Fluidmovement	Fluidmovement	Fluidmovement	Fluidmovement	NA	Fluidmovement	Fluidmovement	Fluidmovement	Fluidmovement	Fluidmovement	Fluidmovement	Fluidmovement	NA	Fluidmovement	Fluidmovement	Fluidmovement	Fluidmovement	NA	Fluidmovement	Fluidmovement	Fluidmovement	Fluidmovement	Fluidmovement	Fluidmovement	Fluidmovement	Fluidmovement	Fluidmovement	NA	Fluidmovement	Fluidmovement	NA	Fluidmovement	Fluidmovement	NA	Fluidmovement	Fluidmovement	Fluidmovement	Fluidmovement	Fluidmovement	Fluidmovement	Fluidmovement	Fluidmovement	Fluidmovement	Fluidmovement	Fluidmovement
IMPC_CSD_002___IMPC_CSD_036_001	NA	Present	NA	Present	Present	Present	Present	Present	NA	Present	Present	Present	Present	Present	Present	Present	NA	Present	Present	Present	Present	NA	Present	Present	Present	Present	Present	Present	Present	Present	Present	NA	Present	Present	NA	Present	Present	NA	Present	Present	Present	Present	Present	Present	Present	Present	Present	Present	Present
IMPC_CSD_002___IMPC_CSD_037_001	NA	None	NA	None	None	None	None	None	NA	None	None	None	None	None	None	None	NA	None	None	None	None	NA	None	None	None	None	None	None	None	None	None	NA	None	None	NA	None	None	NA	None	None	None	None	None	None	None	None	None	None	None
IMPC_CSD_002___IMPC_CSD_038_001	NA	Absent	NA	Absent	Absent	Absent	Absent	Absent	NA	Absent	Absent	Absent	Absent	Absent	Absent	Absent	NA	Absent	Absent	Absent	Absent	NA	Absent	Absent	Absent	Absent	Absent	Absent	Absent	Absent	Absent	NA	Absent	Absent	NA	Absent	Absent	NA	Absent	Absent	Absent	Absent	Absent	Absent	Absent	Absent	Absent	Absent	Absent
IMPC_CSD_002___IMPC_CSD_039_001	NA	Absent	NA	Absent	Absent	Absent	Absent	Absent	NA	Absent	Absent	Absent	Absent	Absent	Absent	Absent	NA	Absent	Absent	Absent	Absent	NA	Absent	Absent	Absent	Absent	Absent	Absent	Absent	Absent	Absent	NA	Absent	Absent	NA	Absent	Absent	NA	Absent	Absent	Absent	Absent	Absent	Absent	Absent	Absent	Absent	Absent	Absent
IMPC_CSD_002___IMPC_CSD_040_002	NA	Asexpected	NA	Asexpected	Asexpected	Asexpected	Asexpected	Asexpected	NA	Asexpected	Asexpected	Asexpected	Asexpected	Asexpected	Asexpected	Asexpected	NA	Asexpected	Asexpected	Asexpected	Asexpected	NA	Asexpected	Asexpected	Asexpected	Asexpected	Asexpected	Asexpected	Asexpected	Asexpected	Asexpected	NA	Asexpected	Asexpected	NA	Asexpected	Asexpected	NA	Asexpected	Asexpected	Asexpected	Asexpected	Asexpected	Asexpected	Asexpected	Asexpected	Asexpected	Asexpected	Asexpected
IMPC_CSD_002___IMPC_CSD_041_002	NA	Asexpected	NA	Asexpected	Asexpected	Asexpected	Asexpected	Asexpected	NA	Asexpected	Asexpected	Asexpected	Asexpected	Asexpected	Asexpected	Asexpected	NA	Asexpected	Asexpected	Asexpected	Asexpected	NA	Asexpected	Asexpected	Asexpected	Asexpected	Asexpected	Asexpected	Asexpected	Asexpected	Asexpected	NA	Asexpected	Asexpected	NA	Asexpected	Asexpected	NA	Asexpected	Asexpected	Asexpected	Asexpected	Asexpected	Asexpected	Asexpected	Asexpected	Asexpected	Asexpected	Asexpected
IMPC_CSD_002___IMPC_CSD_042_002	NA	Asexpected	NA	Asexpected	Asexpected	Asexpected	Asexpected	Asexpected	NA	Asexpected	Asexpected	Asexpected	Asexpected	Asexpected	Asexpected	Asexpected	NA	Asexpected	Asexpected	Asexpected	Asexpected	NA	Asexpected	Asexpected	Asexpected	Asexpected	Asexpected	Asexpected	Asexpected	Asexpected	Asexpected	NA	Asexpected	Asexpected	NA	Asexpected	Asexpected	NA	Asexpected	Asexpected	Asexpected	Asexpected	Asexpected	Asexpected	Asexpected	Asexpected	Asexpected	Asexpected	Asexpected
IMPC_CSD_002___IMPC_CSD_043_002	NA	Asexpected	NA	Asexpected	Asexpected	Asexpected	Asexpected	Asexpected	NA	Asexpected	Asexpected	Asexpected	Asexpected	Asexpected	Asexpected	Asexpected	NA	Asexpected	Asexpected	Asexpected	Asexpected	NA	Asexpected	Asexpected	Asexpected	Asexpected	Asexpected	Asexpected	Asexpected	Asexpected	Asexpected	NA	Asexpected	Asexpected	NA	Asexpected	Asexpected	NA	Asexpected	Asexpected	Asexpected	Asexpected	Asexpected	Asexpected	Asexpected	Asexpected	Asexpected	Asexpected	Asexpected
IMPC_CSD_002___IMPC_CSD_044_002	NA	Asexpected	NA	Asexpected	Asexpected	Asexpected	Asexpected	Asexpected	NA	Asexpected	Asexpected	Asexpected	Asexpected	Asexpected	Asexpected	Asexpected	NA	Asexpected	Asexpected	Asexpected	Asexpected	NA	Asexpected	Asexpected	Asexpected	Asexpected	Asexpected	Asexpected	Asexpected	Asexpected	Asexpected	NA	Asexpected	Asexpected	NA	Asexpected	Asexpected	NA	Asexpected	Asexpected	Asexpected	Asexpected	Asexpected	Asexpected	Asexpected	Asexpected	Asexpected	Asexpected	Asexpected
IMPC_CSD_002___IMPC_CSD_045_002	NA	Asexpected	NA	Asexpected	Asexpected	Asexpected	Asexpected	Asexpected	NA	Asexpected	Asexpected	Asexpected	Asexpected	Asexpected	Asexpected	Asexpected	NA	Asexpected	Asexpected	Asexpected	Asexpected	NA	Asexpected	Asexpected	Asexpected	Asexpected	Asexpected	Asexpected	Asexpected	Asexpected	Asexpected	NA	Asexpected	Asexpected	NA	Asexpected	Asexpected	NA	Asexpected	Asexpected	Asexpected	Asexpected	Asexpected	Asexpected	Asexpected	Asexpected	Asexpected	Asexpected	Asexpected
IMPC_CSD_002___IMPC_CSD_046_001	NA	Asexpected	NA	Asexpected	Asexpected	Asexpected	Asexpected	Asexpected	NA	Asexpected	Asexpected	Asexpected	Asexpected	Asexpected	Asexpected	Asexpected	NA	Asexpected	Asexpected	Asexpected	Asexpected	NA	Asexpected	Asexpected	Asexpected	Asexpected	Asexpected	Asexpected	Asexpected	Asexpected	Asexpected	NA	Asexpected	Asexpected	NA	Asexpected	Asexpected	NA	Asexpected	Asexpected	Asexpected	Asexpected	Asexpected	Asexpected	Asexpected	Asexpected	Asexpected	Asexpected	Asexpected
IMPC_CSD_002___IMPC_CSD_047_001	NA	Asexpected	NA	Asexpected	Asexpected	Asexpected	Asexpected	Asexpected	NA	Asexpected	Asexpected	Asexpected	Asexpected	Asexpected	Asexpected	Asexpected	NA	Asexpected	Asexpected	Asexpected	Asexpected	NA	Asexpected	Asexpected	Asexpected	Asexpected	Asexpected	Asexpected	Asexpected	Asexpected	Asexpected	NA	Asexpected	Asexpected	NA	Asexpected	Asexpected	NA	Asexpected	Asexpected	Asexpected	Asexpected	Asexpected	Asexpected	Asexpected	Asexpected	Asexpected	Asexpected	Asexpected
IMPC_CSD_002___IMPC_CSD_048_002	NA	Asexpected	NA	Asexpected	Asexpected	Asexpected	Asexpected	Asexpected	NA	Asexpected	Asexpected	Asexpected	Asexpected	Asexpected	Asexpected	Asexpected	NA	Asexpected	Asexpected	Asexpected	Asexpected	NA	Asexpected	Asexpected	Asexpected	Asexpected	Asexpected	Asexpected	Asexpected	Asexpected	Asexpected	NA	Asexpected	Asexpected	NA	Asexpected	Asexpected	NA	Asexpected	Asexpected	Asexpected	Asexpected	Asexpected	Asexpected	Asexpected	Asexpected	Asexpected	Asexpected	Asexpected
IMPC_CSD_002___IMPC_CSD_049_002	NA	Asexpected	NA	Asexpected	Asexpected	Asexpected	Asexpected	Asexpected	NA	Asexpected	Asexpected	Asexpected	Asexpected	Asexpected	Asexpected	Asexpected	NA	Asexpected	Asexpected	Asexpected	Asexpected	NA	Asexpected	Asexpected	Asexpected	Asexpected	Asexpected	Asexpected	Asexpected	Asexpected	Asexpected	NA	Asexpected	Asexpected	NA	Asexpected	Asexpected	NA	Asexpected	Asexpected	Asexpected	Asexpected	Asexpected	Asexpected	Asexpected	Asexpected	Asexpected	Asexpected	Asexpected
IMPC_CSD_002___IMPC_CSD_050_002	NA	Asexpected	NA	Asexpected	Asexpected	Asexpected	Asexpected	Asexpected	NA	Asexpected	Asexpected	Asexpected	Asexpected	Asexpected	Asexpected	Asexpected	NA	Asexpected	Asexpected	Asexpected	Asexpected	NA	Asexpected	Asexpected	Asexpected	Asexpected	Asexpected	Asexpected	Asexpected	Asexpected	Asexpected	NA	Asexpected	Asexpected	NA	Asexpected	Asexpected	NA	Asexpected	Asexpected	Asexpected	Asexpected	Asexpected	Asexpected	Asexpected	Asexpected	Asexpected	Asexpected	Asexpected
IMPC_CSD_002___IMPC_CSD_051_002	NA	Asexpected	NA	Asexpected	Asexpected	Asexpected	Asexpected	Asexpected	NA	Asexpected	Asexpected	Asexpected	Asexpected	Asexpected	Asexpected	Asexpected	NA	Asexpected	Asexpected	Asexpected	Asexpected	NA	Asexpected	Asexpected	Asexpected	Asexpected	Asexpected	Asexpected	Asexpected	Asexpected	Asexpected	NA	Asexpected	Asexpected	NA	Asexpected	Asexpected	NA	Asexpected	Asexpected	Asexpected	Asexpected	Asexpected	Asexpected	Asexpected	Asexpected	Asexpected	Asexpected	Asexpected
IMPC_CSD_002___IMPC_CSD_052_002	NA	Asexpected	NA	Asexpected	Asexpected	Asexpected	Asexpected	Asexpected	NA	Asexpected	Asexpected	Asexpected	Asexpected	Asexpected	Asexpected	Asexpected	NA	Asexpected	Asexpected	Asexpected	Asexpected	NA	Asexpected	Asexpected	Asexpected	Asexpected	Asexpected	Asexpected	Asexpected	Asexpected	Asexpected	NA	Asexpected	Asexpected	NA	Asexpected	Asexpected	NA	Asexpected	Asexpected	Asexpected	Asexpected	Asexpected	Asexpected	Asexpected	Asexpected	Asexpected	Asexpected	Asexpected
IMPC_CSD_002___IMPC_CSD_053_002	NA	Asexpected	NA	Asexpected	Asexpected	Asexpected	Asexpected	Asexpected	NA	Asexpected	Asexpected	Asexpected	Asexpected	Asexpected	Asexpected	Asexpected	NA	Asexpected	Asexpected	Asexpected	Asexpected	NA	Asexpected	Asexpected	Asexpected	Asexpected	Asexpected	Asexpected	Asexpected	Asexpected	Asexpected	NA	Asexpected	Asexpected	NA	Asexpected	Asexpected	NA	Asexpected	Asexpected	Asexpected	Asexpected	Asexpected	Asexpected	Asexpected	Asexpected	Asexpected	Asexpected	Asexpected
IMPC_CSD_002___IMPC_CSD_054_002	NA	Asexpected	NA	Asexpected	Asexpected	Asexpected	Asexpected	Asexpected	NA	Asexpected	Asexpected	Asexpected	Asexpected	Asexpected	Asexpected	Asexpected	NA	Asexpected	Asexpected	Asexpected	Asexpected	NA	Asexpected	Asexpected	Asexpected	Asexpected	Asexpected	Asexpected	Asexpected	Asexpected	Asexpected	NA	Asexpected	Asexpected	NA	Asexpected	Asexpected	NA	Asexpected	Asexpected	Asexpected	Asexpected	Asexpected	Asexpected	Asexpected	Asexpected	Asexpected	Asexpected	Asexpected
IMPC_CSD_002___IMPC_CSD_055_002	NA	Asexpected	NA	Asexpected	Asexpected	Asexpected	Asexpected	Asexpected	NA	Asexpected	Asexpected	Asexpected	Asexpected	Asexpected	Asexpected	Asexpected	NA	Asexpected	Asexpected	Asexpected	Asexpected	NA	Asexpected	Asexpected	Asexpected	Asexpected	Asexpected	Asexpected	Asexpected	Asexpected	Asexpected	NA	Asexpected	Asexpected	NA	Asexpected	Asexpected	NA	Asexpected	Asexpected	Asexpected	Asexpected	Asexpected	Asexpected	Asexpected	Asexpected	Asexpected	Asexpected	Asexpected
IMPC_CSD_002___IMPC_CSD_056_001	NA	Asexpected	NA	Asexpected	Asexpected	Asexpected	Asexpected	Asexpected	NA	Asexpected	Asexpected	Asexpected	Asexpected	Asexpected	Asexpected	Asexpected	NA	Asexpected	Asexpected	Asexpected	Asexpected	NA	Asexpected	Asexpected	Asexpected	Asexpected	Asexpected	Asexpected	Asexpected	Asexpected	Asexpected	NA	Asexpected	Asexpected	NA	Asexpected	Asexpected	NA	Notasexpected	Asexpected	Asexpected	Asexpected	Asexpected	Asexpected	Asexpected	Asexpected	Asexpected	Asexpected	Asexpected
IMPC_CSD_002___IMPC_CSD_057_001	NA	Asexpected	NA	Asexpected	Asexpected	Asexpected	Asexpected	Asexpected	NA	Asexpected	Asexpected	Asexpected	Asexpected	Asexpected	Asexpected	Asexpected	NA	Asexpected	Asexpected	Asexpected	Asexpected	NA	Asexpected	Asexpected	Asexpected	Asexpected	Asexpected	Asexpected	Asexpected	Asexpected	Asexpected	NA	Asexpected	Asexpected	NA	Asexpected	Asexpected	NA	Asexpected	Asexpected	Asexpected	Asexpected	Asexpected	Asexpected	Asexpected	Asexpected	Asexpected	Asexpected	Asexpected
IMPC_CSD_002___IMPC_CSD_058_001	NA	Asexpected	NA	Asexpected	Asexpected	Asexpected	Asexpected	Asexpected	NA	Asexpected	Asexpected	Asexpected	Asexpected	Asexpected	Asexpected	Asexpected	NA	Asexpected	Asexpected	Asexpected	Asexpected	NA	Asexpected	Asexpected	Asexpected	Asexpected	Asexpected	Asexpected	Asexpected	Asexpected	Asexpected	NA	Asexpected	Asexpected	NA	Asexpected	Asexpected	NA	Asexpected	Asexpected	Asexpected	Asexpected	Asexpected	Asexpected	Asexpected	Asexpected	Asexpected	Asexpected	Asexpected
IMPC_CSD_002___IMPC_CSD_059_001	NA	Asexpected	NA	Asexpected	Asexpected	Asexpected	Asexpected	Asexpected	NA	Asexpected	Asexpected	Asexpected	Asexpected	Asexpected	Asexpected	Asexpected	NA	Asexpected	Asexpected	Asexpected	Asexpected	NA	Asexpected	Asexpected	Asexpected	Asexpected	Asexpected	Asexpected	Asexpected	Asexpected	Asexpected	NA	Asexpected	Asexpected	NA	Asexpected	Asexpected	NA	Asexpected	Asexpected	Asexpected	Asexpected	Asexpected	Asexpected	Asexpected	Asexpected	Asexpected	Asexpected	Asexpected
IMPC_CSD_002___IMPC_CSD_060_001	NA	Asexpected	NA	Asexpected	Asexpected	Asexpected	Asexpected	Asexpected	NA	Asexpected	Asexpected	Asexpected	Asexpected	Asexpected	Asexpected	Asexpected	NA	Asexpected	Asexpected	Asexpected	Asexpected	NA	Asexpected	Asexpected	Asexpected	Asexpected	Asexpected	Asexpected	Asexpected	Asexpected	Asexpected	NA	Asexpected	Asexpected	NA	Asexpected	Asexpected	NA	Asexpected	Asexpected	Asexpected	Asexpected	Asexpected	Asexpected	Asexpected	Asexpected	Asexpected	Asexpected	Asexpected
IMPC_CSD_002___IMPC_CSD_061_001	NA	Asexpected	NA	Asexpected	Asexpected	Asexpected	Asexpected	Asexpected	NA	Asexpected	Asexpected	Asexpected	Asexpected	Asexpected	Asexpected	Asexpected	NA	Asexpected	Asexpected	Asexpected	Asexpected	NA	Asexpected	Asexpected	Asexpected	Asexpected	Asexpected	Asexpected	Asexpected	Asexpected	Asexpected	NA	Asexpected	Asexpected	NA	Asexpected	Asexpected	NA	Asexpected	Asexpected	Asexpected	Asexpected	Asexpected	Asexpected	Asexpected	Asexpected	Asexpected	Asexpected	Asexpected
IMPC_CSD_002___IMPC_CSD_062_001	NA	Asexpected	NA	Asexpected	Asexpected	Asexpected	Asexpected	Asexpected	NA	Asexpected	Asexpected	Asexpected	Asexpected	Asexpected	Asexpected	Asexpected	NA	Asexpected	Asexpected	Asexpected	Asexpected	NA	Asexpected	Asexpected	Asexpected	Asexpected	Asexpected	Asexpected	Asexpected	Asexpected	Asexpected	NA	Notasexpected	Notasexpected	NA	Asexpected	Asexpected	NA	Notasexpected	Asexpected	Asexpected	Asexpected	Asexpected	Asexpected	Asexpected	Asexpected	Asexpected	Asexpected	Asexpected
IMPC_CSD_002___IMPC_CSD_063_001	NA	Asexpected	NA	Asexpected	Asexpected	Asexpected	Asexpected	Asexpected	NA	Asexpected	Asexpected	Asexpected	Asexpected	Asexpected	Asexpected	Asexpected	NA	Asexpected	Asexpected	Asexpected	Asexpected	NA	Asexpected	Asexpected	Asexpected	Asexpected	Asexpected	Asexpected	Asexpected	Asexpected	Asexpected	NA	Asexpected	Asexpected	NA	Asexpected	Asexpected	NA	Asexpected	Asexpected	Asexpected	Asexpected	Asexpected	Asexpected	Asexpected	Asexpected	Asexpected	Asexpected	Asexpected
IMPC_CSD_002___IMPC_CSD_064_001	NA	Asexpected	NA	Asexpected	Asexpected	Asexpected	Asexpected	Asexpected	NA	Asexpected	Asexpected	Asexpected	Asexpected	Asexpected	Asexpected	Asexpected	NA	Asexpected	Asexpected	Asexpected	Asexpected	NA	Asexpected	Asexpected	Asexpected	Asexpected	Asexpected	Asexpected	Asexpected	Asexpected	Asexpected	NA	Asexpected	Asexpected	NA	Asexpected	Asexpected	NA	Asexpected	Asexpected	Asexpected	Asexpected	Asexpected	Asexpected	Asexpected	Asexpected	Asexpected	Asexpected	Asexpected
IMPC_CSD_002___IMPC_CSD_065_001	NA	Asexpected	NA	Asexpected	Asexpected	Asexpected	Asexpected	Asexpected	NA	Asexpected	Asexpected	Asexpected	Asexpected	Asexpected	Asexpected	Asexpected	NA	Asexpected	Asexpected	Asexpected	Asexpected	NA	Asexpected	Asexpected	Asexpected	Asexpected	Asexpected	Asexpected	Asexpected	Asexpected	Asexpected	NA	Asexpected	Asexpected	NA	Asexpected	Asexpected	NA	Asexpected	Asexpected	Asexpected	Asexpected	Asexpected	Asexpected	Asexpected	Asexpected	Asexpected	Asexpected	Asexpected
IMPC_CSD_002___IMPC_CSD_066_001	NA	Asexpected	NA	Asexpected	Asexpected	Asexpected	Asexpected	Asexpected	NA	Asexpected	Asexpected	Asexpected	Asexpected	Asexpected	Asexpected	Asexpected	NA	Asexpected	Asexpected	Asexpected	Asexpected	NA	Asexpected	Asexpected	Asexpected	Asexpected	Asexpected	Asexpected	Asexpected	Asexpected	Asexpected	NA	Asexpected	Asexpected	NA	Asexpected	Asexpected	NA	Asexpected	Asexpected	Asexpected	Asexpected	Asexpected	Asexpected	Asexpected	Asexpected	Asexpected	Asexpected	Asexpected
IMPC_CSD_002___IMPC_CSD_067_001	NA	Asexpected	NA	Asexpected	Asexpected	Asexpected	Asexpected	Asexpected	NA	Asexpected	Asexpected	Asexpected	Asexpected	Asexpected	Asexpected	Asexpected	NA	Asexpected	Asexpected	Asexpected	Asexpected	NA	Asexpected	Asexpected	Asexpected	Asexpected	Asexpected	Asexpected	Asexpected	Asexpected	Asexpected	NA	Asexpected	Asexpected	NA	Asexpected	Asexpected	NA	Asexpected	Asexpected	Asexpected	Asexpected	Asexpected	Asexpected	Asexpected	Asexpected	Asexpected	Asexpected	Asexpected
IMPC_CSD_002___IMPC_CSD_068_001	NA	Asexpected	NA	Asexpected	Asexpected	Asexpected	Asexpected	Asexpected	NA	Asexpected	Asexpected	Asexpected	Asexpected	Asexpected	Asexpected	Asexpected	NA	Asexpected	Asexpected	Asexpected	Asexpected	NA	Asexpected	Asexpected	Asexpected	Asexpected	Asexpected	Asexpected	Asexpected	Asexpected	Asexpected	NA	Asexpected	Asexpected	NA	Asexpected	Asexpected	NA	Asexpected	Asexpected	Asexpected	Asexpected	Asexpected	Asexpected	Asexpected	Asexpected	Asexpected	Asexpected	Asexpected
IMPC_CSD_002___IMPC_CSD_069_001	NA	Asexpected	NA	Asexpected	Asexpected	Asexpected	Asexpected	Asexpected	NA	Asexpected	Asexpected	Asexpected	Asexpected	Asexpected	Asexpected	Asexpected	NA	Asexpected	Asexpected	Asexpected	Asexpected	NA	Asexpected	Asexpected	Asexpected	Asexpected	Asexpected	Asexpected	Asexpected	Asexpected	Asexpected	NA	Asexpected	Asexpected	NA	Asexpected	Asexpected	NA	Asexpected	Asexpected	Asexpected	Asexpected	Asexpected	Asexpected	Asexpected	Asexpected	Asexpected	Asexpected	Asexpected
IMPC_CSD_002___IMPC_CSD_070_001	NA	Asexpected	NA	Asexpected	Asexpected	Asexpected	Asexpected	Asexpected	NA	Asexpected	Asexpected	Asexpected	Asexpected	Asexpected	Asexpected	Asexpected	NA	Asexpected	Asexpected	Asexpected	Asexpected	NA	Asexpected	Asexpected	Asexpected	Asexpected	Asexpected	Asexpected	Asexpected	Asexpected	Asexpected	NA	Asexpected	Asexpected	NA	Asexpected	Asexpected	NA	Asexpected	Asexpected	Asexpected	Asexpected	Asexpected	Asexpected	Asexpected	Asexpected	Asexpected	Asexpected	Asexpected
IMPC_CSD_002___IMPC_CSD_071_001	NA	Asexpected	NA	Asexpected	Asexpected	Asexpected	Asexpected	Asexpected	NA	Asexpected	Asexpected	Asexpected	Asexpected	Asexpected	Asexpected	Asexpected	NA	Asexpected	Asexpected	Asexpected	Asexpected	NA	Asexpected	Asexpected	Asexpected	Asexpected	Asexpected	Asexpected	Asexpected	Asexpected	Asexpected	NA	Asexpected	Asexpected	NA	Asexpected	Asexpected	NA	Asexpected	Asexpected	Asexpected	Asexpected	Asexpected	Asexpected	Asexpected	Asexpected	Asexpected	Asexpected	Asexpected
IMPC_CSD_002___IMPC_CSD_072_001	NA	Asexpected	NA	Asexpected	Asexpected	Asexpected	Asexpected	Asexpected	NA	Asexpected	Asexpected	Asexpected	Asexpected	Asexpected	Asexpected	Asexpected	NA	Asexpected	Asexpected	Asexpected	Asexpected	NA	Asexpected	Asexpected	Asexpected	Asexpected	Asexpected	Asexpected	Asexpected	Asexpected	Asexpected	NA	Asexpected	Asexpected	NA	Asexpected	Asexpected	NA	Asexpected	Asexpected	Asexpected	Asexpected	Asexpected	Asexpected	Asexpected	Asexpected	Asexpected	Asexpected	Asexpected
IMPC_CSD_002___IMPC_CSD_073_001	NA	Asexpected	NA	Asexpected	Asexpected	Asexpected	Asexpected	Asexpected	NA	Asexpected	Asexpected	Asexpected	Asexpected	Asexpected	Asexpected	Asexpected	NA	Asexpected	Asexpected	Asexpected	Asexpected	NA	Asexpected	Asexpected	Asexpected	Asexpected	Asexpected	Asexpected	Asexpected	Asexpected	Asexpected	NA	Asexpected	Asexpected	NA	Asexpected	Asexpected	NA	Asexpected	Asexpected	Asexpected	Asexpected	Asexpected	Asexpected	Asexpected	Asexpected	Asexpected	Asexpected	Asexpected
IMPC_CSD_002___IMPC_CSD_074_001	NA	Asexpected	NA	Asexpected	Asexpected	Asexpected	Asexpected	Asexpected	NA	Asexpected	Asexpected	Asexpected	Asexpected	Asexpected	Asexpected	Asexpected	NA	Asexpected	Asexpected	Asexpected	Asexpected	NA	Asexpected	Asexpected	Asexpected	Asexpected	Asexpected	Asexpected	Asexpected	Asexpected	Asexpected	NA	Asexpected	Asexpected	NA	Asexpected	Asexpected	NA	Asexpected	Asexpected	Asexpected	Asexpected	Asexpected	Asexpected	Asexpected	Asexpected	Asexpected	Asexpected	Asexpected
IMPC_CSD_002___IMPC_CSD_075_001	NA	Asexpected	NA	Asexpected	Asexpected	Asexpected	Asexpected	Asexpected	NA	Asexpected	Asexpected	Asexpected	Asexpected	Asexpected	Asexpected	Asexpected	NA	Asexpected	Asexpected	Asexpected	Asexpected	NA	Asexpected	Asexpected	Asexpected	Asexpected	Asexpected	Asexpected	Asexpected	Asexpected	Asexpected	NA	Asexpected	Asexpected	NA	Asexpected	Asexpected	NA	Asexpected	Asexpected	Asexpected	Asexpected	Asexpected	Asexpected	Asexpected	Asexpected	Asexpected	Asexpected	Asexpected
IMPC_CSD_002___IMPC_CSD_076_001	NA	Asexpected	NA	Asexpected	Asexpected	Asexpected	Asexpected	Asexpected	NA	Asexpected	Asexpected	Asexpected	Asexpected	Asexpected	Asexpected	Asexpected	NA	Asexpected	Asexpected	Asexpected	Asexpected	NA	Asexpected	Asexpected	Asexpected	Asexpected	Asexpected	Asexpected	Asexpected	Asexpected	Asexpected	NA	Asexpected	Asexpected	NA	Asexpected	Asexpected	NA	Asexpected	Asexpected	Asexpected	Asexpected	Asexpected	Asexpected	Asexpected	Asexpected	Asexpected	Asexpected	Asexpected
IMPC_CSD_002___IMPC_CSD_077_001	NA	Present	NA	Present	Present	Present	Present	Present	NA	Present	Present	Present	Present	Present	Present	Present	NA	Present	Present	Present	Present	NA	Present	Present	Present	Present	Present	Present	Present	Present	Present	NA	Present	Present	NA	Present	Present	NA	Present	Present	Present	Present	Present	Present	Present	Present	Present	Present	Present
IMPC_CSD_002___IMPC_CSD_078_001	NA	Asexpected	NA	Asexpected	Asexpected	Asexpected	Asexpected	Asexpected	NA	Asexpected	Asexpected	Asexpected	Asexpected	Asexpected	Asexpected	Asexpected	NA	Asexpected	Asexpected	Asexpected	Asexpected	NA	Asexpected	Asexpected	Asexpected	Asexpected	Asexpected	Asexpected	Asexpected	Asexpected	Asexpected	NA	Asexpected	Asexpected	NA	Asexpected	Asexpected	NA	Asexpected	Asexpected	Asexpected	Asexpected	Asexpected	Asexpected	Asexpected	Asexpected	Asexpected	Asexpected	Asexpected
IMPC_CSD_002___IMPC_CSD_079_001	NA	Asexpected	NA	Asexpected	Asexpected	Asexpected	Asexpected	Asexpected	NA	Asexpected	Asexpected	Asexpected	Asexpected	Asexpected	Asexpected	Asexpected	NA	Asexpected	Asexpected	Asexpected	Asexpected	NA	Asexpected	Asexpected	Asexpected	Asexpected	Asexpected	Asexpected	Asexpected	Asexpected	Asexpected	NA	Asexpected	Asexpected	NA	Asexpected	Asexpected	NA	Asexpected	Asexpected	Asexpected	Asexpected	Asexpected	Asexpected	Asexpected	Asexpected	Asexpected	Asexpected	Asexpected
IMPC_CSD_002___IMPC_CSD_080_001	NA	Absent	NA	Absent	Absent	Absent	Absent	Absent	NA	Absent	Absent	Absent	Absent	Absent	Absent	Absent	NA	Absent	Absent	Absent	Absent	NA	Absent	Absent	Absent	Absent	Absent	Absent	Absent	Absent	Absent	NA	Absent	Absent	NA	Absent	Absent	NA	Absent	Absent	Absent	Absent	Absent	Absent	Absent	Absent	Absent	Absent	Absent
IMPC_EYE_001___IMPC_EYE_001_001	NA	present	NA	NA	present	present	present	present	NA	present	present	present	present	present	present	NA	NA	present	present	present	present	NA	NA	present	present	present	present	present	present	present	present	NA	NA	present	NA	present	present	NA	present	present	present	present	present	present	present	present	present	present	present
IMPC_EYE_001___IMPC_EYE_002_001	NA	absent	NA	NA	absent	absent	absent	absent	NA	absent	absent	absent	absent	absent	absent	NA	NA	absent	absent	absent	absent	NA	NA	absent	absent	absent	absent	absent	absent	absent	absent	NA	NA	absent	NA	absent	absent	NA	absent	absent	absent	absent	absent	absent	absent	absent	absent	absent	absent
IMPC_EYE_001___IMPC_EYE_003_001	NA	absent	NA	NA	absent	absent	absent	absent	NA	absent	absent	absent	absent	absent	absent	NA	NA	absent	absent	absent	absent	NA	NA	absent	absent	absent	absent	absent	absent	absent	absent	NA	NA	absent	NA	absent	absent	NA	absent	absent	absent	absent	absent	absent	absent	absent	absent	absent	absent
IMPC_EYE_001___IMPC_EYE_004_001	NA	normal	NA	NA	normal	normal	normal	normal	NA	normal	normal	normal	normal	normal	normal	NA	NA	normal	normal	normal	normal	NA	NA	normal	normal	normal	normal	normal	normal	normal	normal	NA	NA	normal	NA	normal	normal	NA	normal	normal	normal	normal	normal	normal	normal	normal	normal	normal	normal
IMPC_EYE_001___IMPC_EYE_005_001	NA	normal	NA	NA	normal	normal	normal	normal	NA	normal	normal	normal	normal	normal	normal	NA	NA	normal	normal	normal	normal	NA	NA	normal	normal	normal	normal	normal	normal	normal	normal	NA	NA	normal	NA	normal	normal	NA	normal	normal	normal	normal	normal	normal	normal	normal	normal	normal	normal
IMPC_EYE_001___IMPC_EYE_006_001	NA	normal	NA	NA	normal	normal	normal	normal	NA	normal	normal	normal	normal	normal	normal	NA	NA	normal	normal	normal	normal	NA	NA	normal	normal	normal	normal	normal	normal	normal	normal	NA	NA	normal	NA	normal	normal	NA	normal	normal	normal	normal	normal	normal	normal	normal	normal	normal	normal
IMPC_EYE_001___IMPC_EYE_007_001	NA	normal	NA	NA	normal	normal	normal	normal	NA	normal	normal	normal	normal	normal	normal	NA	NA	normal	normal	normal	normal	NA	NA	normal	normal	normal	normal	normal	normal	normal	normal	NA	NA	normal	NA	normal	normal	NA	normal	normal	normal	normal	normal	normal	normal	normal	normal	normal	normal
IMPC_EYE_001___IMPC_EYE_008_001	NA	absent	NA	NA	absent	absent	absent	absent	NA	absent	absent	absent	absent	absent	absent	NA	NA	absent	absent	absent	absent	NA	NA	absent	absent	absent	absent	absent	absent	absent	absent	NA	NA	absent	NA	absent	absent	NA	absent	absent	absent	absent	absent	absent	absent	absent	absent	absent	absent
IMPC_EYE_001___IMPC_EYE_009_001	NA	absent	NA	NA	absent	absent	absent	absent	NA	absent	absent	absent	absent	absent	absent	NA	NA	absent	absent	absent	absent	NA	NA	absent	absent	absent	absent	absent	absent	absent	absent	NA	NA	absent	NA	absent	absent	NA	absent	absent	absent	absent	absent	absent	absent	absent	absent	absent	absent
IMPC_EYE_001___IMPC_EYE_010_001	NA	normal	NA	NA	normal	normal	normal	normal	NA	normal	normal	normal	normal	normal	normal	NA	NA	normal	normal	normal	normal	NA	NA	normal	normal	normal	normal	normal	normal	normal	normal	NA	NA	normal	NA	normal	normal	NA	normal	normal	normal	normal	normal	normal	normal	normal	normal	normal	normal
IMPC_EYE_001___IMPC_EYE_011_001	NA	normal	NA	NA	normal	normal	normal	normal	NA	normal	normal	normal	normal	normal	normal	NA	NA	normal	normal	normal	normal	NA	NA	normal	normal	normal	normal	normal	normal	normal	normal	NA	NA	normal	NA	normal	normal	NA	normal	normal	normal	normal	normal	normal	normal	normal	normal	normal	normal
IMPC_EYE_001___IMPC_EYE_012_001	NA	normal	NA	NA	normal	normal	normal	normal	NA	normal	normal	normal	normal	normal	normal	NA	NA	normal	normal	normal	normal	NA	NA	normal	normal	normal	normal	normal	normal	normal	normal	NA	NA	normal	NA	normal	normal	NA	normal	normal	normal	normal	normal	normal	normal	normal	normal	normal	normal
IMPC_EYE_001___IMPC_EYE_013_001	NA	normal	NA	NA	normal	normal	normal	normal	NA	normal	normal	normal	normal	normal	normal	NA	NA	normal	normal	normal	normal	NA	NA	normal	normal	normal	normal	normal	normal	normal	normal	NA	NA	normal	NA	normal	normal	NA	normal	normal	normal	normal	normal	normal	normal	normal	normal	normal	normal
IMPC_EYE_001___IMPC_EYE_014_001	NA	normal	NA	NA	normal	normal	normal	normal	NA	normal	normal	normal	normal	normal	normal	NA	NA	normal	normal	normal	normal	NA	NA	normal	normal	normal	normal	normal	normal	normal	normal	NA	NA	normal	NA	normal	normal	NA	normal	normal	normal	normal	normal	normal	normal	normal	normal	normal	normal
IMPC_EYE_001___IMPC_EYE_015_001	NA	normal	NA	NA	normal	normal	normal	normal	NA	normal	normal	normal	normal	normal	normal	NA	NA	normal	normal	normal	normal	NA	NA	normal	normal	normal	normal	normal	normal	normal	normal	NA	NA	normal	NA	normal	normal	NA	normal	normal	normal	normal	normal	normal	normal	normal	normal	normal	normal
IMPC_EYE_001___IMPC_EYE_016_001	NA	normal	NA	NA	normal	normal	normal	normal	NA	normal	normal	normal	normal	normal	normal	NA	NA	normal	normal	normal	normal	NA	NA	normal	normal	normal	normal	normal	normal	normal	normal	NA	NA	normal	NA	normal	normal	NA	normal	normal	normal	normal	normal	normal	normal	normal	normal	normal	normal
IMPC_EYE_001___IMPC_EYE_017_001	NA	absent	NA	NA	absent	absent	absent	absent	NA	absent	absent	absent	absent	absent	absent	NA	NA	absent	absent	absent	absent	NA	NA	absent	absent	absent	absent	absent	absent	absent	absent	NA	NA	absent	NA	absent	absent	NA	absent	absent	absent	absent	absent	absent	absent	absent	absent	absent	absent
IMPC_EYE_001___IMPC_EYE_018_001	NA	absent	NA	NA	absent	absent	absent	absent	NA	absent	absent	absent	absent	absent	absent	NA	NA	absent	absent	absent	absent	NA	NA	absent	absent	absent	absent	absent	absent	absent	absent	NA	NA	absent	NA	absent	absent	NA	absent	absent	absent	absent	absent	absent	absent	absent	absent	absent	absent
IMPC_EYE_001___IMPC_EYE_019_001	NA	absent	NA	NA	absent	absent	absent	absent	NA	absent	absent	absent	absent	absent	absent	NA	NA	absent	absent	absent	absent	NA	NA	absent	absent	absent	absent	absent	absent	absent	absent	NA	NA	absent	NA	absent	absent	NA	absent	absent	absent	absent	absent	absent	absent	absent	absent	absent	absent
IMPC_EYE_001___IMPC_EYE_023_001	NA	normal	NA	NA	normal	normal	normal	normal	NA	normal	normal	normal	normal	normal	normal	NA	NA	normal	normal	normal	normal	NA	NA	normal	normal	normal	normal	normal	normal	normal	normal	NA	NA	normal	NA	normal	normal	NA	normal	normal	normal	normal	normal	normal	normal	normal	normal	normal	normal
IMPC_EYE_001___IMPC_EYE_024_001	NA	normal	NA	NA	normal	normal	normal	normal	NA	normal	normal	normal	normal	normal	normal	NA	NA	normal	normal	normal	normal	NA	NA	normal	normal	normal	normal	normal	normal	normal	normal	NA	NA	normal	NA	normal	normal	NA	normal	normal	normal	normal	normal	normal	normal	normal	normal	normal	normal
IMPC_EYE_001___IMPC_EYE_025_001	NA	normal	NA	NA	normal	normal	normal	normal	NA	normal	normal	normal	normal	normal	normal	NA	NA	normal	normal	normal	normal	NA	NA	normal	normal	normal	normal	normal	normal	normal	normal	NA	NA	normal	NA	normal	normal	NA	normal	normal	normal	normal	normal	normal	normal	normal	normal	normal	normal
IMPC_EYE_001___IMPC_EYE_026_001	NA	normal	NA	NA	normal	normal	normal	normal	NA	normal	normal	normal	normal	normal	normal	NA	NA	normal	normal	normal	normal	NA	NA	normal	normal	normal	normal	normal	normal	normal	normal	NA	NA	normal	NA	normal	normal	NA	normal	normal	normal	normal	normal	normal	normal	normal	normal	normal	lefteyeabnormal
IMPC_EYE_001___IMPC_EYE_027_001	NA	absent	NA	NA	absent	absent	absent	absent	NA	absent	absent	absent	absent	absent	absent	NA	NA	absent	absent	absent	absent	NA	NA	absent	absent	absent	absent	absent	absent	absent	absent	NA	NA	absent	NA	absent	absent	NA	absent	absent	absent	absent	absent	absent	absent	absent	absent	absent	absent
IMPC_EYE_001___IMPC_EYE_092_001	NA	normal	NA	NA	normal	normal	normal	normal	NA	normal	normal	normal	normal	normal	normal	NA	NA	normal	normal	normal	normal	NA	NA	normal	normal	normal	normal	abnormal	normal	normal	normal	NA	NA	normal	NA	normal	normal	NA	normal	normal	normal	abnormal	abnormal	normal	normal	normal	normal	normal	normal
IMPC_XRY_001___IMPC_XRY_001_001	normal	normal	normal	normal	normal	normal	normal	normal	normal	NA	normal	normal	normal	normal	normal	NA	normal	normal	NA	normal	normal	normal	normal	normal	normal	normal	normal	normal	normal	normal	normal	normal	NA	normal	normal	normal	NA	normal	normal	normal	normal	normal	NA	NA	normal	normal	NA	normal	NA
IMPC_XRY_001___IMPC_XRY_002_001	normal	normal	normal	normal	normal	normal	normal	normal	normal	NA	normal	normal	normal	normal	normal	NA	normal	normal	NA	normal	normal	normal	normal	normal	normal	normal	normal	normal	normal	normal	normal	normal	NA	normal	normal	normal	NA	normal	normal	normal	normal	normal	NA	NA	normal	normal	NA	normal	NA
IMPC_XRY_001___IMPC_XRY_003_001	normal	normal	normal	normal	normal	normal	normal	normal	normal	NA	normal	normal	normal	normal	normal	NA	normal	normal	NA	normal	normal	normal	normal	normal	normal	normal	normal	normal	normal	normal	normal	normal	NA	normal	normal	normal	NA	normal	normal	normal	normal	normal	NA	NA	normal	normal	NA	normal	NA
IMPC_XRY_001___IMPC_XRY_004_001	normal	normal	normal	normal	normal	normal	normal	normal	normal	NA	normal	normal	normal	normal	normal	NA	normal	normal	NA	normal	normal	normal	normal	normal	normal	normal	normal	normal	normal	normal	normal	normal	NA	normal	normal	normal	NA	normal	normal	normal	normal	normal	NA	NA	normal	normal	NA	normal	NA
IMPC_XRY_001___IMPC_XRY_005_001	normal	normal	normal	normal	normal	normal	normal	normal	normal	NA	normal	normal	normal	normal	normal	NA	normal	normal	NA	normal	normal	normal	normal	normal	normal	normal	normal	normal	normal	normal	normal	normal	NA	normal	normal	normal	NA	normal	normal	normal	normal	normal	NA	NA	normal	normal	NA	normal	NA
IMPC_XRY_001___IMPC_XRY_006_001	normal	normal	normal	normal	normal	normal	normal	normal	normal	NA	normal	normal	normal	normal	normal	NA	normal	normal	NA	normal	normal	normal	normal	normal	normal	normal	normal	normal	normal	normal	normal	normal	NA	normal	normal	normal	NA	normal	normal	normal	normal	normal	NA	NA	normal	normal	NA	normal	NA
IMPC_XRY_001___IMPC_XRY_007_001	normal	normal	normal	normal	normal	normal	normal	normal	normal	NA	normal	normal	normal	normal	normal	NA	normal	normal	NA	normal	normal	normal	normal	normal	normal	normal	normal	normal	normal	normal	normal	normal	NA	normal	normal	normal	NA	normal	normal	normal	normal	normal	NA	NA	normal	normal	NA	normal	NA
IMPC_XRY_001___IMPC_XRY_008_001	13	13	13	13	13	13	13	13	13	NA	13	13	13	13	13	NA	13	13	NA	13	13	13	13	13	13	13	13	13	13	13	13	13	NA	13	13	13	NA	13	13	13	13	13	NA	NA	13	13	NA	13	NA
IMPC_XRY_001___IMPC_XRY_009_001	13	13	13	13	13	13	13	13	13	NA	13	13	13	13	13	NA	13	13	NA	13	13	13	13	13	13	13	13	13	13	13	13	13	NA	13	13	13	NA	13	13	13	13	13	NA	NA	13	13	NA	13	NA
IMPC_XRY_001___IMPC_XRY_010_001	normal	normal	normal	normal	normal	normal	normal	normal	normal	NA	normal	normal	normal	normal	normal	NA	normal	normal	NA	normal	normal	normal	normal	normal	normal	normal	normal	normal	normal	normal	normal	normal	NA	normal	normal	normal	NA	normal	normal	normal	normal	normal	NA	NA	normal	normal	NA	normal	NA
IMPC_XRY_001___IMPC_XRY_011_001	notfused	notfused	notfused	notfused	notfused	notfused	notfused	notfused	notfused	NA	notfused	notfused	notfused	notfused	notfused	NA	notfused	notfused	NA	notfused	notfused	notfused	notfused	notfused	notfused	notfused	notfused	notfused	notfused	notfused	notfused	notfused	NA	notfused	notfused	notfused	NA	notfused	notfused	notfused	notfused	notfused	NA	NA	notfused	notfused	NA	notfused	NA
IMPC_XRY_001___IMPC_XRY_012_001	normal	normal	normal	normal	abnormal	normal	normal	normal	normal	NA	abnormal	abnormal	normal	normal	normal	NA	normal	normal	NA	normal	normal	normal	normal	normal	normal	normal	normal	normal	normal	normal	normal	normal	NA	normal	normal	normal	NA	normal	normal	normal	normal	normal	NA	NA	normal	normal	NA	normal	NA
IMPC_XRY_001___IMPC_XRY_013_001	7	7	7	7	7	7	7	7	7	NA	7	7	7	7	7	NA	7	7	NA	7	7	7	7	7	7	7	7	7	7	7	7	7	NA	7	7	7	NA	7	7	7	7	7	NA	NA	7	7	NA	7	NA
IMPC_XRY_001___IMPC_XRY_014_001	13	13	13	13	13	13	13	13	13	NA	13	13	13	13	13	NA	13	13	NA	13	13	13	13	13	13	13	13	13	13	13	13	13	NA	13	13	13	NA	13	13	13	13	13	NA	NA	13	13	NA	13	NA
IMPC_XRY_001___IMPC_XRY_015_001	6	6	6	6	6	6	6	6	6	NA	6	6	6	6	6	NA	6	6	NA	6	6	6	6	6	6	6	6	6	6	6	6	6	NA	6	6	6	NA	6	6	6	6	6	NA	NA	6	6	NA	6	NA
IMPC_XRY_001___IMPC_XRY_016_001	4	4	4	4	4	4	4	4	4	NA	4	4	4	4	4	NA	4	4	NA	4	4	4	4	4	4	4	4	4	4	4	4	4	NA	4	4	4	NA	4	4	4	4	4	NA	NA	4	4	NA	4	NA
IMPC_XRY_001___IMPC_XRY_018_001	normal	normal	normal	normal	normal	normal	normal	normal	normal	NA	normal	normal	normal	normal	normal	NA	normal	normal	NA	normal	normal	normal	normal	normal	normal	normal	normal	normal	normal	normal	normal	normal	NA	normal	normal	normal	NA	normal	normal	normal	normal	normal	NA	NA	normal	normal	NA	normal	NA
IMPC_XRY_001___IMPC_XRY_019_001	no	no	no	no	no	no	no	no	no	NA	no	no	no	no	no	NA	no	no	NA	no	no	no	no	no	no	no	no	no	no	no	no	no	NA	no	no	no	NA	no	no	no	no	no	NA	NA	no	no	NA	no	NA
IMPC_XRY_001___IMPC_XRY_020_001	normal	normal	normal	normal	normal	normal	normal	normal	normal	NA	normal	normal	normal	normal	normal	NA	normal	normal	NA	normal	normal	normal	normal	normal	normal	normal	normal	normal	normal	normal	normal	normal	NA	normal	normal	normal	NA	normal	normal	normal	normal	normal	NA	NA	normal	normal	NA	normal	NA
IMPC_XRY_001___IMPC_XRY_021_001	normal	normal	normal	normal	normal	normal	normal	normal	normal	NA	normal	normal	normal	normal	normal	NA	normal	normal	NA	normal	normal	normal	normal	normal	normal	normal	normal	normal	normal	normal	normal	normal	NA	normal	normal	normal	NA	normal	normal	normal	normal	normal	NA	NA	normal	normal	NA	normal	NA
IMPC_XRY_001___IMPC_XRY_022_001	normal	normal	normal	normal	normal	normal	normal	normal	normal	NA	normal	normal	normal	normal	normal	NA	normal	normal	NA	normal	normal	normal	normal	normal	normal	normal	normal	normal	normal	normal	normal	normal	NA	normal	normal	normal	NA	normal	normal	normal	normal	normal	NA	NA	normal	normal	NA	normal	NA
IMPC_XRY_001___IMPC_XRY_023_001	normal	normal	normal	normal	normal	normal	normal	normal	normal	NA	normal	normal	normal	normal	normal	NA	normal	normal	NA	normal	normal	normal	normal	normal	normal	normal	normal	normal	normal	normal	normal	normal	NA	normal	normal	normal	NA	normal	normal	normal	normal	normal	NA	NA	normal	normal	NA	normal	NA
IMPC_XRY_001___IMPC_XRY_024_001	normal	normal	normal	normal	normal	normal	normal	normal	normal	NA	normal	normal	normal	normal	normal	NA	normal	normal	NA	normal	normal	normal	normal	normal	normal	normal	normal	normal	normal	normal	normal	normal	NA	normal	normal	normal	NA	normal	normal	normal	normal	normal	NA	NA	normal	normal	NA	normal	NA
IMPC_XRY_001___IMPC_XRY_025_001	normal	normal	normal	normal	normal	normal	normal	normal	normal	NA	normal	normal	normal	normal	normal	NA	normal	normal	NA	normal	normal	normal	normal	normal	normal	normal	normal	normal	normal	normal	normal	normal	NA	normal	normal	normal	NA	normal	normal	normal	normal	normal	NA	NA	normal	normal	NA	normal	NA
IMPC_XRY_001___IMPC_XRY_026_001	normal	normal	normal	normal	normal	normal	normal	normal	normal	NA	normal	normal	normal	normal	normal	NA	normal	normal	NA	normal	normal	normal	normal	normal	normal	normal	normal	normal	normal	normal	normal	normal	NA	normal	normal	normal	NA	normal	normal	normal	normal	normal	NA	NA	normal	normal	NA	normal	NA
IMPC_XRY_001___IMPC_XRY_027_001	normal	normal	normal	normal	normal	normal	normal	normal	normal	NA	normal	normal	normal	normal	normal	NA	normal	normal	NA	normal	normal	normal	normal	normal	normal	normal	normal	normal	normal	normal	normal	normal	NA	normal	normal	normal	NA	normal	normal	normal	normal	normal	NA	NA	normal	normal	NA	normal	NA
IMPC_XRY_001___IMPC_XRY_028_001	20	20	20	20	20	20	20	20	20	NA	20	20	20	20	20	NA	20	20	NA	20	20	20	20	20	20	20	20	20	20	20	20	20	NA	20	20	20	NA	20	20	20	20	20	NA	NA	20	20	NA	20	NA
IMPC_XRY_001___IMPC_XRY_029_001	nosyndactylism	nosyndactylism	nosyndactylism	nosyndactylism	nosyndactylism	nosyndactylism	nosyndactylism	nosyndactylism	nosyndactylism	NA	nosyndactylism	nosyndactylism	nosyndactylism	nosyndactylism	nosyndactylism	NA	nosyndactylism	nosyndactylism	NA	nosyndactylism	nosyndactylism	nosyndactylism	nosyndactylism	nosyndactylism	nosyndactylism	nosyndactylism	nosyndactylism	nosyndactylism	nosyndactylism	nosyndactylism	nosyndactylism	nosyndactylism	NA	nosyndactylism	nosyndactylism	nosyndactylism	NA	nosyndactylism	nosyndactylism	nosyndactylism	nosyndactylism	nosyndactylism	NA	NA	nosyndactylism	nosyndactylism	NA	nosyndactylism	NA
IMPC_XRY_001___IMPC_XRY_030_001	no	no	no	no	no	no	no	no	no	NA	no	no	no	no	no	NA	no	no	NA	no	no	no	no	no	no	no	no	no	no	no	no	no	NA	no	no	no	NA	no	no	no	no	no	NA	NA	no	no	NA	no	NA
IMPC_XRY_001___IMPC_XRY_031_001	yes	yes	yes	yes	yes	yes	yes	yes	yes	NA	yes	yes	yes	yes	yes	NA	yes	yes	NA	yes	yes	yes	yes	yes	yes	yes	yes	yes	yes	yes	yes	yes	NA	yes	yes	yes	NA	yes	yes	yes	yes	yes	NA	NA	yes	yes	NA	yes	NA
IMPC_XRY_001___IMPC_XRY_033_001	19.13	18.88	18.83	19	18.64	18.35	19.13	19	19.08	NA	18.79	19	18.16	18.93	19	NA	19.19	18.67	NA	18.54	18.99	18.99	18.95	18.68	18.79	19.25	18.89	18.93	19.12	18.43	20	18.93	NA	19	18.73	19.13	NA	19.26	19	18.97	18.37	18.38	NA	NA	19.19	19.15	NA	18.89	NA
IMPC_HEM_002___IMPC_HEM_035_001	0	0.01	0.04	0.23	NA	1.85	0.04	1.39	0.02	0.1	0.04	0.1	0.3	NA	1.55	NA	0.03	0.03	0.35	1.19	0.13	0.12	0.14	0.09	NA	0.09	NA	0.07	0.08	0.74	NA	0.01	0.02	0.93	NA	0.05	2.12	NA	0.37	0	NA	NA	NA	NA	NA	NA	NA	0.51	0.19
IMPC_HEM_002___IMPC_HEM_029_001	NA	12.42	NA	13.63	12.07	17.87	NA	15.3	12.58	NA	NA	13.83	15.96	11.18	14.57	NA	NA	13.89	12.45	17.04	52.05	NA	NA	18.68	13.9	15.39	32.82	NA	12.31	14.63	16.4	NA	NA	21.37	NA	16.83	15.72	NA	15.77	NA	NA	NA	NA	NA	NA	NA	11.68	21.62	13.01
IMPC_HEM_002___IMPC_HEM_038_001	0	NA	0	0.12	NA	0.7	0	0.49	0.02	0	0.03	NA	NA	NA	0.41	NA	0	NA	NA	0.43	NA	0	0.02	0.09	NA	NA	NA	0.01	0.02	0.25	NA	0	0.03	0.59	NA	0.08	1.27	NA	0.18	0.01	NA	NA	NA	NA	NA	NA	NA	0.15	NA
IMPC_CAL_003___IMPC_CAL_008_001	NA	NA	NA	3.38	NA	NA	NA	2.26	NA	2.59	NA	2.94	4.48	NA	1.32	NA	NA	NA	NA	3.08	NA	NA	NA	NA	1.76	NA	NA	NA	NA	NA	3.15	NA	NA	2.51	NA	NA	3.78	NA	3.72	NA	NA	NA	NA	NA	2.78	NA	NA	NA	NA
IMPC_CSD_003___IMPC_CSD_001_001	Present	NA	Present	NA	NA	NA	NA	NA	Present	NA	NA	NA	NA	NA	NA	NA	Present	NA	NA	NA	NA	Present	NA	NA	NA	NA	NA	NA	NA	NA	NA	Present	NA	NA	Present	NA	NA	Present	NA	NA	NA	NA	NA	NA	NA	NA	NA	NA	NA
IMPC_CSD_003___IMPC_CSD_002_001	Asexpected	NA	Asexpected	NA	NA	NA	NA	NA	Asexpected	NA	NA	NA	NA	NA	NA	NA	Asexpected	NA	NA	NA	NA	Asexpected	NA	NA	NA	NA	NA	NA	NA	NA	NA	Asexpected	NA	NA	Asexpected	NA	NA	Asexpected	NA	NA	NA	NA	NA	NA	NA	NA	NA	NA	NA
IMPC_CSD_003___IMPC_CSD_003_001	Asexpected	NA	Asexpected	NA	NA	NA	NA	NA	Asexpected	NA	NA	NA	NA	NA	NA	NA	Asexpected	NA	NA	NA	NA	Asexpected	NA	NA	NA	NA	NA	NA	NA	NA	NA	Asexpected	NA	NA	Asexpected	NA	NA	Asexpected	NA	NA	NA	NA	NA	NA	NA	NA	NA	NA	NA
IMPC_CSD_003___IMPC_CSD_004_001	Asexpected	NA	Asexpected	NA	NA	NA	NA	NA	Asexpected	NA	NA	NA	NA	NA	NA	NA	Asexpected	NA	NA	NA	NA	Asexpected	NA	NA	NA	NA	NA	NA	NA	NA	NA	Asexpected	NA	NA	Asexpected	NA	NA	Asexpected	NA	NA	NA	NA	NA	NA	NA	NA	NA	NA	NA
IMPC_CSD_003___IMPC_CSD_005_001	Asexpected	NA	Asexpected	NA	NA	NA	NA	NA	Asexpected	NA	NA	NA	NA	NA	NA	NA	Asexpected	NA	NA	NA	NA	Asexpected	NA	NA	NA	NA	NA	NA	NA	NA	NA	Asexpected	NA	NA	Asexpected	NA	NA	Asexpected	NA	NA	NA	NA	NA	NA	NA	NA	NA	NA	NA
IMPC_CSD_003___IMPC_CSD_006_001	Asexpected	NA	Asexpected	NA	NA	NA	NA	NA	Asexpected	NA	NA	NA	NA	NA	NA	NA	Asexpected	NA	NA	NA	NA	Asexpected	NA	NA	NA	NA	NA	NA	NA	NA	NA	Asexpected	NA	NA	Asexpected	NA	NA	Asexpected	NA	NA	NA	NA	NA	NA	NA	NA	NA	NA	NA
IMPC_CSD_003___IMPC_CSD_007_001	Asexpected	NA	Asexpected	NA	NA	NA	NA	NA	Asexpected	NA	NA	NA	NA	NA	NA	NA	Asexpected	NA	NA	NA	NA	Asexpected	NA	NA	NA	NA	NA	NA	NA	NA	NA	Asexpected	NA	NA	Asexpected	NA	NA	Asexpected	NA	NA	NA	NA	NA	NA	NA	NA	NA	NA	NA
IMPC_CSD_003___IMPC_CSD_008_001	Asexpected	NA	Asexpected	NA	NA	NA	NA	NA	Asexpected	NA	NA	NA	NA	NA	NA	NA	Asexpected	NA	NA	NA	NA	Asexpected	NA	NA	NA	NA	NA	NA	NA	NA	NA	Asexpected	NA	NA	Asexpected	NA	NA	Asexpected	NA	NA	NA	NA	NA	NA	NA	NA	NA	NA	NA
IMPC_CSD_003___IMPC_CSD_009_001	Asexpected	NA	Asexpected	NA	NA	NA	NA	NA	Asexpected	NA	NA	NA	NA	NA	NA	NA	Asexpected	NA	NA	NA	NA	Asexpected	NA	NA	NA	NA	NA	NA	NA	NA	NA	Asexpected	NA	NA	Asexpected	NA	NA	Asexpected	NA	NA	NA	NA	NA	NA	NA	NA	NA	NA	NA
IMPC_CSD_003___IMPC_CSD_010_001	Asexpected	NA	Asexpected	NA	NA	NA	NA	NA	Asexpected	NA	NA	NA	NA	NA	NA	NA	Asexpected	NA	NA	NA	NA	Asexpected	NA	NA	NA	NA	NA	NA	NA	NA	NA	Asexpected	NA	NA	Asexpected	NA	NA	Asexpected	NA	NA	NA	NA	NA	NA	NA	NA	NA	NA	NA
IMPC_CSD_003___IMPC_CSD_011_001	Asexpected	NA	Asexpected	NA	NA	NA	NA	NA	Asexpected	NA	NA	NA	NA	NA	NA	NA	Asexpected	NA	NA	NA	NA	Asexpected	NA	NA	NA	NA	NA	NA	NA	NA	NA	Asexpected	NA	NA	Asexpected	NA	NA	Asexpected	NA	NA	NA	NA	NA	NA	NA	NA	NA	NA	NA
IMPC_CSD_003___IMPC_CSD_012_001	Asexpected	NA	Asexpected	NA	NA	NA	NA	NA	Asexpected	NA	NA	NA	NA	NA	NA	NA	Asexpected	NA	NA	NA	NA	Asexpected	NA	NA	NA	NA	NA	NA	NA	NA	NA	Asexpected	NA	NA	Asexpected	NA	NA	Asexpected	NA	NA	NA	NA	NA	NA	NA	NA	NA	NA	NA
IMPC_CSD_003___IMPC_CSD_013_001	Asexpected	NA	Asexpected	NA	NA	NA	NA	NA	Asexpected	NA	NA	NA	NA	NA	NA	NA	Asexpected	NA	NA	NA	NA	Asexpected	NA	NA	NA	NA	NA	NA	NA	NA	NA	Asexpected	NA	NA	Asexpected	NA	NA	Asexpected	NA	NA	NA	NA	NA	NA	NA	NA	NA	NA	NA
IMPC_CSD_003___IMPC_CSD_014_001	Asexpected	NA	Asexpected	NA	NA	NA	NA	NA	Asexpected	NA	NA	NA	NA	NA	NA	NA	Asexpected	NA	NA	NA	NA	Asexpected	NA	NA	NA	NA	NA	NA	NA	NA	NA	Asexpected	NA	NA	Asexpected	NA	NA	Asexpected	NA	NA	NA	NA	NA	NA	NA	NA	NA	NA	NA
IMPC_CSD_003___IMPC_CSD_015_001	Asexpected	NA	Asexpected	NA	NA	NA	NA	NA	Asexpected	NA	NA	NA	NA	NA	NA	NA	Asexpected	NA	NA	NA	NA	Asexpected	NA	NA	NA	NA	NA	NA	NA	NA	NA	Asexpected	NA	NA	Asexpected	NA	NA	Asexpected	NA	NA	NA	NA	NA	NA	NA	NA	NA	NA	NA
IMPC_CSD_003___IMPC_CSD_016_001	Asexpected	NA	Asexpected	NA	NA	NA	NA	NA	Asexpected	NA	NA	NA	NA	NA	NA	NA	Asexpected	NA	NA	NA	NA	Asexpected	NA	NA	NA	NA	NA	NA	NA	NA	NA	Asexpected	NA	NA	Asexpected	NA	NA	Asexpected	NA	NA	NA	NA	NA	NA	NA	NA	NA	NA	NA
IMPC_CSD_003___IMPC_CSD_017_001	Asexpected	NA	Asexpected	NA	NA	NA	NA	NA	Asexpected	NA	NA	NA	NA	NA	NA	NA	Asexpected	NA	NA	NA	NA	Asexpected	NA	NA	NA	NA	NA	NA	NA	NA	NA	Asexpected	NA	NA	Asexpected	NA	NA	Asexpected	NA	NA	NA	NA	NA	NA	NA	NA	NA	NA	NA
IMPC_CSD_003___IMPC_CSD_018_001	Asexpected	NA	Asexpected	NA	NA	NA	NA	NA	Asexpected	NA	NA	NA	NA	NA	NA	NA	Asexpected	NA	NA	NA	NA	Asexpected	NA	NA	NA	NA	NA	NA	NA	NA	NA	Asexpected	NA	NA	Asexpected	NA	NA	Asexpected	NA	NA	NA	NA	NA	NA	NA	NA	NA	NA	NA
IMPC_CSD_003___IMPC_CSD_019_001	Asexpected	NA	Asexpected	NA	NA	NA	NA	NA	Asexpected	NA	NA	NA	NA	NA	NA	NA	Asexpected	NA	NA	NA	NA	Asexpected	NA	NA	NA	NA	NA	NA	NA	NA	NA	Asexpected	NA	NA	Asexpected	NA	NA	Asexpected	NA	NA	NA	NA	NA	NA	NA	NA	NA	NA	NA
IMPC_CSD_003___IMPC_CSD_020_001	Asexpected	NA	Asexpected	NA	NA	NA	NA	NA	Asexpected	NA	NA	NA	NA	NA	NA	NA	Asexpected	NA	NA	NA	NA	Asexpected	NA	NA	NA	NA	NA	NA	NA	NA	NA	Asexpected	NA	NA	Asexpected	NA	NA	Asexpected	NA	NA	NA	NA	NA	NA	NA	NA	NA	NA	NA
IMPC_CSD_003___IMPC_CSD_021_001	Asexpected	NA	Asexpected	NA	NA	NA	NA	NA	Asexpected	NA	NA	NA	NA	NA	NA	NA	Asexpected	NA	NA	NA	NA	Asexpected	NA	NA	NA	NA	NA	NA	NA	NA	NA	Asexpected	NA	NA	Asexpected	NA	NA	Asexpected	NA	NA	NA	NA	NA	NA	NA	NA	NA	NA	NA
IMPC_CSD_003___IMPC_CSD_022_001	Asexpected	NA	Asexpected	NA	NA	NA	NA	NA	Asexpected	NA	NA	NA	NA	NA	NA	NA	Asexpected	NA	NA	NA	NA	Asexpected	NA	NA	NA	NA	NA	NA	NA	NA	NA	Asexpected	NA	NA	Asexpected	NA	NA	Asexpected	NA	NA	NA	NA	NA	NA	NA	NA	NA	NA	NA
IMPC_CSD_003___IMPC_CSD_023_001	Asexpected	NA	Asexpected	NA	NA	NA	NA	NA	Asexpected	NA	NA	NA	NA	NA	NA	NA	Asexpected	NA	NA	NA	NA	Asexpected	NA	NA	NA	NA	NA	NA	NA	NA	NA	Asexpected	NA	NA	Asexpected	NA	NA	Asexpected	NA	NA	NA	NA	NA	NA	NA	NA	NA	NA	NA
IMPC_CSD_003___IMPC_CSD_024_001	Asexpected	NA	Asexpected	NA	NA	NA	NA	NA	Asexpected	NA	NA	NA	NA	NA	NA	NA	Asexpected	NA	NA	NA	NA	Asexpected	NA	NA	NA	NA	NA	NA	NA	NA	NA	Asexpected	NA	NA	Asexpected	NA	NA	Asexpected	NA	NA	NA	NA	NA	NA	NA	NA	NA	NA	NA
IMPC_CSD_003___IMPC_CSD_025_001	Asexpected	NA	Asexpected	NA	NA	NA	NA	NA	Asexpected	NA	NA	NA	NA	NA	NA	NA	Asexpected	NA	NA	NA	NA	Asexpected	NA	NA	NA	NA	NA	NA	NA	NA	NA	Asexpected	NA	NA	Asexpected	NA	NA	Asexpected	NA	NA	NA	NA	NA	NA	NA	NA	NA	NA	NA
IMPC_CSD_003___IMPC_CSD_026_001	Asexpected	NA	Asexpected	NA	NA	NA	NA	NA	Asexpected	NA	NA	NA	NA	NA	NA	NA	Asexpected	NA	NA	NA	NA	Asexpected	NA	NA	NA	NA	NA	NA	NA	NA	NA	Asexpected	NA	NA	Asexpected	NA	NA	Asexpected	NA	NA	NA	NA	NA	NA	NA	NA	NA	NA	NA
IMPC_CSD_003___IMPC_CSD_027_001	Asexpected	NA	Asexpected	NA	NA	NA	NA	NA	Asexpected	NA	NA	NA	NA	NA	NA	NA	Asexpected	NA	NA	NA	NA	Asexpected	NA	NA	NA	NA	NA	NA	NA	NA	NA	Asexpected	NA	NA	Asexpected	NA	NA	Asexpected	NA	NA	NA	NA	NA	NA	NA	NA	NA	NA	NA
IMPC_CSD_003___IMPC_CSD_028_001	Asexpected	NA	Asexpected	NA	NA	NA	NA	NA	Asexpected	NA	NA	NA	NA	NA	NA	NA	Asexpected	NA	NA	NA	NA	Asexpected	NA	NA	NA	NA	NA	NA	NA	NA	NA	Asexpected	NA	NA	Asexpected	NA	NA	Asexpected	NA	NA	NA	NA	NA	NA	NA	NA	NA	NA	NA
IMPC_CSD_003___IMPC_CSD_029_001	Asexpected	NA	Asexpected	NA	NA	NA	NA	NA	Asexpected	NA	NA	NA	NA	NA	NA	NA	Asexpected	NA	NA	NA	NA	Asexpected	NA	NA	NA	NA	NA	NA	NA	NA	NA	Asexpected	NA	NA	Asexpected	NA	NA	Asexpected	NA	NA	NA	NA	NA	NA	NA	NA	NA	NA	NA
IMPC_CSD_003___IMPC_CSD_030_001	Absent	NA	Absent	NA	NA	NA	NA	NA	Absent	NA	NA	NA	NA	NA	NA	NA	Absent	NA	NA	NA	NA	Absent	NA	NA	NA	NA	NA	NA	NA	NA	NA	Absent	NA	NA	Absent	NA	NA	Absent	NA	NA	NA	NA	NA	NA	NA	NA	NA	NA	NA
IMPC_CSD_003___IMPC_CSD_032_001	20	NA	16	NA	NA	NA	NA	NA	35	NA	NA	NA	NA	NA	NA	NA	19	NA	NA	NA	NA	12	NA	NA	NA	NA	NA	NA	NA	NA	NA	16	NA	NA	38	NA	NA	28	NA	NA	NA	NA	NA	NA	NA	NA	NA	NA	NA
IMPC_CSD_003___IMPC_CSD_033_001	Fluidmovement	NA	Fluidmovement	NA	NA	NA	NA	NA	Fluidmovement	NA	NA	NA	NA	NA	NA	NA	Fluidmovement	NA	NA	NA	NA	Fluidmovement	NA	NA	NA	NA	NA	NA	NA	NA	NA	Fluidmovement	NA	NA	Fluidmovement	NA	NA	Fluidmovement	NA	NA	NA	NA	NA	NA	NA	NA	NA	NA	NA
IMPC_CSD_003___IMPC_CSD_036_001	Present	NA	Present	NA	NA	NA	NA	NA	Present	NA	NA	NA	NA	NA	NA	NA	Present	NA	NA	NA	NA	Present	NA	NA	NA	NA	NA	NA	NA	NA	NA	Present	NA	NA	Present	NA	NA	Present	NA	NA	NA	NA	NA	NA	NA	NA	NA	NA	NA
IMPC_CSD_003___IMPC_CSD_037_001	None	NA	None	NA	NA	NA	NA	NA	None	NA	NA	NA	NA	NA	NA	NA	None	NA	NA	NA	NA	None	NA	NA	NA	NA	NA	NA	NA	NA	NA	None	NA	NA	None	NA	NA	None	NA	NA	NA	NA	NA	NA	NA	NA	NA	NA	NA
IMPC_CSD_003___IMPC_CSD_038_001	Absent	NA	Absent	NA	NA	NA	NA	NA	Absent	NA	NA	NA	NA	NA	NA	NA	Absent	NA	NA	NA	NA	Absent	NA	NA	NA	NA	NA	NA	NA	NA	NA	Absent	NA	NA	Absent	NA	NA	Absent	NA	NA	NA	NA	NA	NA	NA	NA	NA	NA	NA
IMPC_CSD_003___IMPC_CSD_039_001	Absent	NA	Absent	NA	NA	NA	NA	NA	Absent	NA	NA	NA	NA	NA	NA	NA	Absent	NA	NA	NA	NA	Absent	NA	NA	NA	NA	NA	NA	NA	NA	NA	Absent	NA	NA	Absent	NA	NA	Absent	NA	NA	NA	NA	NA	NA	NA	NA	NA	NA	NA
IMPC_CSD_003___IMPC_CSD_040_002	Asexpected	NA	Asexpected	NA	NA	NA	NA	NA	Asexpected	NA	NA	NA	NA	NA	NA	NA	Asexpected	NA	NA	NA	NA	Asexpected	NA	NA	NA	NA	NA	NA	NA	NA	NA	Asexpected	NA	NA	Asexpected	NA	NA	Asexpected	NA	NA	NA	NA	NA	NA	NA	NA	NA	NA	NA
IMPC_CSD_003___IMPC_CSD_041_002	Asexpected	NA	Asexpected	NA	NA	NA	NA	NA	Asexpected	NA	NA	NA	NA	NA	NA	NA	Asexpected	NA	NA	NA	NA	Asexpected	NA	NA	NA	NA	NA	NA	NA	NA	NA	Asexpected	NA	NA	Asexpected	NA	NA	Asexpected	NA	NA	NA	NA	NA	NA	NA	NA	NA	NA	NA
IMPC_CSD_003___IMPC_CSD_042_002	Asexpected	NA	Asexpected	NA	NA	NA	NA	NA	Asexpected	NA	NA	NA	NA	NA	NA	NA	Asexpected	NA	NA	NA	NA	Asexpected	NA	NA	NA	NA	NA	NA	NA	NA	NA	Asexpected	NA	NA	Asexpected	NA	NA	Asexpected	NA	NA	NA	NA	NA	NA	NA	NA	NA	NA	NA
IMPC_CSD_003___IMPC_CSD_043_002	Asexpected	NA	Asexpected	NA	NA	NA	NA	NA	Asexpected	NA	NA	NA	NA	NA	NA	NA	Asexpected	NA	NA	NA	NA	Asexpected	NA	NA	NA	NA	NA	NA	NA	NA	NA	Asexpected	NA	NA	Asexpected	NA	NA	Asexpected	NA	NA	NA	NA	NA	NA	NA	NA	NA	NA	NA
IMPC_CSD_003___IMPC_CSD_044_002	Asexpected	NA	Asexpected	NA	NA	NA	NA	NA	Asexpected	NA	NA	NA	NA	NA	NA	NA	Asexpected	NA	NA	NA	NA	Asexpected	NA	NA	NA	NA	NA	NA	NA	NA	NA	Asexpected	NA	NA	Asexpected	NA	NA	Asexpected	NA	NA	NA	NA	NA	NA	NA	NA	NA	NA	NA
IMPC_CSD_003___IMPC_CSD_045_002	Asexpected	NA	Asexpected	NA	NA	NA	NA	NA	Asexpected	NA	NA	NA	NA	NA	NA	NA	Asexpected	NA	NA	NA	NA	Asexpected	NA	NA	NA	NA	NA	NA	NA	NA	NA	Asexpected	NA	NA	Asexpected	NA	NA	Asexpected	NA	NA	NA	NA	NA	NA	NA	NA	NA	NA	NA
IMPC_CSD_003___IMPC_CSD_046_001	Asexpected	NA	Asexpected	NA	NA	NA	NA	NA	Asexpected	NA	NA	NA	NA	NA	NA	NA	Asexpected	NA	NA	NA	NA	Asexpected	NA	NA	NA	NA	NA	NA	NA	NA	NA	Asexpected	NA	NA	Asexpected	NA	NA	Asexpected	NA	NA	NA	NA	NA	NA	NA	NA	NA	NA	NA
IMPC_CSD_003___IMPC_CSD_047_001	Asexpected	NA	Asexpected	NA	NA	NA	NA	NA	Asexpected	NA	NA	NA	NA	NA	NA	NA	Asexpected	NA	NA	NA	NA	Asexpected	NA	NA	NA	NA	NA	NA	NA	NA	NA	Asexpected	NA	NA	Asexpected	NA	NA	Asexpected	NA	NA	NA	NA	NA	NA	NA	NA	NA	NA	NA
IMPC_CSD_003___IMPC_CSD_048_002	Asexpected	NA	Asexpected	NA	NA	NA	NA	NA	Asexpected	NA	NA	NA	NA	NA	NA	NA	Asexpected	NA	NA	NA	NA	Asexpected	NA	NA	NA	NA	NA	NA	NA	NA	NA	Asexpected	NA	NA	Asexpected	NA	NA	Asexpected	NA	NA	NA	NA	NA	NA	NA	NA	NA	NA	NA
IMPC_CSD_003___IMPC_CSD_049_002	Asexpected	NA	Asexpected	NA	NA	NA	NA	NA	Asexpected	NA	NA	NA	NA	NA	NA	NA	Asexpected	NA	NA	NA	NA	Asexpected	NA	NA	NA	NA	NA	NA	NA	NA	NA	Asexpected	NA	NA	Asexpected	NA	NA	Asexpected	NA	NA	NA	NA	NA	NA	NA	NA	NA	NA	NA
IMPC_CSD_003___IMPC_CSD_050_002	Asexpected	NA	Asexpected	NA	NA	NA	NA	NA	Asexpected	NA	NA	NA	NA	NA	NA	NA	Asexpected	NA	NA	NA	NA	Asexpected	NA	NA	NA	NA	NA	NA	NA	NA	NA	Asexpected	NA	NA	Asexpected	NA	NA	Asexpected	NA	NA	NA	NA	NA	NA	NA	NA	NA	NA	NA
IMPC_CSD_003___IMPC_CSD_051_002	Asexpected	NA	Asexpected	NA	NA	NA	NA	NA	Asexpected	NA	NA	NA	NA	NA	NA	NA	Asexpected	NA	NA	NA	NA	Asexpected	NA	NA	NA	NA	NA	NA	NA	NA	NA	Asexpected	NA	NA	Asexpected	NA	NA	Asexpected	NA	NA	NA	NA	NA	NA	NA	NA	NA	NA	NA
IMPC_CSD_003___IMPC_CSD_052_002	Asexpected	NA	Asexpected	NA	NA	NA	NA	NA	Asexpected	NA	NA	NA	NA	NA	NA	NA	Asexpected	NA	NA	NA	NA	Asexpected	NA	NA	NA	NA	NA	NA	NA	NA	NA	Asexpected	NA	NA	Asexpected	NA	NA	Asexpected	NA	NA	NA	NA	NA	NA	NA	NA	NA	NA	NA
IMPC_CSD_003___IMPC_CSD_053_002	Asexpected	NA	Asexpected	NA	NA	NA	NA	NA	Asexpected	NA	NA	NA	NA	NA	NA	NA	Asexpected	NA	NA	NA	NA	Asexpected	NA	NA	NA	NA	NA	NA	NA	NA	NA	Asexpected	NA	NA	Asexpected	NA	NA	Asexpected	NA	NA	NA	NA	NA	NA	NA	NA	NA	NA	NA
IMPC_CSD_003___IMPC_CSD_054_002	Asexpected	NA	Asexpected	NA	NA	NA	NA	NA	Asexpected	NA	NA	NA	NA	NA	NA	NA	Asexpected	NA	NA	NA	NA	Asexpected	NA	NA	NA	NA	NA	NA	NA	NA	NA	Asexpected	NA	NA	Asexpected	NA	NA	Asexpected	NA	NA	NA	NA	NA	NA	NA	NA	NA	NA	NA
IMPC_CSD_003___IMPC_CSD_055_002	Asexpected	NA	Asexpected	NA	NA	NA	NA	NA	Asexpected	NA	NA	NA	NA	NA	NA	NA	Asexpected	NA	NA	NA	NA	Asexpected	NA	NA	NA	NA	NA	NA	NA	NA	NA	Asexpected	NA	NA	Asexpected	NA	NA	Asexpected	NA	NA	NA	NA	NA	NA	NA	NA	NA	NA	NA
IMPC_CSD_003___IMPC_CSD_056_001	Asexpected	NA	Asexpected	NA	NA	NA	NA	NA	Asexpected	NA	NA	NA	NA	NA	NA	NA	Asexpected	NA	NA	NA	NA	Asexpected	NA	NA	NA	NA	NA	NA	NA	NA	NA	Asexpected	NA	NA	Asexpected	NA	NA	Asexpected	NA	NA	NA	NA	NA	NA	NA	NA	NA	NA	NA
IMPC_CSD_003___IMPC_CSD_057_001	Asexpected	NA	Asexpected	NA	NA	NA	NA	NA	Asexpected	NA	NA	NA	NA	NA	NA	NA	Asexpected	NA	NA	NA	NA	Asexpected	NA	NA	NA	NA	NA	NA	NA	NA	NA	Asexpected	NA	NA	Asexpected	NA	NA	Asexpected	NA	NA	NA	NA	NA	NA	NA	NA	NA	NA	NA
IMPC_CSD_003___IMPC_CSD_058_001	Asexpected	NA	Asexpected	NA	NA	NA	NA	NA	Asexpected	NA	NA	NA	NA	NA	NA	NA	Asexpected	NA	NA	NA	NA	Asexpected	NA	NA	NA	NA	NA	NA	NA	NA	NA	Asexpected	NA	NA	Asexpected	NA	NA	Asexpected	NA	NA	NA	NA	NA	NA	NA	NA	NA	NA	NA
IMPC_CSD_003___IMPC_CSD_059_001	Asexpected	NA	Asexpected	NA	NA	NA	NA	NA	Asexpected	NA	NA	NA	NA	NA	NA	NA	Asexpected	NA	NA	NA	NA	Asexpected	NA	NA	NA	NA	NA	NA	NA	NA	NA	Asexpected	NA	NA	Asexpected	NA	NA	Asexpected	NA	NA	NA	NA	NA	NA	NA	NA	NA	NA	NA
IMPC_CSD_003___IMPC_CSD_060_001	Asexpected	NA	Asexpected	NA	NA	NA	NA	NA	Asexpected	NA	NA	NA	NA	NA	NA	NA	Asexpected	NA	NA	NA	NA	Asexpected	NA	NA	NA	NA	NA	NA	NA	NA	NA	Asexpected	NA	NA	Asexpected	NA	NA	Asexpected	NA	NA	NA	NA	NA	NA	NA	NA	NA	NA	NA
IMPC_CSD_003___IMPC_CSD_061_001	Asexpected	NA	Asexpected	NA	NA	NA	NA	NA	Asexpected	NA	NA	NA	NA	NA	NA	NA	Asexpected	NA	NA	NA	NA	Asexpected	NA	NA	NA	NA	NA	NA	NA	NA	NA	Asexpected	NA	NA	Asexpected	NA	NA	Asexpected	NA	NA	NA	NA	NA	NA	NA	NA	NA	NA	NA
IMPC_CSD_003___IMPC_CSD_062_001	Asexpected	NA	Asexpected	NA	NA	NA	NA	NA	Asexpected	NA	NA	NA	NA	NA	NA	NA	Asexpected	NA	NA	NA	NA	Asexpected	NA	NA	NA	NA	NA	NA	NA	NA	NA	Asexpected	NA	NA	Asexpected	NA	NA	Asexpected	NA	NA	NA	NA	NA	NA	NA	NA	NA	NA	NA
IMPC_CSD_003___IMPC_CSD_063_001	Asexpected	NA	Asexpected	NA	NA	NA	NA	NA	Asexpected	NA	NA	NA	NA	NA	NA	NA	Asexpected	NA	NA	NA	NA	Asexpected	NA	NA	NA	NA	NA	NA	NA	NA	NA	Asexpected	NA	NA	Asexpected	NA	NA	Asexpected	NA	NA	NA	NA	NA	NA	NA	NA	NA	NA	NA
IMPC_CSD_003___IMPC_CSD_064_001	Asexpected	NA	Asexpected	NA	NA	NA	NA	NA	Asexpected	NA	NA	NA	NA	NA	NA	NA	Asexpected	NA	NA	NA	NA	Asexpected	NA	NA	NA	NA	NA	NA	NA	NA	NA	Asexpected	NA	NA	Asexpected	NA	NA	Asexpected	NA	NA	NA	NA	NA	NA	NA	NA	NA	NA	NA
IMPC_CSD_003___IMPC_CSD_065_001	Asexpected	NA	Asexpected	NA	NA	NA	NA	NA	Asexpected	NA	NA	NA	NA	NA	NA	NA	Asexpected	NA	NA	NA	NA	Asexpected	NA	NA	NA	NA	NA	NA	NA	NA	NA	Asexpected	NA	NA	Asexpected	NA	NA	Asexpected	NA	NA	NA	NA	NA	NA	NA	NA	NA	NA	NA
IMPC_CSD_003___IMPC_CSD_066_001	Asexpected	NA	Asexpected	NA	NA	NA	NA	NA	Asexpected	NA	NA	NA	NA	NA	NA	NA	Asexpected	NA	NA	NA	NA	Asexpected	NA	NA	NA	NA	NA	NA	NA	NA	NA	Asexpected	NA	NA	Asexpected	NA	NA	Asexpected	NA	NA	NA	NA	NA	NA	NA	NA	NA	NA	NA
IMPC_CSD_003___IMPC_CSD_067_001	Asexpected	NA	Asexpected	NA	NA	NA	NA	NA	Asexpected	NA	NA	NA	NA	NA	NA	NA	Asexpected	NA	NA	NA	NA	Asexpected	NA	NA	NA	NA	NA	NA	NA	NA	NA	Asexpected	NA	NA	Asexpected	NA	NA	Asexpected	NA	NA	NA	NA	NA	NA	NA	NA	NA	NA	NA
IMPC_CSD_003___IMPC_CSD_068_001	Asexpected	NA	Asexpected	NA	NA	NA	NA	NA	Asexpected	NA	NA	NA	NA	NA	NA	NA	Asexpected	NA	NA	NA	NA	Asexpected	NA	NA	NA	NA	NA	NA	NA	NA	NA	Asexpected	NA	NA	Asexpected	NA	NA	Asexpected	NA	NA	NA	NA	NA	NA	NA	NA	NA	NA	NA
IMPC_CSD_003___IMPC_CSD_069_001	Asexpected	NA	Asexpected	NA	NA	NA	NA	NA	Asexpected	NA	NA	NA	NA	NA	NA	NA	Asexpected	NA	NA	NA	NA	Asexpected	NA	NA	NA	NA	NA	NA	NA	NA	NA	Asexpected	NA	NA	Asexpected	NA	NA	Asexpected	NA	NA	NA	NA	NA	NA	NA	NA	NA	NA	NA
IMPC_CSD_003___IMPC_CSD_070_001	Asexpected	NA	Asexpected	NA	NA	NA	NA	NA	Asexpected	NA	NA	NA	NA	NA	NA	NA	Asexpected	NA	NA	NA	NA	Asexpected	NA	NA	NA	NA	NA	NA	NA	NA	NA	Asexpected	NA	NA	Asexpected	NA	NA	Asexpected	NA	NA	NA	NA	NA	NA	NA	NA	NA	NA	NA
IMPC_CSD_003___IMPC_CSD_071_001	Asexpected	NA	Asexpected	NA	NA	NA	NA	NA	Asexpected	NA	NA	NA	NA	NA	NA	NA	Asexpected	NA	NA	NA	NA	Asexpected	NA	NA	NA	NA	NA	NA	NA	NA	NA	Asexpected	NA	NA	Asexpected	NA	NA	Asexpected	NA	NA	NA	NA	NA	NA	NA	NA	NA	NA	NA
IMPC_CSD_003___IMPC_CSD_072_001	Asexpected	NA	Asexpected	NA	NA	NA	NA	NA	Asexpected	NA	NA	NA	NA	NA	NA	NA	Asexpected	NA	NA	NA	NA	Asexpected	NA	NA	NA	NA	NA	NA	NA	NA	NA	Asexpected	NA	NA	Asexpected	NA	NA	Asexpected	NA	NA	NA	NA	NA	NA	NA	NA	NA	NA	NA
IMPC_CSD_003___IMPC_CSD_073_001	Asexpected	NA	Asexpected	NA	NA	NA	NA	NA	Asexpected	NA	NA	NA	NA	NA	NA	NA	Asexpected	NA	NA	NA	NA	Asexpected	NA	NA	NA	NA	NA	NA	NA	NA	NA	Asexpected	NA	NA	Asexpected	NA	NA	Asexpected	NA	NA	NA	NA	NA	NA	NA	NA	NA	NA	NA
IMPC_CSD_003___IMPC_CSD_074_001	Asexpected	NA	Asexpected	NA	NA	NA	NA	NA	Asexpected	NA	NA	NA	NA	NA	NA	NA	Asexpected	NA	NA	NA	NA	Asexpected	NA	NA	NA	NA	NA	NA	NA	NA	NA	Asexpected	NA	NA	Asexpected	NA	NA	Asexpected	NA	NA	NA	NA	NA	NA	NA	NA	NA	NA	NA
IMPC_CSD_003___IMPC_CSD_075_001	Asexpected	NA	Asexpected	NA	NA	NA	NA	NA	Asexpected	NA	NA	NA	NA	NA	NA	NA	Asexpected	NA	NA	NA	NA	Asexpected	NA	NA	NA	NA	NA	NA	NA	NA	NA	Asexpected	NA	NA	Asexpected	NA	NA	Asexpected	NA	NA	NA	NA	NA	NA	NA	NA	NA	NA	NA
IMPC_CSD_003___IMPC_CSD_076_001	Asexpected	NA	Asexpected	NA	NA	NA	NA	NA	Asexpected	NA	NA	NA	NA	NA	NA	NA	Asexpected	NA	NA	NA	NA	Asexpected	NA	NA	NA	NA	NA	NA	NA	NA	NA	Asexpected	NA	NA	Asexpected	NA	NA	Asexpected	NA	NA	NA	NA	NA	NA	NA	NA	NA	NA	NA
IMPC_CSD_003___IMPC_CSD_077_001	Present	NA	Present	NA	NA	NA	NA	NA	Present	NA	NA	NA	NA	NA	NA	NA	Present	NA	NA	NA	NA	Present	NA	NA	NA	NA	NA	NA	NA	NA	NA	Present	NA	NA	Present	NA	NA	Present	NA	NA	NA	NA	NA	NA	NA	NA	NA	NA	NA
IMPC_CSD_003___IMPC_CSD_078_001	Asexpected	NA	Asexpected	NA	NA	NA	NA	NA	Asexpected	NA	NA	NA	NA	NA	NA	NA	Asexpected	NA	NA	NA	NA	Asexpected	NA	NA	NA	NA	NA	NA	NA	NA	NA	Asexpected	NA	NA	Asexpected	NA	NA	Asexpected	NA	NA	NA	NA	NA	NA	NA	NA	NA	NA	NA
IMPC_CSD_003___IMPC_CSD_079_001	Asexpected	NA	Asexpected	NA	NA	NA	NA	NA	Asexpected	NA	NA	NA	NA	NA	NA	NA	Asexpected	NA	NA	NA	NA	Asexpected	NA	NA	NA	NA	NA	NA	NA	NA	NA	Asexpected	NA	NA	Asexpected	NA	NA	Asexpected	NA	NA	NA	NA	NA	NA	NA	NA	NA	NA	NA
IMPC_CSD_003___IMPC_CSD_080_001	Absent	NA	Absent	NA	NA	NA	NA	NA	Absent	NA	NA	NA	NA	NA	NA	NA	Absent	NA	NA	NA	NA	Absent	NA	NA	NA	NA	NA	NA	NA	NA	NA	Absent	NA	NA	Absent	NA	NA	Absent	NA	NA	NA	NA	NA	NA	NA	NA	NA	NA	NA
IMPC_EYE_002___IMPC_EYE_001_001	present	NA	present	NA	NA	NA	NA	NA	present	NA	NA	NA	NA	NA	NA	NA	present	NA	NA	NA	NA	NA	present	NA	NA	NA	NA	NA	NA	NA	NA	present	NA	NA	present	NA	NA	NA	NA	NA	NA	NA	NA	NA	NA	NA	NA	NA	NA
IMPC_EYE_002___IMPC_EYE_002_001	absent	NA	absent	NA	NA	NA	NA	NA	absent	NA	NA	NA	NA	NA	NA	NA	absent	NA	NA	NA	NA	NA	absent	NA	NA	NA	NA	NA	NA	NA	NA	absent	NA	NA	absent	NA	NA	NA	NA	NA	NA	NA	NA	NA	NA	NA	NA	NA	NA
IMPC_EYE_002___IMPC_EYE_003_001	absent	NA	absent	NA	NA	NA	NA	NA	absent	NA	NA	NA	NA	NA	NA	NA	absent	NA	NA	NA	NA	NA	absent	NA	NA	NA	NA	NA	NA	NA	NA	absent	NA	NA	absent	NA	NA	NA	NA	NA	NA	NA	NA	NA	NA	NA	NA	NA	NA
IMPC_EYE_002___IMPC_EYE_004_001	normal	NA	normal	NA	NA	NA	NA	NA	normal	NA	NA	NA	NA	NA	NA	NA	normal	NA	NA	NA	NA	NA	normal	NA	NA	NA	NA	NA	NA	NA	NA	normal	NA	NA	normal	NA	NA	NA	NA	NA	NA	NA	NA	NA	NA	NA	NA	NA	NA
IMPC_EYE_002___IMPC_EYE_005_001	normal	NA	normal	NA	NA	NA	NA	NA	normal	NA	NA	NA	NA	NA	NA	NA	normal	NA	NA	NA	NA	NA	normal	NA	NA	NA	NA	NA	NA	NA	NA	normal	NA	NA	normal	NA	NA	NA	NA	NA	NA	NA	NA	NA	NA	NA	NA	NA	NA
IMPC_EYE_002___IMPC_EYE_006_001	normal	NA	normal	NA	NA	NA	NA	NA	normal	NA	NA	NA	NA	NA	NA	NA	normal	NA	NA	NA	NA	NA	normal	NA	NA	NA	NA	NA	NA	NA	NA	normal	NA	NA	normal	NA	NA	NA	NA	NA	NA	NA	NA	NA	NA	NA	NA	NA	NA
IMPC_EYE_002___IMPC_EYE_007_001	normal	NA	normal	NA	NA	NA	NA	NA	normal	NA	NA	NA	NA	NA	NA	NA	normal	NA	NA	NA	NA	NA	normal	NA	NA	NA	NA	NA	NA	NA	NA	normal	NA	NA	normal	NA	NA	NA	NA	NA	NA	NA	NA	NA	NA	NA	NA	NA	NA
IMPC_EYE_002___IMPC_EYE_008_001	absent	NA	absent	NA	NA	NA	NA	NA	absent	NA	NA	NA	NA	NA	NA	NA	absent	NA	NA	NA	NA	NA	absent	NA	NA	NA	NA	NA	NA	NA	NA	absent	NA	NA	absent	NA	NA	NA	NA	NA	NA	NA	NA	NA	NA	NA	NA	NA	NA
IMPC_EYE_002___IMPC_EYE_009_001	absent	NA	absent	NA	NA	NA	NA	NA	absent	NA	NA	NA	NA	NA	NA	NA	absent	NA	NA	NA	NA	NA	absent	NA	NA	NA	NA	NA	NA	NA	NA	absent	NA	NA	absent	NA	NA	NA	NA	NA	NA	NA	NA	NA	NA	NA	NA	NA	NA
IMPC_EYE_002___IMPC_EYE_010_001	normal	NA	normal	NA	NA	NA	NA	NA	normal	NA	NA	NA	NA	NA	NA	NA	normal	NA	NA	NA	NA	NA	normal	NA	NA	NA	NA	NA	NA	NA	NA	normal	NA	NA	normal	NA	NA	NA	NA	NA	NA	NA	NA	NA	NA	NA	NA	NA	NA
IMPC_EYE_002___IMPC_EYE_011_001	normal	NA	normal	NA	NA	NA	NA	NA	normal	NA	NA	NA	NA	NA	NA	NA	normal	NA	NA	NA	NA	NA	normal	NA	NA	NA	NA	NA	NA	NA	NA	normal	NA	NA	normal	NA	NA	NA	NA	NA	NA	NA	NA	NA	NA	NA	NA	NA	NA
IMPC_EYE_002___IMPC_EYE_012_001	normal	NA	normal	NA	NA	NA	NA	NA	normal	NA	NA	NA	NA	NA	NA	NA	normal	NA	NA	NA	NA	NA	normal	NA	NA	NA	NA	NA	NA	NA	NA	normal	NA	NA	normal	NA	NA	NA	NA	NA	NA	NA	NA	NA	NA	NA	NA	NA	NA
IMPC_EYE_002___IMPC_EYE_013_001	normal	NA	normal	NA	NA	NA	NA	NA	normal	NA	NA	NA	NA	NA	NA	NA	normal	NA	NA	NA	NA	NA	normal	NA	NA	NA	NA	NA	NA	NA	NA	normal	NA	NA	normal	NA	NA	NA	NA	NA	NA	NA	NA	NA	NA	NA	NA	NA	NA
IMPC_EYE_002___IMPC_EYE_014_001	normal	NA	normal	NA	NA	NA	NA	NA	normal	NA	NA	NA	NA	NA	NA	NA	normal	NA	NA	NA	NA	NA	normal	NA	NA	NA	NA	NA	NA	NA	NA	normal	NA	NA	normal	NA	NA	NA	NA	NA	NA	NA	NA	NA	NA	NA	NA	NA	NA
IMPC_EYE_002___IMPC_EYE_015_001	normal	NA	normal	NA	NA	NA	NA	NA	normal	NA	NA	NA	NA	NA	NA	NA	normal	NA	NA	NA	NA	NA	normal	NA	NA	NA	NA	NA	NA	NA	NA	normal	NA	NA	normal	NA	NA	NA	NA	NA	NA	NA	NA	NA	NA	NA	NA	NA	NA
IMPC_EYE_002___IMPC_EYE_016_001	normal	NA	normal	NA	NA	NA	NA	NA	normal	NA	NA	NA	NA	NA	NA	NA	normal	NA	NA	NA	NA	NA	normal	NA	NA	NA	NA	NA	NA	NA	NA	normal	NA	NA	normal	NA	NA	NA	NA	NA	NA	NA	NA	NA	NA	NA	NA	NA	NA
IMPC_EYE_002___IMPC_EYE_017_001	absent	NA	absent	NA	NA	NA	NA	NA	absent	NA	NA	NA	NA	NA	NA	NA	absent	NA	NA	NA	NA	NA	absent	NA	NA	NA	NA	NA	NA	NA	NA	absent	NA	NA	absent	NA	NA	NA	NA	NA	NA	NA	NA	NA	NA	NA	NA	NA	NA
IMPC_EYE_002___IMPC_EYE_018_001	absent	NA	absent	NA	NA	NA	NA	NA	absent	NA	NA	NA	NA	NA	NA	NA	absent	NA	NA	NA	NA	NA	absent	NA	NA	NA	NA	NA	NA	NA	NA	absent	NA	NA	absent	NA	NA	NA	NA	NA	NA	NA	NA	NA	NA	NA	NA	NA	NA
IMPC_EYE_002___IMPC_EYE_019_001	absent	NA	absent	NA	NA	NA	NA	NA	absent	NA	NA	NA	NA	NA	NA	NA	absent	NA	NA	NA	NA	NA	absent	NA	NA	NA	NA	NA	NA	NA	NA	absent	NA	NA	absent	NA	NA	NA	NA	NA	NA	NA	NA	NA	NA	NA	NA	NA	NA
IMPC_EYE_002___IMPC_EYE_023_001	normal	NA	normal	NA	NA	NA	NA	NA	normal	NA	NA	NA	NA	NA	NA	NA	normal	NA	NA	NA	NA	NA	normal	NA	NA	NA	NA	NA	NA	NA	NA	normal	NA	NA	normal	NA	NA	NA	NA	NA	NA	NA	NA	NA	NA	NA	NA	NA	NA
IMPC_EYE_002___IMPC_EYE_024_001	normal	NA	normal	NA	NA	NA	NA	NA	normal	NA	NA	NA	NA	NA	NA	NA	normal	NA	NA	NA	NA	NA	normal	NA	NA	NA	NA	NA	NA	NA	NA	normal	NA	NA	normal	NA	NA	NA	NA	NA	NA	NA	NA	NA	NA	NA	NA	NA	NA
IMPC_EYE_002___IMPC_EYE_025_001	normal	NA	normal	NA	NA	NA	NA	NA	normal	NA	NA	NA	NA	NA	NA	NA	normal	NA	NA	NA	NA	NA	normal	NA	NA	NA	NA	NA	NA	NA	NA	normal	NA	NA	normal	NA	NA	NA	NA	NA	NA	NA	NA	NA	NA	NA	NA	NA	NA
IMPC_EYE_002___IMPC_EYE_026_001	normal	NA	normal	NA	NA	NA	NA	NA	normal	NA	NA	NA	NA	NA	NA	NA	normal	NA	NA	NA	NA	NA	normal	NA	NA	NA	NA	NA	NA	NA	NA	normal	NA	NA	normal	NA	NA	NA	NA	NA	NA	NA	NA	NA	NA	NA	NA	NA	NA
IMPC_EYE_002___IMPC_EYE_027_001	absent	NA	absent	NA	NA	NA	NA	NA	absent	NA	NA	NA	NA	NA	NA	NA	absent	NA	NA	NA	NA	NA	absent	NA	NA	NA	NA	NA	NA	NA	NA	absent	NA	NA	absent	NA	NA	NA	NA	NA	NA	NA	NA	NA	NA	NA	NA	NA	NA
IMPC_ABR_002___IMPC_ABR_002_001	20	20	20	15	20	20	20	20	NA	NA	NA	NA	NA	NA	NA	NA	NA	NA	NA	NA	15	15	20	20	20	20	15	20	NA	NA	NA	NA	NA	NA	NA	NA	NA	NA	NA	NA	NA	NA	NA	NA	NA	NA	NA	NA	NA
IMPC_ABR_002___IMPC_ABR_004_001	30	30	35	35	45	35	35	30	NA	NA	NA	NA	NA	NA	NA	NA	NA	NA	NA	NA	25	25	35	35	35	35	20	35	NA	NA	NA	NA	NA	NA	NA	NA	NA	NA	NA	NA	NA	NA	NA	NA	NA	NA	NA	NA	NA
IMPC_ABR_002___IMPC_ABR_006_001	15	15	20	15	25	20	15	20	NA	NA	NA	NA	NA	NA	NA	NA	NA	NA	NA	NA	15	20	20	20	25	25	20	25	NA	NA	NA	NA	NA	NA	NA	NA	NA	NA	NA	NA	NA	NA	NA	NA	NA	NA	NA	NA	NA
IMPC_ABR_002___IMPC_ABR_008_001	20	20	25	20	20	20	25	20	NA	NA	NA	NA	NA	NA	NA	NA	NA	NA	NA	NA	20	20	25	20	25	30	20	25	NA	NA	NA	NA	NA	NA	NA	NA	NA	NA	NA	NA	NA	NA	NA	NA	NA	NA	NA	NA	NA
IMPC_ABR_002___IMPC_ABR_010_001	30	25	30	25	25	30	30	30	NA	NA	NA	NA	NA	NA	NA	NA	NA	NA	NA	NA	20	25	35	25	30	30	25	25	NA	NA	NA	NA	NA	NA	NA	NA	NA	NA	NA	NA	NA	NA	NA	NA	NA	NA	NA	NA	NA
IMPC_ABR_002___IMPC_ABR_012_001	50	40	50	30	35	50	50	55	NA	NA	NA	NA	NA	NA	NA	NA	NA	NA	NA	NA	30	25	60	40	35	50	40	35	NA	NA	NA	NA	NA	NA	NA	NA	NA	NA	NA	NA	NA	NA	NA	NA	NA	NA	NA	NA	NA
IMPC_ECG_002___IMPC_ECG_002_001	NA	NA	NA	NA	NA	NA	NA	NA	787	NA	NA	NA	NA	NA	NA	NA	NA	NA	NA	NA	NA	NA	NA	NA	NA	NA	NA	NA	NA	NA	NA	NA	NA	NA	802	NA	NA	757	NA	NA	NA	NA	NA	NA	NA	NA	NA	NA	NA
IMPC_ECG_002___IMPC_ECG_003_001	NA	NA	NA	NA	NA	NA	NA	NA	1.99	NA	NA	NA	NA	NA	NA	NA	NA	NA	NA	NA	NA	NA	NA	NA	NA	NA	NA	NA	NA	NA	NA	NA	NA	NA	0.6	NA	NA	3.7	NA	NA	NA	NA	NA	NA	NA	NA	NA	NA	NA
IMPC_ECG_002___IMPC_ECG_004_001	NA	NA	NA	NA	NA	NA	NA	NA	76.2	NA	NA	NA	NA	NA	NA	NA	NA	NA	NA	NA	NA	NA	NA	NA	NA	NA	NA	NA	NA	NA	NA	NA	NA	NA	74.8	NA	NA	79.4	NA	NA	NA	NA	NA	NA	NA	NA	NA	NA	NA
IMPC_ECG_002___IMPC_ECG_005_001	NA	NA	NA	NA	NA	NA	NA	NA	22.9	NA	NA	NA	NA	NA	NA	NA	NA	NA	NA	NA	NA	NA	NA	NA	NA	NA	NA	NA	NA	NA	NA	NA	NA	NA	16.9	NA	NA	23.4	NA	NA	NA	NA	NA	NA	NA	NA	NA	NA	NA
IMPC_ECG_002___IMPC_ECG_006_001	NA	NA	NA	NA	NA	NA	NA	NA	30	NA	NA	NA	NA	NA	NA	NA	NA	NA	NA	NA	NA	NA	NA	NA	NA	NA	NA	NA	NA	NA	NA	NA	NA	NA	24.5	NA	NA	30.6	NA	NA	NA	NA	NA	NA	NA	NA	NA	NA	NA
IMPC_ECG_002___IMPC_ECG_007_001	NA	NA	NA	NA	NA	NA	NA	NA	10.8	NA	NA	NA	NA	NA	NA	NA	NA	NA	NA	NA	NA	NA	NA	NA	NA	NA	NA	NA	NA	NA	NA	NA	NA	NA	11.9	NA	NA	11.1	NA	NA	NA	NA	NA	NA	NA	NA	NA	NA	NA
IMPC_ECG_002___IMPC_ECG_008_001	NA	NA	NA	NA	NA	NA	NA	NA	29.1	NA	NA	NA	NA	NA	NA	NA	NA	NA	NA	NA	NA	NA	NA	NA	NA	NA	NA	NA	NA	NA	NA	NA	NA	NA	28.8	NA	NA	31.1	NA	NA	NA	NA	NA	NA	NA	NA	NA	NA	NA
IMPC_ECG_002___IMPC_ECG_010_001	NA	NA	NA	NA	NA	NA	NA	NA	15.7	NA	NA	NA	NA	NA	NA	NA	NA	NA	NA	NA	NA	NA	NA	NA	NA	NA	NA	NA	NA	NA	NA	NA	NA	NA	4.8	NA	NA	28	NA	NA	NA	NA	NA	NA	NA	NA	NA	NA	NA
IMPC_ECG_002___IMPC_ECG_011_001	NA	NA	NA	NA	NA	NA	NA	NA	29.8	NA	NA	NA	NA	NA	NA	NA	NA	NA	NA	NA	NA	NA	NA	NA	NA	NA	NA	NA	NA	NA	NA	NA	NA	NA	24.1	NA	NA	28.8	NA	NA	NA	NA	NA	NA	NA	NA	NA	NA	NA
IMPC_ECG_002___IMPC_ECG_014_001	NA	NA	NA	NA	NA	NA	NA	NA	1.02	NA	NA	NA	NA	NA	NA	NA	NA	NA	NA	NA	NA	NA	NA	NA	NA	NA	NA	NA	NA	NA	NA	NA	NA	NA	0.52	NA	NA	1.6	NA	NA	NA	NA	NA	NA	NA	NA	NA	NA	NA
IMPC_HEM_002___IMPC_HEM_030_001	NA	NA	NA	NA	NA	NA	NA	NA	NA	NA	NA	NA	NA	NA	NA	NA	NA	NA	NA	NA	NA	NA	NA	NA	NA	NA	NA	NA	NA	NA	NA	NA	NA	NA	NA	NA	NA	NA	NA	NA	NA	NA	NA	NA	NA	NA	NA	NA	NA
IMPC_HEM_002___IMPC_HEM_032_001	NA	NA	NA	NA	NA	NA	NA	NA	NA	NA	NA	NA	NA	NA	NA	NA	NA	NA	NA	NA	NA	NA	NA	NA	NA	NA	NA	NA	NA	NA	NA	NA	NA	NA	NA	NA	NA	NA	NA	NA	NA	NA	NA	NA	NA	NA	NA	NA	NA
IMPC_HEM_002___IMPC_HEM_034_001	NA	NA	NA	NA	NA	NA	NA	NA	NA	NA	NA	NA	NA	NA	NA	NA	NA	NA	NA	NA	NA	NA	NA	NA	NA	NA	NA	NA	NA	NA	NA	NA	NA	NA	NA	NA	NA	NA	NA	NA	NA	NA	NA	NA	NA	NA	NA	NA	NA
IMPC_HEM_002___IMPC_HEM_036_001	NA	NA	NA	NA	NA	NA	NA	NA	NA	NA	NA	NA	NA	NA	NA	NA	NA	NA	NA	NA	NA	NA	NA	NA	NA	NA	NA	NA	NA	NA	NA	NA	NA	NA	NA	NA	NA	NA	NA	NA	NA	NA	NA	NA	NA	NA	NA	NA	NA
IMPC_HEM_002___IMPC_HEM_037_001	NA	NA	NA	NA	NA	NA	NA	NA	NA	NA	NA	NA	NA	NA	NA	NA	NA	NA	NA	NA	NA	NA	NA	NA	NA	NA	NA	NA	NA	NA	NA	NA	NA	NA	NA	NA	NA	NA	NA	NA	NA	NA	NA	NA	NA	NA	NA	NA	NA
[truncated: 165 more columns]

## Sheet: TableS3_GC_Anno
TYPE	BinID	CompoundName	RI	QMZ	RT	IK
FAME	14391	z C08 FAME internal standard	262320	87	6.32
FAME	14356	z C09 FAME internal standard	323120	87	7.04
FAME	14348	z C10 FAME internal standard	381020	87	7.75
FAME	15538	z C12 FAME internal standard	487220	87	9.06
FAME	14330	z C14 FAME internal standard	582620	87	10.24
FAME	14328	z C16 FAME internal standard	668720	87	11.31
FAME	14344	z C18 FAME internal standard	747420	87	12.28
FAME	14338	z C20 FAME internal standard	819620	87	13.18
FAME	14350	z C22 FAME internal standard	886620	87	14
FAME	14373	z C24 FAME internal standard	948820	87	14.76
FAME	14367	z C26 FAME internal standard	1006900	87	15.49
FAME	14378	z C28 FAME internal standard	1061700	87	16.3
FAME	14441	z C30 FAME internal standard	1113100	87	17.27
TARGET	16691	quinic acid	632897	345		AAWZDTNXLSGCEK-LNVDRNJUSA-N
TARGET	4523	quinic acid	634900	345		AAWZDTNXLSGCEK-LNVDRNJUSA-N
TARGET	47249	quinic acid	637148	345		AAWZDTNXLSGCEK-LNVDRNJUSA-N
TARGET	107144	cyanoalanine	404807	141		ADGFNXYXROZUOG-VKHMYHEASA-N
TARGET	66278	galacturonic acid 1	670066	333		AEMOLEFTQBMNLQ-BKBMJHBISA-N
TARGET	131445	galacturonic acid 1	669400	333		AEMOLEFTQBMNLQ-DTEWXJGMSA-N
TARGET	100864	galacturonic acid 2	678231	333		AEMOLEFTQBMNLQ-DTEWXJGMSA-N
TARGET	18228	glycolic acid	227409	177		AEMRFAOFKBGASW-UHFFFAOYSA-N
TARGET	1971	glycolic acid	227636	177		AEMRFAOFKBGASW-UHFFFAOYSA-N
TARGET	34086	glycolic acid	227215	177		AEMRFAOFKBGASW-UHFFFAOYSA-N
TARGET	171211	phytosphingosine	910976	204		AERBNCYCJBRYDG-KSZLIROESA-N
TARGET	40	2-hydroxybutanoic acid	258161	131		AFENDNXGAFYKQO-VKHMYHEASA-N
TARGET	49389	2-hydroxybutanoic acid	259536	131		AFENDNXGAFYKQO-VKHMYHEASA-N
TARGET	16825	6-deoxygalactofuranose NIST	578784	217		AFNUZVCFKQUDBJ-ZZWDRFIYSA-N
TARGET	137341	lipoic acid	683418	123		AGBQKNBQESQNJD-UHFFFAOYSA-N
TARGET	105087	isoleucine	356963	158		AGPKZVBTJJNPAG-WHFBIAKZSA-N
TARGET	15	isoleucine	359251	158		AGPKZVBTJJNPAG-WHFBIAKZSA-N
TARGET	34136	isoleucine	359081	158		AGPKZVBTJJNPAG-WHFBIAKZSA-N
TARGET	68062	isoleucine	361332	158		AGPKZVBTJJNPAG-WHFBIAKZSA-N
TARGET	106481	isoleucine 1TMS	293942	86		AGPKZVBTJJNPAG-WHFBIAKZSA-N
TARGET	152	isoleucine 1TMS	294504	86		AGPKZVBTJJNPAG-WHFBIAKZSA-N
TARGET	66254	isoleucine minor	295269	86		AGPKZVBTJJNPAG-WHFBIAKZSA-N
TARGET	1821	ornithine 3TMS	527113	142		AHLPHDHHMVZTML-BYPYZUCNSA-N
TARGET	46167	ornithine 3TMS	529384	142		AHLPHDHHMVZTML-BYPYZUCNSA-N
TARGET	46419	ornithine 3TMS minor	594878	174		AHLPHDHHMVZTML-BYPYZUCNSA-N
TARGET	621	ornithine 3tms minor	594051	174		AHLPHDHHMVZTML-BYPYZUCNSA-N
TARGET	139461	ornithine 4TMS	618628	142		AHLPHDHHMVZTML-BYPYZUCNSA-N
TARGET	171971	ornithine 4TMS	619196	142		AHLPHDHHMVZTML-BYPYZUCNSA-N
TARGET	1964	ornithine 4tms	619548	142		AHLPHDHHMVZTML-BYPYZUCNSA-N
TARGET	125664	1,3,5-trimethylcyanuric acid	416269	171		AHWDQDMGFXRVFB-UHFFFAOYSA-N
TARGET	14686	inulotriose 2	1131821	361		AIHDCSAXVMAMJH-GFBKWZILSA-N
TARGET	1977	3-hydroxypropionic acid	269265	177		ALRHLSYJTWAHJZ-UHFFFAOYSA-N
TARGET	126321	4-aminobenzoic acid	630439	266		ALYNCZNDIQEVRV-UHFFFAOYSA-N
TARGET	3040	6(5h)-benzo[c]phenanthridinone, 11,12-dihydro- NIST	676571	247		AMAXBIKMKZRFCE-UHFFFAOYSA-N
TARGET	16781	2-(1-methyl-2-pyrrolidinyl)-pyridine	407730	162		AQCRXZYYMOXFAN-UHFFFAOYSA-N
TARGET	102843	2-deoxyerythritol	355045	117		ARXKVVRQIIOZGF-UHFFFAOYSA-N
TARGET	34100	2-deoxyerythritol	354388	117		ARXKVVRQIIOZGF-UHFFFAOYSA-N
TARGET	1714	spermidine	792924	144		ATHGHQPFGPMSJY-UHFFFAOYSA-N
TARGET	22350	spermidine TMS 3x	774747	174		ATHGHQPFGPMSJY-UHFFFAOYSA-N
TARGET	87704	docosenoic acid	911928	129		ATNNLHXCRAAGJS-QZQOTICOSA-N
TARGET	139	hydroxylamine	255241	146		AVXURJPOCDRRFD-UHFFFAOYSA-N
TARGET	170785	hydroxylamine	250536	146		AVXURJPOCDRRFD-UHFFFAOYSA-N
TARGET	4211	hydroxylamine	253158	146		AVXURJPOCDRRFD-UHFFFAOYSA-N
TARGET	1687	glycerol-alpha-phosphate	590747	357		AWUCVROLDVIAJX-UHFFFAOYSA-N
TARGET	46174	glycerol-alpha-phosphate	593396	357		AWUCVROLDVIAJX-UHFFFAOYSA-N
TARGET	62254	glycerol-alpha-phosphate	593299	357		AWUCVROLDVIAJX-UHFFFAOYSA-N
TARGET	171298	threonine	408777	218		AYFVYJQAPQTCCC-GBXIJSLDSA-N
TARGET	26	threonine	409568	218		AYFVYJQAPQTCCC-GBXIJSLDSA-N
TARGET	34161	threonine	410833	218		AYFVYJQAPQTCCC-GBXIJSLDSA-N
TARGET	34094	threonine minor	361174	219		AYFVYJQAPQTCCC-GBXIJSLDSA-N
TARGET	42	threonine minor	360475	219		AYFVYJQAPQTCCC-GBXIJSLDSA-N
TARGET	64537	threonine minor	363263	219		AYFVYJQAPQTCCC-GBXIJSLDSA-N
TARGET	233094	threonine-d5	407428	121		AYFVYJQAPQTCCC-WKHZCAFQSA-N
TARGET	233087	threonine-d5_minor	358287	121		AYFVYJQAPQTCCC-WKHZCAFQSA-N
TARGET	62244	methylamine NIST	158102	171		BAVYZALUXZFZLV-UHFFFAOYSA-N
TARGET	104384	beta-glutamic acid	525547	232		BBJIPMIXTXKYLZ-UHFFFAOYSA-N
TARGET	146236	beta-glutamic acid minor	486696	160		BBJIPMIXTXKYLZ-UHFFFAOYSA-N
TARGET	2080	2-monopalmitin	890356	129		BBNYCLAREVXOSG-UHFFFAOYSA-N
TARGET	125985	2,4,7-trihydroxypteridine	711122	396		BCVUYVOMXUKYFC-UHFFFAOYSA-N
TARGET	16968	azelaic acid	610651	317		BDJRBEYXGGNYIS-UHFFFAOYSA-N
TARGET	16563	5-methoxypsoralen	742383	216		BGEBZHIAGXMEMV-UHFFFAOYSA-N
TARGET	110281	fructose-6-phosphate	804750	315		BGWGXPAPYGQALX-ARQDHWQXSA-N
TARGET	6431	fructose-6-phosphate 1	804279	315		BGWGXPAPYGQALX-ARQDHWQXSA-N
TARGET	63439	fructose-6-phosphate 2	807380	315		BGWGXPAPYGQALX-ARQDHWQXSA-N
TARGET	16890	phenylethylamine	513300	174		BHHGXPLMPWCGHP-UHFFFAOYSA-N
TARGET	2005	phenylethylamine	510327	174		BHHGXPLMPWCGHP-UHFFFAOYSA-N
TARGET	110403	cholic acid	1109517	253		BHQCQFFYRZLCQQ-OELDTZBJSA-N
TARGET	134643	3-epicholic acid NIST	1105561	253		BHQCQFFYRZLCQQ-UXWVVXDJSA-N
TARGET	103827	phosphogluconic acid	847013	299		BIRSGZKFKXLSJQ-SQOUGZDYSA-N
TARGET	62403	phosphohexonic acid	850284	299		BIRSGZKFKXLSJQ-SQOUGZDYSA-N
TARGET	14441	z C30 FAME internal standard	1113100	87		BIRUBGLRQLAEFF-UHFFFAOYSA-N
TARGET	104393	cis-gondoic acid	851223	367		BITHHVVYSMSWAG-KTKRTIGZSA-N
TARGET	87783	cis-gondoic acid	847372	367		BITHHVVYSMSWAG-KTKRTIGZSA-N
TARGET	17246	2-isopropylmalic acid	508690	275		BITYXLXUCSKTJS-ZETCQYMHSA-N
TARGET	17072	malate	461056	233		BJEPYKJPYRNKOW-UHFFFAOYSA-N
TARGET	1391	malic acid	463180	233		BJEPYKJPYRNKOW-UHFFFAOYSA-N
TARGET	16813	ketohexose	627414	307		BJHIKXHVCXFQLS-PUFIMZNGSA-N
TARGET	16865	arbutin	891838	254		BJRNKVDFDLYUGJ-RMPHRYRLSA-N
TARGET	124414	arbutin deltaRI 2468	895725	254		BJRNKVDFDLYUGJ-RMPHRYRLSA-N
TARGET	208	2-ketoisocaproic acid	310761	89		BKAJNAXTPSGJCU-UHFFFAOYSA-N
TARGET	78	2-ketoisocaproic acid minor	290473	89		BKAJNAXTPSGJCU-UHFFFAOYSA-N
TARGET	108301	sulfurol	408609	103		BKAWJIRCKVUVED-UHFFFAOYSA-N
TARGET	114257	6-hydroxynicotinic acid	510614	268		BLHCMGRVFXRYRN-UHFFFAOYSA-N
TARGET	3192	phytol	761712	143		BOTWFXYSPFMFNR-PYDDKJGSSA-N
TARGET	34141	glycocyamine	511016	171		BPMFZUMJYQTVII-UHFFFAOYSA-N
TARGET	7964	glycocyamine	510732	171		BPMFZUMJYQTVII-UHFFFAOYSA-N
TARGET	1842	4-aminobutyric acid minor	488730	304		BTCSSZJGUNDROE-UHFFFAOYSA-N
TARGET	102582	gamma-aminobutyric acid 2TMS	364801	102		BTCSSZJGUNDROE-UHFFFAOYSA-N
TARGET	107909	phenylpyruvate	517753	91		BTNMPGBKDVTSJY-UHFFFAOYSA-N
TARGET	40442	isobutene glycol NIST	229353	129		BTVWZWFKMIUSGS-UHFFFAOYSA-N
TARGET	31543	indoxyl sulfate	577333	277		BXFFHSIDQOFMLE-UHFFFAOYSA-N
TARGET	16643	cyano-l-alanine	403745	141		BXRLWGXPSRYJDZ-VKHMYHEASA-N
TARGET	5488	alloxanoic acid 4tms NIST	584472	331		BXTYRIKKNHXERN-UHFFFAOYSA-N
TARGET	33996	alloxanoic acid NIST	785329	331		BXTYRIKKNHXERN-UHFFFAOYSA-N
TARGET	16713	1-hexadecanol	679596	299		BXWNKGSJHAJOGX-UHFFFAOYSA-N
TARGET	118963	O-phosphoserine TMS4x	624356	356		BZQFBWGGLXLEPQ-REOHCLBHSA-N
TARGET	131114	O-phosphoserine TMS4x	624355	356		BZQFBWGGLXLEPQ-REOHCLBHSA-N
TARGET	5393	methanolphosphate	289520	241		CAAULPUQFIIOTL-UHFFFAOYSA-N
TARGET	133475	lanosterol	1129573	393		CAHGCLMLTWQZNJ-BQNIITSRSA-N
TARGET	104418	3-hydroxypalmitic acid	774930	233		CBWALJHXHCJYTE-OAHLLOKOSA-N
TARGET	34045	inositol	724885	318		CDAISMWEOUEBRE-UHFFFAOYSA-N
TARGET	1741	myo-inositol	730022	305		CDAISMWEOUEBRE-UHFFFAOYSA-N
TARGET	24347	myo-inositol	731021	305		CDAISMWEOUEBRE-UHFFFAOYSA-N
TARGET	124439	2-aminophenol	438445	150		CDAWCLOXVUBKRW-UHFFFAOYSA-N
TARGET	14747	piceatannol TMS3x	986435	223		CDRPUGZCRXZLFL-OWOJBTEDSA-N
TARGET	32204	3,4-dihydroxyphenylacetic acid	625046	179		CFFZDZCDUFSOFZ-UHFFFAOYSA-N
TARGET	110304	zymosterol major	1088064	129		CGSJXLIKVBJVRY-XTGBIJOFSA-N
TARGET	110548	ascorbic acid	676899	332		CIWBSHSKHKDKBQ-JLAZNSOCSA-N
TARGET	238	ascorbic acid	672898	332		CIWBSHSKHKDKBQ-JLAZNSOCSA-N
TARGET	2433	aspartate minor	433227	160		CKLJMWTZIZZHCS-REOHCLBHSA-N
TARGET	287	aspartate minor	433075	160		CKLJMWTZIZZHCS-REOHCLBHSA-N
TARGET	79	aspartic acid	480387	232		CKLJMWTZIZZHCS-REOHCLBHSA-N
TARGET	21504	naproxen	737107	185		CMWTZPSULFXXJA-VIFPVBQESA-N
TARGET	233091	phenylalanine-d8	535715	200		COLNVLDHVKWLRT-INHGFZCOSA-N
TARGET	233088	phenylalanine-d8_minor	501138	128		COLNVLDHVKWLRT-INHGFZCOSA-N
TARGET	33	phenylalanine	537804	218		COLNVLDHVKWLRT-QMMMGPOBSA-N
TARGET	112	phenylalanine minor	503528	120		COLNVLDHVKWLRT-QMMMGPOBSA-N
TARGET	59034	phenylalanine minor	502796	120		COLNVLDHVKWLRT-QMMMGPOBSA-N
TARGET	17122	chlorogenic acid	1052156	255		CWVRJTMFETXNAD-JUHZACGLSA-N
TARGET	295	chlorogenic acid	1051615	255		CWVRJTMFETXNAD-JUHZACGLSA-N
TARGET	300	chlorogenic acid 1	1016162	255		CWVRJTMFETXNAD-JUHZACGLSA-N
TARGET	16799	isochlorogenic acid	1020603	307		CWVRJTMFETXNAD-NXLLHMKUSA-N
TARGET	17442	isochlorogenic acid	1020095	307		CWVRJTMFETXNAD-NXLLHMKUSA-N
TARGET	16661	sucrose	912704	271		CZMRCDWAGMRECN-UGDNZRGBSA-N
TARGET	173	sucrose	915139	271		CZMRCDWAGMRECN-UGDNZRGBSA-N
TARGET	34176	sucrose	916229	271		CZMRCDWAGMRECN-UGDNZRGBSA-N
TARGET	47180	sucrose	918352	361		CZMRCDWAGMRECN-UGDNZRGBSA-N
TARGET	4757	5-hydroxynorvaline NIST	494077	142		CZWARROQQFCFJB-UHFFFAOYSA-N
TARGET	120765	hexadecane	525964	85		DCAYPVUWAIABOU-UHFFFAOYSA-N
TARGET	97325	monomyristin	838305	343		DCBSHORRWZKAKO-UHFFFAOYSA-N
TARGET	3279	2-ketoglucose dimethylacetal NIST	456913	234		DCNMIDLYWOTSGK-HSUXUTPPSA-N
TARGET	126323	diclofenac	817873	214		DCOPUUMXTXDBNB-UHFFFAOYSA-N
TARGET	146	asparagine	553078	188		DCXYFEDJOCDNAF-REOHCLBHSA-N
TARGET	103169	asparagine 2TMS minor	514227	261		DCXYFEDJOCDNAF-REOHCLBHSA-N
TARGET	16683	asparagine 2TMS minor	511566	261		DCXYFEDJOCDNAF-REOHCLBHSA-N
TARGET	4804	asparagine 2TMS minor	512824	261		DCXYFEDJOCDNAF-REOHCLBHSA-N
TARGET	4792	asparagine 4TMS minor	532120	216		DCXYFEDJOCDNAF-REOHCLBHSA-N
TARGET	127639	asparagine dehydrated	477011	100		DCXYFEDJOCDNAF-REOHCLBHSA-N
TARGET	3209	asparagine dehydrated	476206	100		DCXYFEDJOCDNAF-REOHCLBHSA-N
TARGET	16699	asparagine meox2	641979	188		DCXYFEDJOCDNAF-REOHCLBHSA-N
TARGET	84190	asparagine meox2	647199	188		DCXYFEDJOCDNAF-REOHCLBHSA-N
TARGET	4710	asparagine minor	521869	159		DCXYFEDJOCDNAF-REOHCLBHSA-N
TARGET	66318	asparagine_meox	643909	188		DCXYFEDJOCDNAF-REOHCLBHSA-N
TARGET	233126	asparagine-d3	552740	119		DCXYFEDJOCDNAF-REOHCLBHSA-N
TARGET	31	creatinine	502599	115		DDRJAANPRJIHGJ-UHFFFAOYSA-N
TARGET	34042	creatinine	507768	115		DDRJAANPRJIHGJ-UHFFFAOYSA-N
TARGET	16886	beta-mannosylglycerate	775654	204		DDXCFDOPXBPUJC-SAYMMRJXSA-N
TARGET	18253	beta-mannosylglycerate	774364	204		DDXCFDOPXBPUJC-SAYMMRJXSA-N
TARGET	114683	alanine-alanine	523110	116		DEFJQIDDEAULHB-IMJSIDKUSA-N
TARGET	2521	alanine-alanine	636898	188		DEFJQIDDEAULHB-IMJSIDKUSA-N
TARGET	84119	alanine-alanine	522546	116		DEFJQIDDEAULHB-IMJSIDKUSA-N
TARGET	1749	nicotinamide	469827	179		DFPAKSUCGFBDDF-UHFFFAOYSA-N
TARGET	84542	nicotinamide	471602	179		DFPAKSUCGFBDDF-UHFFFAOYSA-N
TARGET	1755	2-methylglyceric acid NIST	372491	219		DGADNPLBVRLJGD-UHFFFAOYSA-N
TARGET	91668	2-methylglyceric acid NIST	377962	219		DGADNPLBVRLJGD-UHFFFAOYSA-N
TARGET	22021	beta-glycerolphosphate	574470	243		DHCLVCXQIBBOPH-UHFFFAOYSA-N
TARGET	34034	glycine	364641	248		DHMQDGOQFOQNFH-UHFFFAOYSA-N
TARGET	6	glycine	368707	248		DHMQDGOQFOQNFH-UHFFFAOYSA-N
TARGET	64525	glycine	371151	248		DHMQDGOQFOQNFH-UHFFFAOYSA-N
TARGET	403	glycine TMS1x	255803	102		DHMQDGOQFOQNFH-UHFFFAOYSA-N
TARGET	404	phthalic acid mono-2-ethylhexylester	741589	221		DJDSLBVSSOQSLW-UHFFFAOYSA-N
TARGET	110201	uridine-5'-monophosphate	980179	169		DJJCXFVJDGTHFX-XVFCMESISA-N
TARGET	1784	uridine-5-monophosphate	977896	169		DJJCXFVJDGTHFX-XVFCMESISA-N
TARGET	1169	2,6-ditert.butylphenol nist	496496	263		DKCPKDPYUFEZCP-UHFFFAOYSA-N
TARGET	134959	4',5-dihydroxy-7-glucosyloxyflavanone degr1	980985	361		DLIKSSGEMUFQOK-SFTVRKLSSA-N
TARGET	4730	melibiose minor	988497	361		DLRVVLDZNNYCBX-ABXHMFFYSA-N
TARGET	100873	beta-gentiobiose	965352	160		DLRVVLDZNNYCBX-LIZSDCNHSA-N
TARGET	4831	beta-gentiobiose	965404	160		DLRVVLDZNNYCBX-LIZSDCNHSA-N
TARGET	100955	beta-gentiobiose minor	973116	204		DLRVVLDZNNYCBX-LIZSDCNHSA-N
TARGET	2869	beta-gentiobiose minor	974676	204		DLRVVLDZNNYCBX-LIZSDCNHSA-N
TARGET	127715	isomaltose	983199	160		DLRVVLDZNNYCBX-RTPHMHGBSA-N
TARGET	102808	isomaltose minor	993307	204		DLRVVLDZNNYCBX-RTPHMHGBSA-N
TARGET	3221	3-indoleacetonitrile	654103	129		DMCPFOBLJMLSNX-UHFFFAOYSA-N
TARGET	21625	ergosterol	1100305	363		DNVPQKQSNYMLRS-APGDWVJJSA-N
TARGET	3301	dibutyl phthalate	685384	149		DOIRQSBPFJWKBE-UHFFFAOYSA-N
TARGET	130396	hydroxycarbamate NIST	325318	278		DRAJWRKLRBNJRQ-UHFFFAOYSA-M
TARGET	7010	hydroxycarbamate NIST	325948	278		DRAJWRKLRBNJRQ-UHFFFAOYSA-M
TARGET	14815	uridine	861508	217		DRTQHJPVMGBUCF-XVFCMESISA-N
TARGET	145465	uridine minor	856646	224		DRTQHJPVMGBUCF-XVFCMESISA-N
TARGET	4705	uridine minor	856709	224		DRTQHJPVMGBUCF-XVFCMESISA-N
TARGET	115876	pinitol	624716	260		DSCFFEYYQKSRSV-FEPQRWDDSA-N
TARGET	16544	pinitol	622466	260		DSCFFEYYQKSRSV-FEPQRWDDSA-N
TARGET	16603	ononitol	679510	260		DSCFFEYYQKSRSV-UHFFFAOYSA-N
TARGET	6426	mucic acid	709842	333		DSLZVSRJTYRBFB-DUHBMQHGSA-N
TARGET	11214	saccharic acid	699211	333		DSLZVSRJTYRBFB-LLEIAEIESA-N
TARGET	16823	enolpyruvate NIST	234394	217		DTBNBXWJWCWCIK-UHFFFAOYSA-N
TARGET	1685	phosphoenolpyruvate	518184	211		DTBNBXWJWCWCIK-UHFFFAOYSA-N
TARGET	4704	linolenic acid	780376	108		DTOSIQBPPRVQHS-PDBXOOCHSA-N
TARGET	31552	5-hydroxy-3-indoleacetic acid	777606	290		DUUGKQCEGZLZNO-UHFFFAOYSA-N
TARGET	21735	lysopalmitoyl monogalactosylglycerol	1183271	204		DWKQIHQQZYILDB-CETRGASCSA-N
TARGET	105216	5-methyluridine NIST	872353	259		DWRXFEITVBNRMK-JXOAFFINSA-N
TARGET	17189	leucrose	888639	204		DXALOGXSFLZLLN-WTZPKTTFSA-N
TARGET	1208	2-deoxytetronic acid	433456	189		DZAIOXUZHHTJKN-UHFFFAOYSA-N
TARGET	34133	3,4-dihydroxyhydrocinnamic acid NIST	673176	179		DZAUWHJDUNRCTF-UHFFFAOYSA-N
TARGET	17381	tyramine	664737	174		DZGWFCGJZKJUFP-UHFFFAOYSA-N
TARGET	161362	myristyl myristate NIST	1016134	229		DZKXJUASMGQEMA-UHFFFAOYSA-N
TARGET	131996	N-acetyl-D-tryptophan minor2	859454	202		DZTHIGRZJZPRDV-GFCCVEGCSA-N
TARGET	4716	L-Willardiine	815363	204		FACUYWPMDKTVFU-BYPYZUCNSA-N
TARGET	20961	oleamide NIST	849710	144		FATBGEAMYMYZAF-KTKRTIGZSA-N
TARGET	35626	FAME marker very close to sorbitol	668406	87		FBPFZTCFMRRESA-JGWLITMVSA-N
TARGET	162	sorbitol	667922	217		FBPFZTCFMRRESA-JGWLITMVSA-N
TARGET	17883	mannitol	663215	319		FBPFZTCFMRRESA-KVTDHHQDSA-N
TARGET	255	hexitol	704741	217		FBPFZTCFMRRESA-UHFFFAOYSA-N
TARGET	34096	galactitol	669079	319		FBPFZTCFMRRESA-UNTFVMJOSA-N
TARGET	50	pelargonic acid	399229	117		FBUKVWPVBMHYJY-UHFFFAOYSA-N
TARGET	62287	xanthurenic acid	795062	406		FBZONXHGGPHHIY-UHFFFAOYSA-N
TARGET	63250	xanthurenic acid	795457	406		FBZONXHGGPHHIY-UHFFFAOYSA-N
TARGET	1663	hypoxanthine	619128	265		FDGQSTZJBFJUBT-UHFFFAOYSA-N
TARGET	34194	hypoxanthine	619107	265		FDGQSTZJBFJUBT-UHFFFAOYSA-N
TARGET	17321	tartaric acid	532135	292		FEWJPZIEWOKRBE-JCYAYHJZSA-N
TARGET	33985	tartaric acid	534291	292		FEWJPZIEWOKRBE-JCYAYHJZSA-N
TARGET	45	methionine	483560	176		FFEARJCKVFRZRR-BYPYZUCNSA-N
TARGET	118816	2-ketoadipic acid minor1	324048	89		FGSBNBBHOZHUBO-UHFFFAOYSA-N
TARGET	106429	2-ketoadipic acid minor2	331841	100		FGSBNBBHOZHUBO-UHFFFAOYSA-N
TARGET	33037	deoxypentitol	528774	231		FJGNTEKSQVNVTJ-UHFFFAOYSA-N
TARGET	34016	4-hydroxybenzoate	537925	223		FJKROLUGYXJWQN-UHFFFAOYSA-N
TARGET	14328	z C16 FAME internal standard	668720	87		FLIACVVOZYBSBS-UHFFFAOYSA-N
TARGET	809	diethyl phthalate	525759	149		FLKPEMZONWLCSK-UHFFFAOYSA-N
TARGET	87949	phthalate	962167	167		FLKPEMZONWLCSK-UHFFFAOYSA-N
TARGET	88108	phthalate	939705	167		FLKPEMZONWLCSK-UHFFFAOYSA-N
TARGET	100335	threose	446119	205		FMAORJIQYMIRHF-BCDHYOAOSA-N
TARGET	102661	erythrose major	443306	205		FMAORJIQYMIRHF-HERZVMAMSA-N
TARGET	42027	ribulose-5-phosphate	735908	357		FNZLKVNUWIIPSJ-UHNVWZDZSA-N
TARGET	170824	sarcosine	266344	116		FSYKKLYZXJSNPZ-UHFFFAOYSA-N
TARGET	32360	3-hydroxyphenylacetic acid	527648	164		FVMDYYGIDFPZAX-UHFFFAOYSA-N
TARGET	169995	metharbital	574906	155		FWJKNZONDWOGMI-UHFFFAOYSA-N
TARGET	62487	O-methylthreonine	357490	160		FYCWLJLGIAUCCL-DMTCNVIQSA-N
TARGET	22127	maltotriose 1	1176972	361		FYGDTMLNYKFZSV-DZOUCCHMSA-N
TARGET	84521	maltotriose 1	1176044	361		FYGDTMLNYKFZSV-DZOUCCHMSA-N
TARGET	41991	maltotriose 2	1179224	361		FYGDTMLNYKFZSV-DZOUCCHMSA-N
TARGET	62251	maltotriose 2	1182969	361		FYGDTMLNYKFZSV-DZOUCCHMSA-N
TARGET	3234	trisaccharide	1027144	361		FYGDTMLNYKFZSV-UHFFFAOYSA-N
TARGET	31651	7-methylguanine NIST	768706	294		FZWGECJQACGGTI-UHFFFAOYSA-N
TARGET	84184	4-hydroxypyridine	284402	152		GCNTZFIIOFTKIY-UHFFFAOYSA-N
TARGET	16805	adenine	646701	264		GFFGJBXGBJISGV-UHFFFAOYSA-N
TARGET	1764	adenine	646534	264		GFFGJBXGBJISGV-UHFFFAOYSA-N
TARGET	106901	1-methyladenosine minor	829921	259		GFYLSDSUCHVORB-IOSLPCCCSA-N
TARGET	26704	1,2,4-benzenetriol	521803	239		GGNQRNBDZQJCCN-UHFFFAOYSA-N
TARGET	133655	1,3-dihydroxypyridine	444696	240		GGOZGYRTNQBSSA-UHFFFAOYSA-N
TARGET	18043	2,3-dihydroxypyridine	373895	240		GGOZGYRTNQBSSA-UHFFFAOYSA-N
TARGET	34114	resorcinol with mz 263 and other contaminant ions	411619	239		GHMLBKRAJCXXBS-UHFFFAOYSA-N
TARGET	31356	pantothenic acid	690887	291		GHOKWGTUZJEAQD-ZETCQYMHSA-N
TARGET	50422	capric acid	452386	229		GHVNFZFCNZKVNT-UHFFFAOYSA-N
TARGET	726	capric acid	451790	229		GHVNFZFCNZKVNT-UHFFFAOYSA-N
TARGET	146343	quinolinic acid	595597	296		GJAWHXHKYYXBSV-UHFFFAOYSA-N
TARGET	997	octadecanol	755409	327		GLDOVTGHNKAZLK-UHFFFAOYSA-N
TARGET	17731	2,3-dihydroxybenzoic acid	586485	355		GLDQAMYCGOIJDV-UHFFFAOYSA-N
TARGET	62260	isoxanthopterin	747928	380		GLKCOBIIZKYKFN-UHFFFAOYSA-N
TARGET	2002	palmitic acid butyl ester nist	768885	129		GLYJVQDYLFAUFC-UHFFFAOYSA-N
TARGET	133922	2,6-diaminopimelic acid	686035	200		GMKMEZVLHJARHF-UHFFFAOYSA-N
TARGET	66909	2,6-diaminopimelic acid	688022	272		GMKMEZVLHJARHF-UHFFFAOYSA-N
TARGET	120082	O-succinylhomoserine	710923	128		GNISQJGXJIDKDJ-YFKPBYRVSA-N
TARGET	112556	indole-3-propionic acid	732249	202		GOLXRNDWAUTYKT-UHFFFAOYSA-N
TARGET	34153	diglycerol	591074	103		GPLRAVKSCUXZTP-UHFFFAOYSA-N
TARGET	1787	3-hydroxypyridine	274196	152		GRFNBEZIAWKNCO-UHFFFAOYSA-N
TARGET	31242	inosine 5'-monophosphate	1016811	169		GRSZFWQUAKGDAV-KQYNXXCUSA-N
TARGET	68093	inosine-5'-monophosphate	1018687	169		GRSZFWQUAKGDAV-KQYNXXCUSA-N
TARGET	17684	aconitic acid	584528	229		GTZCVFVGUGFEME-IWQZZHSRSA-N
TARGET	29	aconitic acid	586815	229		GTZCVFVGUGFEME-IWQZZHSRSA-N
TARGET	1979	maltose 1	946601	204		GUBGYTABKSRVRQ-PICCSMPSSA-N
TARGET	3272	maltose 2	954710	204		GUBGYTABKSRVRQ-PICCSMPSSA-N
TARGET	4771	lactose 2	935640	191		GUBGYTABKSRVRQ-QKKXKWKRSA-N
TARGET	1373	cellobiose	932179	204		GUBGYTABKSRVRQ-QUYVBRFLSA-N
TARGET	120969	cellobiose minor	942758	361		GUBGYTABKSRVRQ-QUYVBRFLSA-N
TARGET	16601	cellobiose minor	943858	160		GUBGYTABKSRVRQ-QUYVBRFLSA-N
TARGET	64656	tranexamic acid NIST	565931	174		GYDJEQRTZSCIOI-UHFFFAOYSA-N
TARGET	1810	thymidine-5-phosphate	608111	170		GYOZYWVXFNDGLU-XLPZGREQSA-N
TARGET	34441	altrose	651039	157		GZCGUPFRVQAUEE-ARQDHWQXSA-N
TARGET	119065	altrose minor	653651	157		GZCGUPFRVQAUEE-ARQDHWQXSA-N
TARGET	105385	tocopherol delta- NIST	997765	208		GZIFEOYASATJEH-VHFRWLAGSA-N
TARGET	122856	N-cyclohexylsulfamic acid major TMS2	561502	280		HCAJEUSONLESMK-UHFFFAOYSA-N
TARGET	17956	stigmasterol	1110837	255		HCXVJBMSMIARIN-PHZDYDNGSA-N
TARGET	119053	kynurenic acid	726186	231		HCZHHEIFKROPDY-UHFFFAOYSA-N
TARGET	24	z disiloxane, pentaethyl- nist	373998	189		HDAXVUIHUZAWPC-UHFFFAOYSA-N
TARGET	111823	trehalose	948197	191		HDTRYLNUVZCQOY-LIZSDCNHSA-N
TARGET	21705	UDP-glucuronic acid	585473	217		HDYANYHVCAPMJV-LXQIFKJMSA-N
TARGET	7831	UDP-glucuronic acid	587601	217		HDYANYHVCAPMJV-LXQIFKJMSA-N
TARGET	233	lyxitol	573587	217		HEBKCHPVOIAQTA-IMJSIDKUSA-N
TARGET	5857	xylitol	567437	217		HEBKCHPVOIAQTA-NGQZWQHPSA-N
TARGET	17001	arabitol	570685	217		HEBKCHPVOIAQTA-QWWZWVQMSA-N
TARGET	16624	pentitol 1	561721	307		HEBKCHPVOIAQTA-UHFFFAOYSA-N
TARGET	3469	pentitol 2	563801	307		HEBKCHPVOIAQTA-UHFFFAOYSA-N
TARGET	66947	ribitol	578867	319		HEBKCHPVOIAQTA-ZXFHETKHSA-N
TARGET	7362	ribitol	575497	217		HEBKCHPVOIAQTA-ZXFHETKHSA-N
TARGET	47167	ibuprofen	537635	160		HEFNNWSXXWATRW-UHFFFAOYSA-N
TARGET	62456	sophorose	972799	319		HIWPGCMGAMJNRG-BTLHAWITSA-N
TARGET	62354	sophorose minor	965726	307		HIWPGCMGAMJNRG-BTLHAWITSA-N
TARGET	132242	sophorose minor1	962064	307		HIWPGCMGAMJNRG-BTLHAWITSA-N
TARGET	129849	formononetin	992001	340		HKQYGTCOTHHOMP-UHFFFAOYSA-N
TARGET	87361	N-carbamoylaspartate major	666187	160		HLKXYZVTANABHZ-REOHCLBHSA-N
TARGET	106743	N-carbamoylaspartate minor	611345	257		HLKXYZVTANABHZ-REOHCLBHSA-N
TARGET	125857	ribose	553078	217		HMFHBZSHGGEWLO-SOOFDHNKSA-N
TARGET	1662	ribose	553135	217		HMFHBZSHGGEWLO-SOOFDHNKSA-N
TARGET	150	histidine	663790	154		HNDVDQJCIGZPNO-YFKPBYRVSA-N
TARGET	58170	histidine	664395	154		HNDVDQJCIGZPNO-YFKPBYRVSA-N
TARGET	6355	histidine	663739	154		HNDVDQJCIGZPNO-YFKPBYRVSA-N
TARGET	18490	histidine minor	649179	154		HNDVDQJCIGZPNO-YFKPBYRVSA-N
TARGET	18026	methylmaleic acid	418804	259		HNEGQIOMVPPMNR-IHWYPQMZSA-N
TARGET	2047	butyrolactam NIST	277199	142		HNJBEVLQSNELDL-UHFFFAOYSA-N
TARGET	134669	3,5-dihydroxyphenylglycine	677529	354		HOOWCUZPEFNHDT-UHFFFAOYSA-N
TARGET	477	1-methylgalactose NIST	664807	204		HOVAGTYPODGVJG-UHFFFAOYSA-N
TARGET	14758	methyl O-D-galactopyranoside	630836	204		HOVAGTYPODGVJG-VOQCIKJUSA-N
TARGET	14344	z C18 FAME internal standard	747420	87		HPEUJPJOZXNMSJ-UHFFFAOYSA-N
TARGET	1871	butylamine	249493	174		HQABUPZFAYXKJW-UHFFFAOYSA-N
TARGET	3191	glucoheptulose	828606	217		HSNZZMHEPUFJNZ-SHUUEZRQSA-N
TARGET	107941	107941 cholesterol offRI	1081992	129		HVYWMOMLDIMFJA-DPAQBDIFSA-N
TARGET	19	cholesterol	1078536	129		HVYWMOMLDIMFJA-DPAQBDIFSA-N
TARGET	87943	cholesterol	1076014	129		HVYWMOMLDIMFJA-DPAQBDIFSA-N
TARGET	2000	2-hydroxyglutaric acid	506306	247		HWXBTNAVRSUOJR-UHFFFAOYSA-N
TARGET	64653	2-hydroxyglutaric acid	508940	247		HWXBTNAVRSUOJR-UHFFFAOYSA-N
TARGET	34098	4-pyridoxic acid	673225	309		HXACOUQIXZGNBF-UHFFFAOYSA-N
TARGET	2448	pipecolinic acid	404121	156		HXEACLLIILLPRG-RXMQYKEDSA-N
TARGET	14713	pipecolic acid	401284	156		HXEACLLIILLPRG-YFKPBYRVSA-N
TARGET	12279	hydroxyproline dipeptide NIST	879596	156		HXWNRESJYUCPRA-UHFFFAOYSA-N
TARGET	3167	glucose-1-phosphate	594647	217		HXXFSFRBOHSIMQ-VFUOTHLCSA-N
TARGET	62291	glucose-1-phosphate	597071	217		HXXFSFRBOHSIMQ-VFUOTHLCSA-N
TARGET	113567	ethanolamine	344675	174		HZAXFHJVJLSVMW-UHFFFAOYSA-N
TARGET	145646	ethanolamine	344654	174		HZAXFHJVJLSVMW-UHFFFAOYSA-N
TARGET	3212	ethanolamine	344719	174		HZAXFHJVJLSVMW-UHFFFAOYSA-N
TARGET	34038	ethanolamine	340131	174		HZAXFHJVJLSVMW-UHFFFAOYSA-N
TARGET	45341	ethanolamine	343800	174		HZAXFHJVJLSVMW-UHFFFAOYSA-N
TARGET	4554	hexuronic acid1	667373	160		IAJILQKETJEXLJ-UHFFFAOYSA-N
TARGET	14775	hexuronic acid2	673957	333		IAJILQKETJEXLJ-UHFFFAOYSA-N
TARGET	27154	bisphosphoglycerol NIST	764660	299		IBPDKUYWDGDBQW-UHFFFAOYSA-N
TARGET	84922	84922 N-methyl-UMP	974825	169		IERHLVCPSMICTF-XVFCMESISA-N
TARGET	1738	cytidine-5-monophosphate	849449	142		IERHLVCPSMICTF-XVFCMESISA-N
TARGET	2246	cytidine-5-monophosphate minor	700635	243		IERHLVCPSMICTF-XVFCMESISA-N
TARGET	102845	digalacturonic acid	980132	169		IGSYEZFZPOZFNC-LKIWRGPLSA-N
TARGET	100883	digalacturonic acid 2	988150	169		IGSYEZFZPOZFNC-LKIWRGPLSA-N
TARGET	100937	digalacturonic acid 3	950338	233		IGSYEZFZPOZFNC-LKIWRGPLSA-N
TARGET	46259	isoheptadecanoic acid NIST	737927	117		IIUXHTGBZYEGHI-UHFFFAOYSA-N
TARGET	125835	3-hydroxybenzoic acid	507599	267		IJFXRHURBJZNAO-UHFFFAOYSA-N
TARGET	14356	z C09 FAME internal standard	323120	87		IJXHLVMUNBOGRR-UHFFFAOYSA-N
TARGET	18481	cystathionine 4tms nist	772979	218		ILRYLPWNYFXEMH-WHFBIAKZSA-N
TARGET	45351	inositol-4-monophosphate	846510	315		INAPMGSXUVUWAF-GFWFORPUSA-N
TARGET	4759	inositol-4-monophosphate	845976	315		INAPMGSXUVUWAF-GFWFORPUSA-N
TARGET	11	palmitic acid	713809	313		IPCSVZSSVZVIGE-UHFFFAOYSA-N
TARGET	34071	palmitic acid	710061	313		IPCSVZSSVZVIGE-UHFFFAOYSA-N
TARGET	87703	thymidine	349402	170		IQFYYKKMVGJFEH-XLPZGREQSA-N
TARGET	1664	uracil	385735	241		ISAKRJDGNUQOIC-UHFFFAOYSA-N
TARGET	3023	uracil	385816	241		ISAKRJDGNUQOIC-UHFFFAOYSA-N
TARGET	31889	phenol	218927	151		ISWSIDIOOBJBQZ-UHFFFAOYSA-N
TARGET	46258	nonadecanoic acid	822782	117		ISYWECDDZWTKFF-UHFFFAOYSA-N
TARGET	3101	epsilon-caprolactam	353069	170		JBKVHLHDHHXQEQ-UHFFFAOYSA-N
TARGET	44162	epsilon-caprolactam	197771	170		JBKVHLHDHHXQEQ-UHFFFAOYSA-N
TARGET	88962	epsilon-caprolactam	200161	98		JBKVHLHDHHXQEQ-UHFFFAOYSA-N
TARGET	2503	ophthalmic acid major	841069	341		JCMUOFQHZLPHQP-BQBZGAKWSA-N
TARGET	215794	ophthalmic acid minor	837844	341		JCMUOFQHZLPHQP-BQBZGAKWSA-N
TARGET	6432	lactulose 1	929908	204		JCQLYHFGKNRPGE-FCVZTGTOSA-N
TARGET	16952	glutaric acid	421596	261		JFCQEDHGNNZCLN-UHFFFAOYSA-N
TARGET	1727	glutaric acid	421260	261		JFCQEDHGNNZCLN-UHFFFAOYSA-N
TARGET	14391	z C08 FAME internal standard	262320	87		JGHZJRVDZXSNKQ-UHFFFAOYSA-N
TARGET	413	aminomalonate	455754	218		JINBYESILADKFW-UHFFFAOYSA-N
TARGET	1676	5-aminovaleric acid	540425	174		JJMDCOVWQOJGCB-UHFFFAOYSA-N
TARGET	1698	5-aminovaleric acid	536657	174		JJMDCOVWQOJGCB-UHFFFAOYSA-N
TARGET	17339	syringic acid	653381	179		JMSVCTWVEWCHDZ-UHFFFAOYSA-N
TARGET	4203	6-chlorohexanol	209204	123		JNTPTNNCGDAGEJ-UHFFFAOYSA-N
TARGET	31571	p-tolyl glucuronide	847531	180		JPAUCQAJHLSMQW-XPORZQOISA-N
TARGET	1679	isothreonic acid 1	489385	292		JPIJQSOTBSSVTP-GBXIJSLDSA-N
TARGET	47202	isothreonic acid 2	492592	292		JPIJQSOTBSSVTP-GBXIJSLDSA-N
TARGET	16637	isothreonic acid 3	494605	292		JPIJQSOTBSSVTP-GBXIJSLDSA-N
TARGET	46182	isothreonic acid 4	500188	292		JPIJQSOTBSSVTP-GBXIJSLDSA-N
TARGET	3171	erythronic acid	512029	217		JPIJQSOTBSSVTP-PWNYCUMCSA-N
TARGET	172	threonic acid	497572	292		JPIJQSOTBSSVTP-STHAYSLISA-N
TARGET	102790	2-hydroxypentanoic acid NIST	253973	145		JRHWHSJDIILJAT-UHFFFAOYSA-N
TARGET	25922	2-hydroxyvaleric acid	309587	131		JRHWHSJDIILJAT-UHFFFAOYSA-N
TARGET	4813	N-acetylornithine	682693	174		JRLGPAXAGHMNOL-LURJTMIESA-N
TARGET	4931	N-acetylornithine TMS2a	697086	174		JRLGPAXAGHMNOL-LURJTMIESA-N
TARGET	19188	N-acetylornithine TMS2b	694651	174		JRLGPAXAGHMNOL-LURJTMIESA-N
TARGET	107897	3-ureidopropionate 2TMS	554966	161		JSJWCHRYRHKBBW-UHFFFAOYSA-N
TARGET	117051	3-ureidopropionate 3TMS	540288	146		JSJWCHRYRHKBBW-UHFFFAOYSA-N
TARGET	284	5-methoxytryptamine	864466	174		JTEJPPKMYBDEMY-UHFFFAOYSA-N
TARGET	130636	5-methoxytryptamine 4TMS	857675	174		JTEJPPKMYBDEMY-UHFFFAOYSA-N
TARGET	131590	p-hydroxylphenyllactic acid	654036	308		JVGVDSSUAVXRDY-UHFFFAOYSA-N
TARGET	14705	lactic acid	215238	191		JVTAAEKCZFNVCJ-UHFFFAOYSA-N
TARGET	46123	lactic acid	219848	191		JVTAAEKCZFNVCJ-UHFFFAOYSA-N
TARGET	80	lactic acid	217657	191		JVTAAEKCZFNVCJ-UHFFFAOYSA-N
TARGET	102873	digitoxose	521798	117		JWFRNGYBHLBCMB-NGJCXOISSA-N
TARGET	18066	metanephrine NIST	621765	297		JWJCTZKFYGDABJ-UHFFFAOYSA-N
TARGET	16626	shikimic acid	608627	204		JXOHGGNKMLTUBP-HSUXUTPPSA-N
TARGET	286	shikimic acid	611100	204		JXOHGGNKMLTUBP-HSUXUTPPSA-N
TARGET	17695	lactobionic acid	952835	260		JYTUSYBCFIZPBE-AMTLMPIISA-N
TARGET	102121	lactobionic acid 2	972139	204		JYTUSYBCFIZPBE-AMTLMPIISA-N
TARGET	49382	octanol NIST	247010	187		KBPLFHHGFOOTCA-UHFFFAOYSA-N
TARGET	4921	edta	844321	232		KCXVZYZYPLLWCC-UHFFFAOYSA-N
TARGET	4924	edta	824266	232		KCXVZYZYPLLWCC-UHFFFAOYSA-N
TARGET	12	lysine	663483	156		KDXKERNSBIXSRK-YFKPBYRVSA-N
TARGET	64529	lysine	667216	156		KDXKERNSBIXSRK-YFKPBYRVSA-N
TARGET	161	succinic acid	370608	247		KDYFGRWQOYBRFD-UHFFFAOYSA-N
TARGET	34190	succinic acid	370737	247		KDYFGRWQOYBRFD-UHFFFAOYSA-N
TARGET	727	heptadecanoic acid	751309	117		KEMQGTRYUADPNZ-UHFFFAOYSA-N
TARGET	31650	3-(3-hydroxyphenyl)-3-hydroxypropionic acid nist	632357	267		KHTAGVZHYUZYMF-UHFFFAOYSA-N
TARGET	21703	putrescine	588119	174		KIDHWZJUCRJVML-UHFFFAOYSA-N
TARGET	281	putrescine	588872	174		KIDHWZJUCRJVML-UHFFFAOYSA-N
TARGET	1782	putrescine +CO2	652203	174		KIDHWZJUCRJVML-UHFFFAOYSA-N
TARGET	2249	putrescine 3tms	481427	174		KIDHWZJUCRJVML-UHFFFAOYSA-N
TARGET	22468	putrescine minor	384128	146		KIDHWZJUCRJVML-UHFFFAOYSA-N
TARGET	46252	terephthalic acid	612262	295		KKEYFWRCBNTPAC-UHFFFAOYSA-N
TARGET	1835	N-acetylputrescine	577897	174		KLZGKIDSEJWEDW-UHFFFAOYSA-N
TARGET	87301	N-acetylputrescine TMS2	595523	174		KLZGKIDSEJWEDW-UHFFFAOYSA-N
TARGET	294	alpha-ketoglutarate	507392	198		KPGXRSRHYNQIFN-UHFFFAOYSA-N
TARGET	4701	nicotianamine	898928	186		KRGPXXHMOXVMMM-CIUDSAMLSA-N
TARGET	17009	citric acid	615341	273		KRKNYBCHXYNGOX-UHFFFAOYSA-N
TARGET	288	citric acid	617342	273		KRKNYBCHXYNGOX-UHFFFAOYSA-N
TARGET	37754	citric acid	620091	273		KRKNYBCHXYNGOX-UHFFFAOYSA-N
TARGET	40981	citric acid	618808	273		KRKNYBCHXYNGOX-UHFFFAOYSA-N
TARGET	4401	citric acid	619883	273		KRKNYBCHXYNGOX-UHFFFAOYSA-N
TARGET	14814	ferulic acid	732779	338		KSEBMYQBYZTDHS-HWKANZROSA-N
TARGET	34196	furoylglycine NIST	553990	95		KSPQDMRTZZYQLM-UHFFFAOYSA-N
TARGET	13110	ribose-5-phosphate	733959	315		KTVPXOYAKDPRHY-SOOFDHNKSA-N
TARGET	42024	ribose-5-phosphate	731837	315		KTVPXOYAKDPRHY-SOOFDHNKSA-N
TARGET	84602	ribose-5-phosphate	731096	315		KTVPXOYAKDPRHY-SOOFDHNKSA-N
TARGET	3524	acetophenone NIST	238615	105		KWOLFJPFCHCOCG-UHFFFAOYSA-N
TARGET	103216	benzamide	444647	178		KXDAEFPNCMNJSK-UHFFFAOYSA-N
TARGET	114648	deoxycholic acid	1106875	255		KXGVEGMKQFWNSR-LLQZFEROSA-N
TARGET	95409	deoxycholic acid	1107794	255		KXGVEGMKQFWNSR-LLQZFEROSA-N
TARGET	3174	beta-sitosterol	1128225	129		KZJWDPNRJALLNS-VJSFXXLFSA-N
TARGET	18496	glycyl proline	691357	174		KZNQNBZMBZJQJO-YFKPBYRVSA-N
TARGET	66282	glycyl-proline	691662	174		KZNQNBZMBZJQJO-YFKPBYRVSA-N
TARGET	233079	valine-d8	310054	152		KZSNJWFQEVHDMF-AYWPRJOCSA-N
TARGET	233111	valine-d8_minor	236064	182		KZSNJWFQEVHDMF-AYWPRJOCSA-N
TARGET	3	valine	313502	144		KZSNJWFQEVHDMF-BYPYZUCNSA-N
TARGET	34069	valine	309359	144		KZSNJWFQEVHDMF-BYPYZUCNSA-N
TARGET	585	valine 1TMS	239426	156		KZSNJWFQEVHDMF-BYPYZUCNSA-N
TARGET	62731	trehalose-6-phosphate	1071903	271		LABSPYBHMPDTEL-LIZSDCNHSA-N
TARGET	117521	trehalose-6-phosphate deltaRI 2736	1068812	271		LABSPYBHMPDTEL-LIZSDCNHSA-N
TARGET	31579	N-carbamylglutamate	651275	257		LCQLHJZYVOQKHU-VKHMYHEASA-N
TARGET	583	pyruvic acid	211668	174		LCTONWCANYUPML-UHFFFAOYSA-N
TARGET	5864	pyruvic acid	213805	174		LCTONWCANYUPML-UHFFFAOYSA-N
TARGET	66	pyruvic acid	211003	174		LCTONWCANYUPML-UHFFFAOYSA-N
TARGET	23	uric acid	730691	441		LEHOTFFKMJEONL-UHFFFAOYSA-N
TARGET	33210	uric acid	731038	441		LEHOTFFKMJEONL-UHFFFAOYSA-N
TARGET	34037	uric acid deltaRI5500	725308	456		LEHOTFFKMJEONL-UHFFFAOYSA-N
TARGET	2429	TRI S	473629	102		LENZDBCJOHFCAS-UHFFFAOYSA-N
TARGET	5261	TRIS or iminodiacetic acid	486834	232		LENZDBCJOHFCAS-UHFFFAOYSA-N
TARGET	8788	TRIS_2-hydroxyethyliminodiacetic acid	619140	290		LENZDBCJOHFCAS-UHFFFAOYSA-N
TARGET	94	cystine	804619	218		LEVWYRKDKASIDU-UHFFFAOYSA-N
TARGET	4903	cystine minor	796604	218		LEVWYRKDKASIDU-UHFFFAOYSA-N
TARGET	42230	UDP GlcNAc	627437	226		LFTYTUAZOPRMMI-CFRASDGPSA-N
TARGET	2546	UDP-N-acetylglucosamine	623789	226		LFTYTUAZOPRMMI-CFRASDGPSA-N
TARGET	62293	UDP-N-acetylglucosamine	625003	226		LFTYTUAZOPRMMI-CFRASDGPSA-N
TARGET	124110	tagatose 1	629499	307		LKDRXBCSQODPBY-OEXCPVAWSA-N
TARGET	33981	tagatose 1	631835	307		LKDRXBCSQODPBY-OEXCPVAWSA-N
TARGET	4833	tagatose 1	631459	307		LKDRXBCSQODPBY-OEXCPVAWSA-N
TARGET	3356	tagatose 2	636627	307		LKDRXBCSQODPBY-OEXCPVAWSA-N
TARGET	126305	4-methylbenzenesulfonamide	609097	228		LMYRWZFENFIFIT-UHFFFAOYSA-N
TARGET	66626	3'-adenylic acid	1015124	321		LNQVTSROQXJCDD-KQYNXXCUSA-N
TARGET	16621	gallic acid	674349	281		LNTHITQWFMADLM-UHFFFAOYSA-N
TARGET	111728	urocanic acid	699866	267		LOIYMIARKYCTBW-OWOJBTEDSA-N
TARGET	100863	ethylsuccinate NIST	333854	175		LOLKAJARZKDJTD-UHFFFAOYSA-N
TARGET	31743	2,3-dihydroxybutanoic acid NIST	384796	292		LOUGYXZSURQALL-UHFFFAOYSA-N
TARGET	31632	xylulose NIST	553450	173		LQXVFWRQNMEDEE-PYHARJCCSA-N
TARGET	49523	xylulose NIST	555920	173		LQXVFWRQNMEDEE-PYHARJCCSA-N
TARGET	66306	xylulose NIST	555560	173		LQXVFWRQNMEDEE-PYHARJCCSA-N
TARGET	12092	dodecanol	507619	243		LQZZUXJYWNFBMV-UHFFFAOYSA-N
TARGET	1669	xanthine	701688	353		LRFVTYWOQMYALW-UHFFFAOYSA-N
TARGET	104954	norleucine	374120	158		LRQKBLKVPFOOQJ-YFKPBYRVSA-N
TARGET	68104	phenylacetamide	458201	92		LSBDFXRDZJMBSC-UHFFFAOYSA-N
TARGET	104102	resveratrol	945537	444		LUKBXSAWLPMMSZ-OWOJBTEDSA-N
TARGET	134676	resveratrol	840496	444		LUKBXSAWLPMMSZ-OWOJBTEDSA-N
TARGET	101725	itaconic acid	386511	147		LVHBHZANLOWSRM-UHFFFAOYSA-N
TARGET	107862	methylparaben	475709	209		LXCFILQKKLGQFO-UHFFFAOYSA-N
TARGET	171823	pyridoxine	653546	280		LXNHXLLTXMVWPM-UHFFFAOYSA-N
TARGET	171048	tryptophol	657957	202		MBBOMCVGYCRMEA-UHFFFAOYSA-N
TARGET	32675	2-hydroxy-2-methylbutanoic acid	264833	145		MBIQENSCDNJOIY-UHFFFAOYSA-N
TARGET	87709	docosahexaenoic acid	902819	91		MBMBGCFOFBJSGT-KUBAVDMBSA-N
TARGET	90787	2-piperidinobenzonitrile NIST	578923	185		MEBVSLLKZSAIGK-UHFFFAOYSA-N
TARGET	171285	1,5-Anhydro-D-Glucitol	632918	217		MPCAJMNYNOGXPB-SLPGGIOYSA-N
TARGET	17	1,5-anhydroglucitol	633969	217		MPCAJMNYNOGXPB-SLPGGIOYSA-N
TARGET	46146	1,5-anydroglucitol_by Fiehn rtx lib	478275	101		MPCAJMNYNOGXPB-SLPGGIOYSA-N
TARGET	1	z mstfa artifact	268605	100		MSPCIZMDDUQPGJ-UHFFFAOYSA-N
TARGET	3268	z mstfa artifact	366849	184		MSPCIZMDDUQPGJ-UHFFFAOYSA-N
TARGET	3624	z mstfa artifact	334091	228		MSPCIZMDDUQPGJ-UHFFFAOYSA-N
TARGET	7	z mstfa artifact	305137	228		MSPCIZMDDUQPGJ-UHFFFAOYSA-N
TARGET	2154	glucosamine NIST	704894	203		MSWZFWKMSRAUBD-IVMDWMLBSA-N
TARGET	88049	glucosamine NIST	664503	131		MSWZFWKMSRAUBD-QZABAPFNSA-N
TARGET	233090	serine_d3	393782	219		MTCFGRXMJLQNBG-FUDHJZNOSA-N
TARGET	233085	serine-d3_minor	337492	119		MTCFGRXMJLQNBG-FUDHJZNOSA-N
TARGET	25	serine	395020	218		MTCFGRXMJLQNBG-REOHCLBHSA-N
TARGET	2038	serine 4tms	508295	114		MTCFGRXMJLQNBG-REOHCLBHSA-N
TARGET	171304	serine minor	338576	116		MTCFGRXMJLQNBG-REOHCLBHSA-N
TARGET	34166	serine minor	338883	116		MTCFGRXMJLQNBG-REOHCLBHSA-N
TARGET	447	serine minor	338880	116		MTCFGRXMJLQNBG-REOHCLBHSA-N
TARGET	16803	anabasine 2	565520	156		MTXSIJUGVMTTMU-UHFFFAOYSA-N
TARGET	4923	oxalic acid	260513	190		MUBZPKHOEPUJKR-UHFFFAOYSA-N
TARGET	3190	raffinose	1120886	361		MUPFEKGTMRGPLJ-ZQSKZDJDSA-N
TARGET	5418	n-acetyl-5-hydroxytryptamine	847549	290		MVAWJSIDNICKHF-UHFFFAOYSA-N
TARGET	97624	N-acetyl-5-hydroxytryptamine	846132	93		MVAWJSIDNICKHF-UHFFFAOYSA-N
TARGET	87794	n-epsilon-trimethyllysine	512366	118		MXNRLFUSFKVQSK-QMMMGPOBSA-O
TARGET	16943	nornicotine	495231	142		MYKUKUCHPMASKF-UHFFFAOYSA-N
TARGET	62813	disiloxane, 1,3-bis(chloromethyl)-1,1,3,3-tetramethyl-	133615	153		NBGGEWGFZUDQKZ-UHFFFAOYSA-N
TARGET	131517	phosphate	346324	314		NBIIXXVUZAFLBC-UHFFFAOYSA-N
TARGET	34005	phosphate	361492	314		NBIIXXVUZAFLBC-UHFFFAOYSA-N
TARGET	34092	phosphate	348274	314		NBIIXXVUZAFLBC-UHFFFAOYSA-N
TARGET	4	phosphate	345365	314		NBIIXXVUZAFLBC-UHFFFAOYSA-N
TARGET	33982	phosphate largeDELTA RI	364057	314		NBIIXXVUZAFLBC-UHFFFAOYSA-N
TARGET	34143	phosphate largeDELTA RI	365958	314		NBIIXXVUZAFLBC-UHFFFAOYSA-N
TARGET	308	glucose-6-phosphate minor	818275	387		NBSCHQHZLSJFNQ-GASJEMHNSA-N
TARGET	62271	glucose-6-phosphate minor	820524	387		NBSCHQHZLSJFNQ-GASJEMHNSA-N
TARGET	87363	mannose-6-phosphate NIST	822643	387		NBSCHQHZLSJFNQ-QTVWNMPRSA-N
TARGET	84204	galactose-6-phosphate 2	828102	387		NBSCHQHZLSJFNQ-SVZMEOIVSA-N
TARGET	62349	hexose-6-phosphate	831123	387		NBSCHQHZLSJFNQ-UHFFFAOYSA-N
TARGET	18607	hexose-6-phosphate 1	806282	387		NBSCHQHZLSJFNQ-UHFFFAOYSA-N
TARGET	296	glucose-6-phosphate major	810287	387		NBSCHQHZLSJFNQ-VFUOTHLCSA-N
TARGET	62248	glucose-6-phosphate major	812757	387		NBSCHQHZLSJFNQ-VFUOTHLCSA-N
TARGET	100	tocopherol alpha-	1067809	237		NCYCYZXNIZJOKI-OVSJKPMPSA-N
TARGET	72408	tocopherol alpha-	1066526	237		NCYCYZXNIZJOKI-OVSJKPMPSA-N
TARGET	8917	dehydroabietic acid	850374	239		NFWKVWVWBFBAOV-MISYRCLQSA-N
TARGET	18344	4-hydroxycinnamic acid	674616	219		NGSWKAQJJWESNS-ZZXKWVIFSA-N
TARGET	2550	pyridoxal-5-phosphate	825754	219		NGVDGCNFYWLIFO-UHFFFAOYSA-N
TARGET	100875	glycerol-3-galactoside	800205	204		NHJUPBDCSOGIKX-NTXXKDEISA-N
TARGET	1693	glycerol-3-galactoside 2	805227	204		NHJUPBDCSOGIKX-NTXXKDEISA-N
TARGET	110341	3-(4-hydroxyphenyl)propionic acid	598147	179		NMHMNPHRMNGLLB-UHFFFAOYSA-N
TARGET	17361	3 hydroxy-3-methylglutaric acid	519310	247		NPOAOTPXWNWTSH-UHFFFAOYSA-N
TARGET	32000	3-hydroxy-3-methylglutaric acid	521554	247		NPOAOTPXWNWTSH-UHFFFAOYSA-N
TARGET	117021	allantoic acid (dehydrated) 3TMS minor	726050	259		NUCLJNSWZCHRKL-UHFFFAOYSA-N
TARGET	16708	allantoic acid (dehydrated) 4TMS major	647453	331		NUCLJNSWZCHRKL-UHFFFAOYSA-N
TARGET	33396	allantoic acid dehydrated	723539	259		NUCLJNSWZCHRKL-UHFFFAOYSA-N
TARGET	107906	allantoic acid minor	647797	428		NUCLJNSWZCHRKL-UHFFFAOYSA-N
TARGET	1966	guanosine	954962	324		NYHBQMYGNKIUIF-UUOKFMHZSA-N
TARGET	64568	guanosine	957445	324		NYHBQMYGNKIUIF-UUOKFMHZSA-N
TARGET	106285	2-hydroxyhexanoic acid	323093	159		NYHNVHGFPZAZGA-UHFFFAOYSA-N
TARGET	170271	cholesterone minor2	1095940	456		NYOXRYYXRWJDKP-GYKMGIIDSA-N
TARGET	12267	isocitric acid	616323	245		ODBLHEXUDAPZAU-ZAFYKAAXSA-N
TARGET	32122	isocitric acid	617338	245		ODBLHEXUDAPZAU-ZAFYKAAXSA-N
TARGET	117042	isocitric acid minor	618461	245		ODBLHEXUDAPZAU-ZAFYKAAXSA-N
TARGET	34043	isocitric acid minor	621466	245		ODBLHEXUDAPZAU-ZAFYKAAXSA-N
TARGET	10	oxoproline	485935	156		ODHCTXKNWHHXJC-VKHMYHEASA-N
TARGET	34039	oxoproline	490513	156		ODHCTXKNWHHXJC-VKHMYHEASA-N
TARGET	50465	oxoproline 1TMS	476055	158		ODHCTXKNWHHXJC-VKHMYHEASA-N
TARGET	84199	oxoproline 1TMS	477776	158		ODHCTXKNWHHXJC-VKHMYHEASA-N
TARGET	14733	malonic acid	428438	305		OFOBLEOULBTSOW-UHFFFAOYSA-N
TARGET	16918	malonic acid	305372	233		OFOBLEOULBTSOW-UHFFFAOYSA-N
TARGET	104598	octadecylglycerol	928878	205		OGBUMNBNEWYMNJ-UHFFFAOYSA-N
TARGET	104406	2,4-diaminobutyric acid	570766	174		OGNSCSPNOLGXSM-VKHMYHEASA-N
TARGET	4953	2,4-diaminobutyric acid minor1	441621	100		OGNSCSPNOLGXSM-VKHMYHEASA-N
TARGET	7449	biuret	571466	171		OGNSCSPNOLGXSM-VKHMYHEASA-N
TARGET	103838	1,2-cyclohexanedione	552422	129		OILAIQUEIWYQPH-UHFFFAOYSA-N
TARGET	290	adenosine	918039	236		OIRDTQYFTABQOQ-KQYNXXCUSA-N
TARGET	118969	5,6-dihydrouracil major	470116	243		OIVLITBTBDPEFK-UHFFFAOYSA-N
TARGET	97747	N-acetylglycine NIST	356109	174		OKJIRPAQVSHGFK-UHFFFAOYSA-N
TARGET	171970	proline	364523	142		ONIBWKKTOPOVIA-BYPYZUCNSA-N
TARGET	68068	proline	366784	142		ONIBWKKTOPOVIA-BYPYZUCNSA-N
TARGET	8	proline	364716	142		ONIBWKKTOPOVIA-BYPYZUCNSA-N
TARGET	233092	proline-d7	361778	149		ONIBWKKTOPOVIA-BYPYZUCNSA-N
TARGET	85631	2-hydroxyhippuric acid	725465	206		ONJSZLXSECQROL-UHFFFAOYSA-N
TARGET	100721	hexadecylglycerol NIST	867593	205		OOWQBDFWEXAXPB-UHFFFAOYSA-N
TARGET	2186	cytosin	486724	254		OPTASPLRGRRNAP-UHFFFAOYSA-N
TARGET	1667	3-phosphoglycerate	610734	227		OSJPPGNTCRNQQC-UHFFFAOYSA-N
TARGET	925	N-acetylaspartate TMS3	550762	274		OTCCIMWXFLJLIA-BYPYZUCNSA-N
TARGET	4081	N-acetylaspartic acid	548028	158		OTCCIMWXFLJLIA-BYPYZUCNSA-N
TARGET	17568	2-hydroxyadipic acid	549663	261		OTTXIFWBPRRYOG-UHFFFAOYSA-N
TARGET	16	tyrosine	671252	218		OUYCCCASQSFEME-QMMMGPOBSA-N
TARGET	68070	tyrosine	673283	218		OUYCCCASQSFEME-QMMMGPOBSA-N
TARGET	1770	tyrosine minor	652832	179		OUYCCCASQSFEME-QMMMGPOBSA-N
TARGET	34072	tyrosine minor	655707	179		OUYCCCASQSFEME-QMMMGPOBSA-N
TARGET	7406	tyrosine minor with glucose contaminant ions	653185	179		OUYCCCASQSFEME-QMMMGPOBSA-N
TARGET	233081	tyrosine-d7	669412	219		OUYCCCASQSFEME-QMMMGPOBSA-N
TARGET	1674	n-acetyl-d-hexosamine 1	746341	319		OVRNDRQMDRJTHS-FMDGEEDCSA-N
TARGET	1668	n-acetyl-d-hexosamine 2	749392	319		OVRNDRQMDRJTHS-FMDGEEDCSA-N
TARGET	16829	N-acetyl-D-galactosamine minor1	720730	319		OVRNDRQMDRJTHS-JAJWTYFOSA-N
TARGET	62259	N-acetylgalactosamine	725570	202		OVRNDRQMDRJTHS-JAJWTYFOSA-N
TARGET	17533	N-acetyl-D-mannosamine major2	726375	319		OVRNDRQMDRJTHS-ZTVVOAFPSA-N
TARGET	109962	N-acetyl-D-mannosamine minor1	731858	319		OVRNDRQMDRJTHS-ZTVVOAFPSA-N
TARGET	127741	N-acetyl-D-mannosamine minor1	731296	319		OVRNDRQMDRJTHS-ZTVVOAFPSA-N
TARGET	95163	N-acetylglucosamine minor	846223	232		OVRNDRQMDRJTHS-ZTVVOAFPSA-N
TARGET	14817	N-acetylmannosamine	722897	319		OVRNDRQMDRJTHS-ZTVVOAFPSA-N
TARGET	3244	N-acetylmannosamine minor	735323	319		OVRNDRQMDRJTHS-ZTVVOAFPSA-N
TARGET	485	butane-2,3-diol NIST	205778	117		OWBTYPJTUOEWEK-UHFFFAOYSA-N
TARGET	165	linoleic acid	777414	150		OYHQOLUKZRVURQ-HZJYTTRNSA-N
TARGET	125502	alpha-aminoadipic acid	573295	260		OYIFNHCXNCRBQI-BYPYZUCNSA-N
TARGET	17973	alpha-aminoadipic acid	571057	260		OYIFNHCXNCRBQI-BYPYZUCNSA-N
TARGET	88142	alpha-aminoadipic acid	574115	260		OYIFNHCXNCRBQI-BYPYZUCNSA-N
TARGET	43740	cyclohexylamine	396529	200		PAFZNILMFXTMIY-UHFFFAOYSA-N
TARGET	46195	cyclohexylamine 1TMS	227945	128		PAFZNILMFXTMIY-UHFFFAOYSA-N
TARGET	62325	cyclohexylamine 1TMS	225912	128		PAFZNILMFXTMIY-UHFFFAOYSA-N
TARGET	3186	cis-sinapinic acid	718113	338		PCMORTLOPMLEFB-ARJAWSKDSA-N
TARGET	31858	5-hydroxymethyl-2-furoic acid NIST	497561	123		PCSKKIUURRTAEM-UHFFFAOYSA-N
TARGET	3181	sinapinic acid	788416	338		PCSKKIUURRTAEM-UHFFFAOYSA-N
TARGET	102844	glycerol	344428	205		PEDCQBHIVMGVHV-UHFFFAOYSA-N
TARGET	30	glycerol	344466	205		PEDCQBHIVMGVHV-UHFFFAOYSA-N
TARGET	34054	glycerol	339393	205		PEDCQBHIVMGVHV-UHFFFAOYSA-N
TARGET	1743	maleimide	245118	154		PEEHTFAAVSWFBL-UHFFFAOYSA-N
TARGET	113548	spermine 1	929702	86		PFNFFQXMRSDOHW-UHFFFAOYSA-N
TARGET	113526	spermine 2	944437	144		PFNFFQXMRSDOHW-UHFFFAOYSA-N
TARGET	113524	spermine major	952638	116		PFNFFQXMRSDOHW-UHFFFAOYSA-N
TARGET	3197	spermine2	926727	174		PFNFFQXMRSDOHW-UHFFFAOYSA-N
TARGET	102846	catechin	985007	368		PFTAWBLQPZVEMU-DZGCQCFKSA-N
TARGET	17182	epicatechin 1	977307	368		PFTAWBLQPZVEMU-UKRRQHHQSA-N
TARGET	102878	epicatechin 2	979335	368		PFTAWBLQPZVEMU-UKRRQHHQSA-N
TARGET	17049	epicatechin 3	982497	368		PFTAWBLQPZVEMU-UKRRQHHQSA-N
TARGET	107381	1,2-dihydroxycylohexane NIST	353505	258		PFURGBBHAOXLIO-UHFFFAOYSA-N
TARGET	126322	desyrel	1173665	205		PHLBKPHSAVXXEF-UHFFFAOYSA-N
TARGET	3502	gluconic acid lactone	645815	220		PHOQVHQSTUBQQK-SQOUGZDYSA-N
TARGET	17445	gluconic acid lactone minor	653941	217		PHOQVHQSTUBQQK-SQOUGZDYSA-N
TARGET	133004	3-(1-pyrazolyl)-L-alanine	499548	218		PIGOPELHGLPKLL-YFKPBYRVSA-N
TARGET	133583	4-aminophenol 2TMS	491556	238		PLIKAWJENQZMHA-UHFFFAOYSA-N
TARGET	133588	4-aminophenol 3TMS	519171	310		PLIKAWJENQZMHA-UHFFFAOYSA-N
TARGET	29303	4-hydroxyproline	487465	140		PMMYEEVYMWASQN-DMTCNVIQSA-N
TARGET	169618	trans-4-hydroxy-L-proline minor1	459475	158		PMMYEEVYMWASQN-DMTCNVIQSA-N
TARGET	19910	trans-4-hydroxy-L-proline minor1	457910	158		PMMYEEVYMWASQN-DMTCNVIQSA-N
TARGET	97	trans-4-hydroxyproline	484934	140		PMMYEEVYMWASQN-DMTCNVIQSA-N
TARGET	31278	trans-4-hydroxyproline adduct	600285	140		PMMYEEVYMWASQN-DMTCNVIQSA-N
TARGET	43180	trans-4-hydroxyproline minor	460662	158		PMMYEEVYMWASQN-DMTCNVIQSA-N
TARGET	598	trans-4-hydroxyproline minor	460061	158		PMMYEEVYMWASQN-DMTCNVIQSA-N
TARGET	84082	allantoin	641360	100		POJWUDADGALRAB-UHFFFAOYSA-N
TARGET	4266	tetracosane	844612	85		POOSGDOYLQNASK-UHFFFAOYSA-N
TARGET	14728	lauric acid	547840	117		POULHZVOKOAJMA-UHFFFAOYSA-N
TARGET	49	lauric acid	547906	117		POULHZVOKOAJMA-UHFFFAOYSA-N
TARGET	1688	pseudo uridine	813899	217		PTJWIQPHWPFNBW-GBNDHIKLSA-N
TARGET	47203	pseudo-uridine	815904	217		PTJWIQPHWPFNBW-GBNDHIKLSA-N
TARGET	285	nicotinic acid	366992	180		PVNIIMVLHYAWGP-UHFFFAOYSA-N
TARGET	4939	nicotinic acid	353934	180		PVNIIMVLHYAWGP-UHFFFAOYSA-N
TARGET	18492	orotic acid	586317	254		PXQPEWDEAKTCGB-UHFFFAOYSA-N
TARGET	16546	3,4-dihydroxycinnamic acid	748847	219		QAIPRVGONGVQAS-DUXPYHPUSA-N
TARGET	16593	cis-caffeic acid	688023	219		QAIPRVGONGVQAS-RQOWECAXSA-N
TARGET	12266	sulfuric acid	282411	227		QAOWNCQODCNURD-UHFFFAOYSA-N
TARGET	34004	sulfuric acid	285430	227		QAOWNCQODCNURD-UHFFFAOYSA-N
TARGET	12265	3-aminoisobutyric acid	452655	248		QCHPKSFMDHPSNR-UHFFFAOYSA-N
TARGET	68084	3-aminoisobutyric acid	455267	248		QCHPKSFMDHPSNR-UHFFFAOYSA-N
TARGET	10827	3-aminoisobutyric acid 2TMS	309837	102		QCHPKSFMDHPSNR-UHFFFAOYSA-N
TARGET	33382	3-hydroxy-3-(4'-hydroxy-3'-methoxyphenyl)propionic acid NIST	688753	297		QCMUGKOFXVYNCF-UHFFFAOYSA-N
TARGET	104147	methionine sulfoxide minor1	589171	128		QEFRNWWLZKMPFJ-UHFFFAOYSA-N
TARGET	1678	methionine sulfoxide	637588	128		QEFRNWWLZKMPFJ-YGVKFDHGSA-N
TARGET	56475	methionine sulfoxide	638357	128		QEFRNWWLZKMPFJ-YGVKFDHGSA-N
TARGET	1689	methionine sulfoxide minor2	605401	128		QEFRNWWLZKMPFJ-YGVKFDHGSA-N
TARGET	14338	z C20 FAME internal standard	819620	87		QGBRLVONZXHAKJ-UHFFFAOYSA-N
TARGET	107907	2-ketoisovaleric acid	247953	89		QHKABHOOEWYVLI-UHFFFAOYSA-N
TARGET	2070	1-monopalmitin	901749	129		QHZLMUACJMDIAE-UHFFFAOYSA-N
TARGET	12269	hippuric acid	637795	206		QIAFMBKCNZACKA-UHFFFAOYSA-N
TARGET	34035	hippuric acid	641115	206		QIAFMBKCNZACKA-UHFFFAOYSA-N
TARGET	33211	hippuric acid 1TMS	636836	206		QIAFMBKCNZACKA-UHFFFAOYSA-N
TARGET	117491	hippuric acid 2TMS	617080	105		QIAFMBKCNZACKA-UHFFFAOYSA-N
TARGET	16709	hydroquinone	422583	239		QIGBRXMKCJKVMJ-UHFFFAOYSA-N
TARGET	13	stearic acid	787622	117		QIQXTHQIDYTFRH-UHFFFAOYSA-N
TARGET	17224	tryptophan 2TMS	776813	130		QIVBCDIJIAJPQS-VIFPVBQESA-N
TARGET	85110	tryptophan 2TMS	774603	130		QIVBCDIJIAJPQS-VIFPVBQESA-N
TARGET	14	tryptophan 3TMS	780482	202		QIVBCDIJIAJPQS-VIFPVBQESA-N
TARGET	233084	tryptophan-d8	778570	209		QIVBCDIJIAJPQS-VIFPVBQESA-N
TARGET	233078	alanine-d4	241972	120		QNAYBMKLOCPYGJ-IALWIIEESA-N
TARGET	18223	alanine	240378	116		QNAYBMKLOCPYGJ-REOHCLBHSA-N
TARGET	2	alanine	244189	116		QNAYBMKLOCPYGJ-REOHCLBHSA-N
TARGET	34178	alanine	243971	116		QNAYBMKLOCPYGJ-REOHCLBHSA-N
TARGET	1965	alanine TMS3	400164	188		QNAYBMKLOCPYGJ-REOHCLBHSA-N
TARGET	62261	ciliatine	588335	398		QQVDJLLNRSOCEL-UHFFFAOYSA-N
TARGET	16692	methylhexose nist	616058	204		QRAXLHLYZJCAKB-UHFFFAOYSA-N
TARGET	32251	homovanillic acid + 4-hydroxymandelic acid	601084	326		QRMZSPFSDQBLIX-UHFFFAOYSA-N
TARGET	14350	z C22 FAME internal standard	886620	87		QSQLTHHMFHEFIY-UHFFFAOYSA-N
TARGET	4545	tocopherol gamma-	1026121	223		QUEDXNHFTDJVIY-DQCZWYHMSA-N
TARGET	49497	3-(3-hydroxyphenyl)propionic acid	583925	192		QVWAEZJXDYOKEH-UHFFFAOYSA-N
TARGET	160842	2-aminobutyric acid	285825	130		QWCKQJZIFLGMSD-UHFFFAOYSA-N
TARGET	35	2-aminobutyric acid	286855	130		QWCKQJZIFLGMSD-UHFFFAOYSA-N
TARGET	46153	2-aminobutyric acid	288133	130		QWCKQJZIFLGMSD-UHFFFAOYSA-N
TARGET	16664	melezitose	1146704	361		QWIZNVHXZXRPDR-WSCXOGSTSA-N
TARGET	84543	ribonic acid RI 597646	597646	292		QXKAIJAYHKCRRA-BXXZVTAOSA-N
TARGET	1683	ribonic acid RI 599680	599680	292		QXKAIJAYHKCRRA-BXXZVTAOSA-N
TARGET	3470	xylonic acid	589278	333		QXKAIJAYHKCRRA-FLRLBIABSA-N
TARGET	14734	pentonic acid	596671	292		QXKAIJAYHKCRRA-UHFFFAOYSA-N
TARGET	17400	xylonic acid isomer	590775	189		QXKAIJAYHKCRRA-UHFFFAOYSA-N
TARGET	42937	dihydrocholesterol	1082070	215		QYIXCDOBOSTCEI-FBVYSKEZSA-N
TARGET	4731	agmatine	587237	314		QYPPJABKJHAVHS-UHFFFAOYSA-N
TARGET	289	serotonin	877364	174		QZAYGJVTTNCVMB-UHFFFAOYSA-N
TARGET	104210	lignoceric acid	978597	132		QZZGJDVWLFXDLK-UHFFFAOYSA-N
TARGET	48	glyceric acid	377495	189		RBNPOMFGQQGHHO-UWTATZPHSA-N
TARGET	64633	glyceric acid	379720	189		RBNPOMFGQQGHHO-UWTATZPHSA-N
TARGET	84153	triacontanol	1111809	496		REZQBEBOWJAQKS-UHFFFAOYSA-N
TARGET	62256	N-acetylglutamate	604748	216		RFMMMVDNIPUKGG-YFKPBYRVSA-N
TARGET	21	fructose	639442	307		RFSUNEUAIZKAJO-ARQDHWQXSA-N
TARGET	50366	fructose	641863	307		RFSUNEUAIZKAJO-ARQDHWQXSA-N
TARGET	27	fructose 2	643196	307		RFSUNEUAIZKAJO-ARQDHWQXSA-N
TARGET	46233	fructose 2	645503	307		RFSUNEUAIZKAJO-ARQDHWQXSA-N
TARGET	48433	fructose 2	645651	307		RFSUNEUAIZKAJO-ARQDHWQXSA-N
TARGET	84667	mannonic acid NIST	689527	333		RGHNJXZEOKUKBD-MBMOQRBOSA-N
TARGET	4706	galactonic acid	690882	292		RGHNJXZEOKUKBD-MGCNEYSASA-N
TARGET	7501	gluconic acid	693148	333		RGHNJXZEOKUKBD-QTBDOELSSA-N
TARGET	51246	isogluconic acid	696023	333		RGHNJXZEOKUKBD-UHFFFAOYSA-N
TARGET	100866	isohexonic acid	698302	333		RGHNJXZEOKUKBD-UHFFFAOYSA-N
TARGET	1712	citrulline	621404	157		RHGKLRLOHDJJDR-BYPYZUCNSA-N
TARGET	46151	citrulline	622918	157		RHGKLRLOHDJJDR-BYPYZUCNSA-N
TARGET	68605	citrulline	623406	157		RHGKLRLOHDJJDR-BYPYZUCNSA-N
TARGET	62268	citrulline minor	589262	184		RHGKLRLOHDJJDR-BYPYZUCNSA-N
TARGET	87944	fructose-1-phosphate	803180	387		RHKKZBWRNHGJEZ-VRPWFDPXSA-N
TARGET	110036	1-methylhydantoin	381440	100		RHYBFKMFHLPQPH-UHFFFAOYSA-N
TARGET	16773	atropine	808155	124		RKUNBYITZUJHSG-PJPHBNEVSA-N
TARGET	117487	phytanic acid	770604	159		RLCKHJSFHOZMDR-GUDVDZBRSA-N
TARGET	110203	fructose-1,6-bisphosphate 2	939046	315		RNBGYGVWRKECFJ-ARQDHWQXSA-N
TARGET	126161	fructose-1,6-bisphosphate 2	936139	315		RNBGYGVWRKECFJ-ARQDHWQXSA-N
TARGET	16789	scopoletin	723260	234		RODXRVNMMDRFIK-UHFFFAOYSA-N
TARGET	171969	leucine	345575	158		ROHFNLRQFUQHCH-YFKPBYRVSA-N
TARGET	1794	leucine	345845	158		ROHFNLRQFUQHCH-YFKPBYRVSA-N
TARGET	4754	leucine	351153	158		ROHFNLRQFUQHCH-YFKPBYRVSA-N
TARGET	84921	leucine	345168	158		ROHFNLRQFUQHCH-YFKPBYRVSA-N
TARGET	88421	leucine	346357	158		ROHFNLRQFUQHCH-YFKPBYRVSA-N
TARGET	9	leucine	346101	158		ROHFNLRQFUQHCH-YFKPBYRVSA-N
TARGET	453	leucine 1TMS minor	280176	86		ROHFNLRQFUQHCH-YFKPBYRVSA-N
TARGET	29935	z bromopropanol artifact	191237	139		RQFUZUMFPRMVDX-UHFFFAOYSA-N
TARGET	41809	abietic acid	862614	256		RSWGJHLUYNHPMX-ONCXSQPRSA-N
TARGET	104361	chenodeoxycholic acid	1114867	255		RUDATBOHQWOJDD-BSWAIDMHSA-N
TARGET	1692	thymine	420133	255		RWQNBRDOKXIBIV-UHFFFAOYSA-N
TARGET	84386	glutathione	761296	213		RWSXRVCMGQZWBV-WDSKDSINSA-N
TARGET	22000	dihydroxyacetone	332120	89		RXKJFZQQPQGTFL-UHFFFAOYSA-N
TARGET	11820	caffeine	648156	194		RYYVLZVUVIJVGH-UHFFFAOYSA-N
TARGET	21632	1-monoolein	955584	129		RZRNAYUHWVFMIP-KTKRTIGZSA-N
TARGET	7508	1-monoolein	952623	129		RZRNAYUHWVFMIP-KTKRTIGZSA-N
TARGET	101023	acetaminophen 1TMS	596681	166		RZVAJINKPMORJF-UHFFFAOYSA-N
TARGET	101021	acetaminophen 2TMS	538533	206		RZVAJINKPMORJF-UHFFFAOYSA-N
TARGET	4384	hexanedioic acid, bis(2-ethylhexyl) ester NIST	841727	129		SAOKZLXYCUGLFA-UHFFFAOYSA-N
TARGET	100880	dehydroascorbic acid	632888	173		SBJKKFFYIZUCET-JLAZNSOCSA-N
TARGET	3163	dehydroascorbic acid	633423	173		SBJKKFFYIZUCET-JLAZNSOCSA-N
TARGET	62396	dehydroascorbic acid	641371	303		SBJKKFFYIZUCET-JLAZNSOCSA-N
TARGET	3168	dehydroascorbic acid 2	644832	173		SBJKKFFYIZUCET-JLAZNSOCSA-N
TARGET	168802	dehydroascorbic acid major	637790	157		SBJKKFFYIZUCET-JLAZNSOCSA-N
TARGET	31379	palmitoleic acid	704511	311		SECPZKHBENQXJG-FPLPWBNLSA-N
TARGET	96	palmitoleic acid	706508	311		SECPZKHBENQXJG-FPLPWBNLSA-N
TARGET	69	indole-3-acetate	684929	202		SEOVTRFCIGRIMH-UHFFFAOYSA-N
TARGET	114235	palatinitol	996670	204		SERLAGPUMNYUCK-DCUALPFSSA-N
TARGET	4715	coniferin NIST	1022427	324		SFLMUHDGSQZDOW-FAOXUISGSA-N
TARGET	108125	noradrenaline	754841	174		SFLSHLFXELFNJZ-QMMMGPOBSA-N
TARGET	3187	erythronic acid lactone	407495	247		SGMJBNSHAZVGMC-PWNYCUMCSA-N
TARGET	85102	6-deoxyglucose	573663	117		SHZGCJCMOBCMKK-DVKNGEFBSA-N
TARGET	3009	fucose 1	578299	160		SHZGCJCMOBCMKK-FPRJBGLDSA-N
TARGET	31569	fucose 2	584895	117		SHZGCJCMOBCMKK-FPRJBGLDSA-N
TARGET	48504	isorhamnose	580513	117		SHZGCJCMOBCMKK-GASJEMHNSA-N
TARGET	121035	2-picolinic acid	383668	180		SIOXPEMLGUPBBT-UHFFFAOYSA-N
TARGET	106926	glutamyl-valine	760894	156		SITLTJHOQZFJGG-XPUUQOCRSA-N
TARGET	85123	4-hydroxybutyric acid	325027	233		SJZRECIVHVDYJC-UHFFFAOYSA-N
TARGET	92567	6-deoxyglucitol	599776	117		SKCKOFZKJLZSFA-JGWLITMVSA-N
TARGET	33458	6-deoxyglucitol NIST	596111	319		SKCKOFZKJLZSFA-JGWLITMVSA-N
TARGET	84129	3-dehydroshikimic acid	603264	224		SLWWJZMPHJJOPH-PHDIDXHHSA-N
TARGET	133	z artifact	281489	281		SLXKOJJOQWFEFD-UHFFFAOYSA-N
TARGET	13922	z artifact	501914	228		SLXKOJJOQWFEFD-UHFFFAOYSA-N
TARGET	14737	z artifact	213440	130		SLXKOJJOQWFEFD-UHFFFAOYSA-N
TARGET	155	z artifact	261571	267		SLXKOJJOQWFEFD-UHFFFAOYSA-N
TARGET	156	z artifact	363321	341		SLXKOJJOQWFEFD-UHFFFAOYSA-N
TARGET	17101	z artifact	405471	221		SLXKOJJOQWFEFD-UHFFFAOYSA-N
TARGET	1856	z artifact	454499	281		SLXKOJJOQWFEFD-UHFFFAOYSA-N
TARGET	1876	z artifact	1069453	221		SLXKOJJOQWFEFD-UHFFFAOYSA-N
TARGET	1881	z artifact	535480	355		SLXKOJJOQWFEFD-UHFFFAOYSA-N
TARGET	1885	z artifact	664881	281		SLXKOJJOQWFEFD-UHFFFAOYSA-N
TARGET	1894	z artifact	489780	221		SLXKOJJOQWFEFD-UHFFFAOYSA-N
TARGET	1895	z artifact	626516	221		SLXKOJJOQWFEFD-UHFFFAOYSA-N
TARGET	1899	z artifact	1077441	221		SLXKOJJOQWFEFD-UHFFFAOYSA-N
TARGET	21717	z artifact	702480	281		SLXKOJJOQWFEFD-UHFFFAOYSA-N
TARGET	2364	z artifact	435138	110		SLXKOJJOQWFEFD-UHFFFAOYSA-N
TARGET	252	z artifact	217306	199		SLXKOJJOQWFEFD-UHFFFAOYSA-N
TARGET	2862	z artifact	303834	281		SLXKOJJOQWFEFD-UHFFFAOYSA-N
TARGET	3088	z artifact	980584	221		SLXKOJJOQWFEFD-UHFFFAOYSA-N
TARGET	3179	z artifact	237140	102		SLXKOJJOQWFEFD-UHFFFAOYSA-N
TARGET	3184	z artifact	434657	228		SLXKOJJOQWFEFD-UHFFFAOYSA-N
TARGET	33995	z artifact	280621	281		SLXKOJJOQWFEFD-UHFFFAOYSA-N
TARGET	42224	z artifact	279073	281		SLXKOJJOQWFEFD-UHFFFAOYSA-N
TARGET	42622	z artifact	269171	130		SLXKOJJOQWFEFD-UHFFFAOYSA-N
TARGET	44	z artifact	430487	228		SLXKOJJOQWFEFD-UHFFFAOYSA-N
TARGET	454	z artifact	259989	167		SLXKOJJOQWFEFD-UHFFFAOYSA-N
TARGET	46316	z artifact	305984	228		SLXKOJJOQWFEFD-UHFFFAOYSA-N
TARGET	47184	z artifact	386134	184		SLXKOJJOQWFEFD-UHFFFAOYSA-N
TARGET	48416	z artifact	283567	281		SLXKOJJOQWFEFD-UHFFFAOYSA-N
TARGET	51	z artifact	385374	184		SLXKOJJOQWFEFD-UHFFFAOYSA-N
TARGET	5271	z artifact	327233	228		SLXKOJJOQWFEFD-UHFFFAOYSA-N
TARGET	5485	z artifact	492239	221		SLXKOJJOQWFEFD-UHFFFAOYSA-N
TARGET	62319	z artifact	479340	228		SLXKOJJOQWFEFD-UHFFFAOYSA-N
TARGET	92321	z artifact	386234	100		SLXKOJJOQWFEFD-UHFFFAOYSA-N
TARGET	126301	lithocholic acid	1104161	215		SMEROWZSTRWXGI-HVATVPOCSA-N
TARGET	168865	salicylaldehyde	405583	193		SMQUZDBALVYZAC-UHFFFAOYSA-N
TARGET	31381	salicylaldehyde	406586	193		SMQUZDBALVYZAC-UHFFFAOYSA-N
TARGET	84561	norvaline	326715	144		SNDPXSYFESPGGJ-BYPYZUCNSA-N
TARGET	87881	oxamic acid	338255	190		SOWBFZRMHSNYGE-UHFFFAOYSA-N
TARGET	46234	lyxose	556383	217		SRBFZHDQGSBBOR-AGQMPKSLSA-N
TARGET	85112	lyxose minor	541086	217		SRBFZHDQGSBBOR-AGQMPKSLSA-N
TARGET	114791	xylose	544100	103		SRBFZHDQGSBBOR-IOVATXLUSA-N
TARGET	169	xylose	543267	103		SRBFZHDQGSBBOR-IOVATXLUSA-N
TARGET	231	xylose 2	546699	307		SRBFZHDQGSBBOR-IOVATXLUSA-N
TARGET	3252	isoribose	558730	217		SRBFZHDQGSBBOR-SOOFDHNKSA-N
TARGET	17886	arabinose	550621	217		SRBFZHDQGSBBOR-ZRMNMSDTSA-N
TARGET	444	tributylphosphate	545204	99		STCOOQWBFONSKY-UHFFFAOYSA-N
TARGET	1723	phosphoethanolamine	603912	299		SUHOOTKUPISOBE-UHFFFAOYSA-N
TARGET	41988	phosphoethanolamine	604335	299		SUHOOTKUPISOBE-UHFFFAOYSA-N
TARGET	100060	1-monoheptadecanoyl glyceride NIST	930489	385		SVUQHVRAGMNPLW-UHFFFAOYSA-N
TARGET	22333	diacetone alcohol NIST	208867	115		SWXVUIWOUIDPGS-UHFFFAOYSA-N
TARGET	415	lactamide	265698	232		SXQFCVDSOLSHOQ-UHFFFAOYSA-N
TARGET	16831	3,6-anhydro-d-hexose	602439	231		SYSZGJKBOHEMPB-FIVCZYLNSA-N
TARGET	127	myristic acid	634414	285		TUNFSRHWOTWDNC-UHFFFAOYSA-N
TARGET	3169	levoglucosan	569637	204		TWNIBLMWSKIRAT-VFUOTHLCSA-N
TARGET	62493	2,4-hexadienedioic acid NIST	550289	271		TXXHDPDFNKHHGW-CCAGOZQPSA-N
TARGET	105066	2-ketobutyric acid	243116	89		TYEYBOSBBBHJIV-UHFFFAOYSA-N
TARGET	305	2-ketobutyric acid	225358	89		TYEYBOSBBBHJIV-UHFFFAOYSA-N
TARGET	104466	xanthosine	926133	325		UBORTCNDUKBEOP-UUOKFMHZSA-N
TARGET	66700	xanthosine	928485	325		UBORTCNDUKBEOP-UUOKFMHZSA-N
TARGET	105565	2-hydroxypyridine	205970	152		UBQKCCHYAOITMY-UHFFFAOYSA-N
TARGET	1671	2-hydroxypyridine	208433	152		UBQKCCHYAOITMY-UHFFFAOYSA-N
TARGET	14792	hydroxypyridine	203656	152		UBQKCCHYAOITMY-UHFFFAOYSA-N
TARGET	42425	hydroxypyridine	276524	152		UBQKCCHYAOITMY-UHFFFAOYSA-N
TARGET	68077	beta alanine	437797	248		UCMIRNVEIXFBKS-UHFFFAOYSA-N
TARGET	148	beta-alanine	435564	248		UCMIRNVEIXFBKS-UHFFFAOYSA-N
TARGET	62262	beta-alanine minor	300433	176		UCMIRNVEIXFBKS-UHFFFAOYSA-N
TARGET	108124	adrenaline	678907	116		UCTWMZQNUQWSLP-VIFPVBQESA-N
TARGET	147141	adrenaline minor	632255	355		UCTWMZQNUQWSLP-VIFPVBQESA-N
TARGET	1726	adenosine-5-monophosphate	1038688	169		UDMBCSSLTHHNCD-KQYNXXCUSA-N
TARGET	26719	adenosine-5-monophosphate	1041375	315		UDMBCSSLTHHNCD-KQYNXXCUSA-N
TARGET	4544	2-deoxytetronic acid NIST	390517	117		UFYGCFHQAXXBCF-UHFFFAOYSA-N
TARGET	88042	glucosaminic acid	709426	291		UFYKDFXCZBTLOO-TXICZTDVSA-N
TARGET	1728	inosine	897184	230		UGQMRVRMYYASKQ-KQYNXXCUSA-N
TARGET	84524	inosine	897434	230		UGQMRVRMYYASKQ-KQYNXXCUSA-N
TARGET	137364	cytidine major TMS4	934269	223		UHDGCWIWMRVCDJ-XVFCMESISA-N
TARGET	66319	cytidine TMS4	937026	223		UHDGCWIWMRVCDJ-XVFCMESISA-N
TARGET	2226	succinate semialdehyde	297024	113		UIUJIQZEACWQSV-UHFFFAOYSA-N
TARGET	41895	dodecanoic acid, isopropanol ester NIST	536494	200		UJPPXNXOEVDSRW-UHFFFAOYSA-N
TARGET	2849	homoserine	443878	218		UKAUYVFTDYCKQA-VKHMYHEASA-N
TARGET	17882	homoserine minor	396135	146		UKAUYVFTDYCKQA-VKHMYHEASA-N
TARGET	46315	behenic acid	920648	117		UKMSUNONTOPOIO-UHFFFAOYSA-N
TARGET	3089	butyl stearate	839869	129		ULBTUVJTXULMLP-UHFFFAOYSA-N
TARGET	16903	isothreitol	464779	217		UNXHWFMMPAWVPI-QWWZWVQMSA-N
TARGET	770	threitol	467595	217		UNXHWFMMPAWVPI-QWWZWVQMSA-N
TARGET	92	erythritol	471922	217		UNXHWFMMPAWVPI-ZXZARUISSA-N
TARGET	84531	2-monoolein	941794	129		UPWGQKDVAURUGE-KTKRTIGZSA-N
TARGET	15538	z C12 FAME internal standard	487220	87		UQDUPQYQJKYHQI-UHFFFAOYSA-N
TARGET	16819	16819 glycerolphosphate	588652	299		URINGBOZAKFOBX-UHFFFAOYSA-N
TARGET	2254	2,5-dihydroxypyrazine NIST	397526	241		USHRADXTTYICIJ-UHFFFAOYSA-N
TARGET	84087	montanic acid	1087377	117		UTOPWMOLSKOLTQ-UHFFFAOYSA-N
TARGET	104452	phenaceturic acid 2TMS	654351	91		UTYVDVLMYQPLQB-UHFFFAOYSA-N
TARGET	2519	guanine	744307	352		UYTPUPDQBNUYGX-UHFFFAOYSA-N
TARGET	14692	1-kestose	1123027	361		VAWYEUIPHLMNNF-OESPXIITSA-N
TARGET	648	1-monostearin	959214	203		VBICKXHEKHSIBG-UHFFFAOYSA-N
TARGET	146263	keto-hexonic acid	645885	349		VBUYCZFBVCCYFD-UHFFFAOYSA-N
TARGET	1975	galactinol	1017580	204		VCWMRQDBPZKXKG-ZNVDUFQESA-N
TARGET	18145	galactinol 1	991053	479		VCWMRQDBPZKXKG-ZNVDUFQESA-N
TARGET	18159	galactinol 2	998425	204		VCWMRQDBPZKXKG-ZNVDUFQESA-N
TARGET	16798	galactinol 3	1000661	204		VCWMRQDBPZKXKG-ZNVDUFQESA-N
TARGET	1982	galactinol 4	1002731	204		VCWMRQDBPZKXKG-ZNVDUFQESA-N
TARGET	3164	galactinol 5	1048207	204		VCWMRQDBPZKXKG-ZNVDUFQESA-N
TARGET	146256	galactinol minor1	993772	479		VCWMRQDBPZKXKG-ZNVDUFQESA-N
TARGET	5268	dithiothreitol	524815	180		VHJLVAABSRFDPM-IMJSIDKUSA-N
TARGET	14367	z C26 FAME internal standard	1006900	87		VHUJBYYFFWDLNM-UHFFFAOYSA-N
TARGET	291	arachidic acid	856421	117		VKOBVWXKNCXXDE-UHFFFAOYSA-N
TARGET	113643	3-phenyllactic acid	516011	193		VOXXWSYKYCBWHO-UHFFFAOYSA-N
TARGET	62247	lactitol	959541	361		VQHSOMBJVWLPSR-JVCRWLNRSA-N
TARGET	21702	maltitol	976828	361		VQHSOMBJVWLPSR-WUJBLJFYSA-N
TARGET	14759	dihydroxymalonic acid NIST	443241	307		VUCKYGJSXHHQOJ-UHFFFAOYSA-N
TARGET	16942	guanidinosuccinate	557299	328		VVHOUVWJCQOYGG-REOHCLBHSA-N
TARGET	103145	dopamine NIST	600519	102		VYFYYTLLBUKUHU-UHFFFAOYSA-N
TARGET	1079	3,6,9-trioxa-2,10-disilaundecane, 2,2,10,10-tetramethyl-	329020	117		VZCNNAQIFXLAEZ-UHFFFAOYSA-N
TARGET	14755	fumaric acid	390016	245		VZCYOOQTPOCHFL-OWOJBTEDSA-N
TARGET	1718	fumaric acid	390775	245		VZCYOOQTPOCHFL-OWOJBTEDSA-N
TARGET	64523	fumaric acid	392338	245		VZCYOOQTPOCHFL-OWOJBTEDSA-N
TARGET	14714	maleic acid	363611	245		VZCYOOQTPOCHFL-UPHRSURJSA-N
TARGET	3943	O-acetylserine	414914	174		VZXPDPZARILFQX-BYPYZUCNSA-N
TARGET	106406	ricinoleic acid NIST	842790	187		WBHHMMIMDMUBKC-QJWNTBNXSA-N
TARGET	87705	acetoacetate	252451	89		WDJHALXBUFZDSR-UHFFFAOYSA-N
TARGET	321454	5-deoxyribose	457998	219		WDRISBUVHBMJEF-MROZADKFSA-N
TARGET	119028	pentobarbital NIST	605665	141		WEXRUCMBJFQVBZ-UHFFFAOYSA-N
TARGET	62821	2-hydroxypyrazinyl-2-propenoic acid ethyl ester NIST	493127	121		WFZVBCSNPDDHDI-FNORWQNLSA-N
TARGET	42194	tocopherol beta NIST	1022815	223		WGVKWNUPNGFDFJ-CBIUGAAKSA-N
TARGET	145501	3-hydroxybutyric acid	278632	191		WHBMMWSBFZVSSR-GSVOUGTGSA-N
TARGET	46	3-hydroxybutyric acid	278829	191		WHBMMWSBFZVSSR-GSVOUGTGSA-N
TARGET	617	glutamate 2TMS	488521	158		WHUUTDBJXJRKMK-VKHMYHEASA-N
TARGET	62245	glutamate minor	489240	174		WHUUTDBJXJRKMK-VKHMYHEASA-N
TARGET	16576	glutamic acid	527086	246		WHUUTDBJXJRKMK-VKHMYHEASA-N
TARGET	28	glutamic acid	529100	246		WHUUTDBJXJRKMK-VKHMYHEASA-N
TARGET	573	1-Methylinosine	1029621	129		WJNGQIYEQLPJMN-IOSLPCCCSA-N
TARGET	2813	1-Methylinosine	1025829	129		WJNGQIYEQLPJMN-IOSLPCCCSA-N
TARGET	66733	1-methylinosine NIST	1026110	259		WJNGQIYEQLPJMN-IOSLPCCCSA-N
TARGET	16595	vanillic acid	597845	297		WKOLLVMJNQIZCI-UHFFFAOYSA-N
TARGET	33429	pimelic acid	523205	155		WLJVNTCWHIRURA-UHFFFAOYSA-N
TARGET	1733	phenylacetic acid	368081	164		WLJVXDMOQOGPHL-UHFFFAOYSA-N
TARGET	125	adipic acid	474435	111		WNLRTRBMVRJNCN-UHFFFAOYSA-N
TARGET	33448	benzoic acid	338990	179		WPYMKLBDIGXBTP-UHFFFAOYSA-N
TARGET	34148	benzoic acid	339214	179		WPYMKLBDIGXBTP-UHFFFAOYSA-N
TARGET	36	benzoic acid	339067	179		WPYMKLBDIGXBTP-UHFFFAOYSA-N
TARGET	1680	pentadecanoic acid	674647	117		WQEPLUUGTLDZJY-UHFFFAOYSA-N
TARGET	26714	pyrogallol	495011	239		WQGWDDDVZFFDIG-UHFFFAOYSA-N
TARGET	105914	sucrose-6-phosphate	1020570	315		WQQSIXKPRAUZJL-UGDNZRGBSA-N
TARGET	131	glucose non-meox	679776	191		WQZGKKKJIJFFOK-DVKNGEFBSA-N
TARGET	134302	d7-glucose	649910	162		WQZGKKKJIJFFOK-KMTOWNPSSA-N
TARGET	134305	glucose-1,2,3,4,5,6,6 deuterated minor	658830	104		WQZGKKKJIJFFOK-KMTOWNPSSA-N
TARGET	145721	glucose-1,2,3,4,5,6,6-deuterated major	647672	162		WQZGKKKJIJFFOK-KMTOWNPSSA-N
TARGET	16668	galactose	648756	319		WQZGKKKJIJFFOK-PHYPRBDBSA-N
TARGET	18170	galactose	647344	319		WQZGKKKJIJFFOK-PHYPRBDBSA-N
TARGET	70	mannose	645856	205		WQZGKKKJIJFFOK-QTVWNMPRSA-N
TARGET	20287	hexose	642640	319		WQZGKKKJIJFFOK-UHFFFAOYSA-N
TARGET	62272	hexose perTMS NIST	682268	204		WQZGKKKJIJFFOK-UHFFFAOYSA-N
TARGET	16545	z hexose pertms	676999	204		WQZGKKKJIJFFOK-UHFFFAOYSA-N
TARGET	3084	z hexose perTMS	649148	204		WQZGKKKJIJFFOK-UHFFFAOYSA-N
TARGET	46121	glucose	654125	319		WQZGKKKJIJFFOK-VFUOTHLCSA-N
TARGET	5	glucose	650867	319		WQZGKKKJIJFFOK-VFUOTHLCSA-N
TARGET	22	glucose 2	659798	319		WQZGKKKJIJFFOK-VFUOTHLCSA-N
TARGET	88048	glucose 2	657941	319		WQZGKKKJIJFFOK-VFUOTHLCSA-N
TARGET	76	glucose 4tms	680899	217		WQZGKKKJIJFFOK-VFUOTHLCSA-N
TARGET	71	glucose tms4x	675179	217		WQZGKKKJIJFFOK-VFUOTHLCSA-N
TARGET	483	pyrrole-2-carboxylic acid	394886	240		WRHZVMBBRYBTKZ-UHFFFAOYSA-N
TARGET	100903	phenylethanol NIST	326698	179		WRMNZCZEMHIOCP-UHFFFAOYSA-N
TARGET	64526	l-DOPA	732840	218		WTDRDQBEARUVNC-LURJTMIESA-N
TARGET	117313	L-DOPA major TMS4x	731365	218		WTDRDQBEARUVNC-LURJTMIESA-N
TARGET	21693	linoleic acid methyl ester	738308	93		WTTJVINHCBCLGX-NQLNTKRDSA-N
TARGET	129905	5,7-dihydroxy-4'-methoxyisoflavone	998296	413		WUADCCWRTIWANL-UHFFFAOYSA-N
TARGET	21821	5'-deoxy-5'-methylthioadenosine	967036	236		WUUGFSXJNOTRMR-IOSLPCCCSA-N
TARGET	110332	5'-deoxy-5'-methylthioadenosine minor	957131	164		WUUGFSXJNOTRMR-IOSLPCCCSA-N
TARGET	102729	benzylalcohol	281745	165		WVDDGKGOMKODPV-UHFFFAOYSA-N
TARGET	16321	benzylalcohol	280360	165		WVDDGKGOMKODPV-UHFFFAOYSA-N
TARGET	126903	D-erythro-sphingosine	859500	204		WWUZIQQURGPMPG-KRWOKUGFSA-N
TARGET	66329	D-erythro-sphingosine minor	851609	204		WWUZIQQURGPMPG-KRWOKUGFSA-N
TARGET	108222	caprylic acid	343822	117		WWZKQHOCKIZLMA-UHFFFAOYSA-N
TARGET	6866	caprylic acid	343457	201		WWZKQHOCKIZLMA-UHFFFAOYSA-N
TARGET	104101	gentisic acid	601404	355		WXTMDXOMEHJXQO-UHFFFAOYSA-N
TARGET	88056	3,6-anhydro-D-galactose	590619	231		WZYRMLAWNVOIEX-BGPJRJDNSA-N
TARGET	102714	3,6-anhydro-D-galactose minor2	588886	231		WZYRMLAWNVOIEX-BGPJRJDNSA-N
TARGET	16782	3,6-anhydro-D-glucose minor2	587617	231		WZYRMLAWNVOIEX-SLPGGIOYSA-N
TARGET	62472	glycyl tyrosine	922071	174		XBGGUPMXALFZOT-VIFPVBQESA-N
TARGET	132262	1,3-diaminopropane	546741	174		XFNJVJPLKCPIBV-UHFFFAOYSA-N
TARGET	16826	citramalic acid	456203	247		XFTRTWQBIOMVPK-UHFFFAOYSA-N
TARGET	724	indole-3-lactate	764586	202		XGILAAMKEQUXLS-UHFFFAOYSA-N
TARGET	62691	maltotriitol	1214242	361		XJCCHWKNFMUJFE-UHFFFAOYSA-N
TARGET	118790	2-methylglutaric acid	427677	172		XJMMNTGIMDZPMU-UHFFFAOYSA-N
TARGET	17431	N-methylglutamic acid minor1	455629	98		XLBVNMSMFQMKEY-BYPYZUCNSA-N
TARGET	17982	cerotinic aci	1033286	145		XMHIUKTWLZUKEX-UHFFFAOYSA-N
TARGET	114270	hydrocinnamic acid	434422	104		XMIIGOLPHOKFCH-UHFFFAOYSA-N
TARGET	17190	epigallocatechin	996926	456		XMOCLSLCDHWDHP-IUODEOHRSA-N
TARGET	121464	gallocatechin	999104	456		XMOCLSLCDHWDHP-SWLSCSKDSA-N
TARGET	46142	phthalic acid	567345	147		XNGIFLGASWRNHJ-UHFFFAOYSA-N
TARGET	411	taurine	556690	326		XOAAWQZATWQOTB-UHFFFAOYSA-N
TARGET	52024	taurine	558857	326		XOAAWQZATWQOTB-UHFFFAOYSA-N
TARGET	34099	34099 urea	329597	171		XPPKVPWEQAFLFU-UHFFFAOYSA-N
TARGET	88181	pyrophosphate meox1	327517	110		XPPKVPWEQAFLFU-UHFFFAOYSA-N
TARGET	110340	pyrophosphate meox2	339381	110		XPPKVPWEQAFLFU-UHFFFAOYSA-N
TARGET	85002	pyrophosphate meox2	338514	110		XPPKVPWEQAFLFU-UHFFFAOYSA-N
TARGET	51177	pyrophosphate TMS4	549019	451		XPPKVPWEQAFLFU-UHFFFAOYSA-N
TARGET	88522	pyrophosphate TMS4	547021	451		XPPKVPWEQAFLFU-UHFFFAOYSA-N
TARGET	1682	pyrophosphate1	326948	110		XPPKVPWEQAFLFU-UHFFFAOYSA-N
TARGET	31555	4-hydroxyphenylacetic acid	542795	179		XQXPVVBIMDBYFF-UHFFFAOYSA-N
TARGET	104956	urea	336741	189		XSQUKJJJFZCRTK-UHFFFAOYSA-N
TARGET	145496	urea	329351	189		XSQUKJJJFZCRTK-UHFFFAOYSA-N
TARGET	16106	urea	337648	189		XSQUKJJJFZCRTK-UHFFFAOYSA-N
TARGET	22329	urea	332913	189		XSQUKJJJFZCRTK-UHFFFAOYSA-N
TARGET	3256	urea	326574	189		XSQUKJJJFZCRTK-UHFFFAOYSA-N
TARGET	34139	urea	336356	189		XSQUKJJJFZCRTK-UHFFFAOYSA-N
TARGET	34140	urea	338716	189		XSQUKJJJFZCRTK-UHFFFAOYSA-N
TARGET	34165	urea	334045	189		XSQUKJJJFZCRTK-UHFFFAOYSA-N
TARGET	441	urea	328888	189		XSQUKJJJFZCRTK-UHFFFAOYSA-N
TARGET	135	urea 3TMS	290193	171		XSQUKJJJFZCRTK-UHFFFAOYSA-N
TARGET	34052	urea deltaRI	323728	189		XSQUKJJJFZCRTK-UHFFFAOYSA-N
TARGET	21698	z deconvolution error urea	327289	110		XSQUKJJJFZCRTK-UHFFFAOYSA-N
TARGET	14373	z C24 FAME internal standard	948820	87		XUDJZDNUVZHSKZ-UHFFFAOYSA-N
TARGET	65	cysteine	500158	220		XUJNEKJLAYXESH-REOHCLBHSA-N
TARGET	34023	piperidone	275603	156		XUWHAWMETYGRKB-UHFFFAOYSA-N
TARGET	1808	xylonolactone NIST	535176	217		XXBSUZSONOQQGK-FLRLBIABSA-N
TARGET	17781	1-deoxyerythritol	357129	117		YAXKTBLXMTYWDQ-UHFFFAOYSA-N
TARGET	17312	2-(4-hydroxyphenyl)ethanol	509853	179		YCCILVSKPBXVIP-UHFFFAOYSA-N
TARGET	100888	tyrosol	510842	179		YCCILVSKPBXVIP-UHFFFAOYSA-N
TARGET	31654	catechol	376695	254		YCIMNLLNPGFGHC-UHFFFAOYSA-N
TARGET	66577	kynurenine	769520	192		YGPSJZOEDVAXAB-UHFFFAOYSA-N
TARGET	3063	salicylic acid	480699	267		YGSDEFSMJLZEOE-UHFFFAOYSA-N
TARGET	131944	4-hydroxymandelic acid	601658	267		YHXHKYRQLYQUIH-UHFFFAOYSA-N
TARGET	84205	pentono-1,4-lactone	587644	102		YIXDEYPPAGPYDP-IUYQGCFVSA-N
TARGET	170724	2'-deoxyguanosine	959764	280		YKBGVTZYEHREMT-KVQBGUIXSA-N
TARGET	66347	2'-deoxyguanosine	962182	295		YKBGVTZYEHREMT-KVQBGUIXSA-N
TARGET	282	propane-1,3-diol NIST	214380	177		YPFDHNVEDLHUCE-UHFFFAOYSA-N
TARGET	2071	2-monostearin NIST	949523	129		YQEMORVAKMFKLG-UHFFFAOYSA-N
TARGET	16806	3,4-dihydroxybenzoic acid	620200	193		YQUVCSBJEUQKSH-UHFFFAOYSA-N
TARGET	14348	z C10 FAME internal standard	381020	87		YRHYCMZPEVDGFQ-UHFFFAOYSA-N
TARGET	97452	9-myristoleate	630100	117		YWWVWXASSLXJHU-AATRIKPKSA-N
TARGET	62502	fructose-2,6-bisphosphate	774361	299		YXWOAJXNVLXPMU-ZXXMMSQZSA-N
TARGET	23042	squalene	976237	95		YYGNTYWPHWGJRM-AAJYLUCBSA-N
TARGET	3293	homoglutamine	447559	170		YZJSUQQZGCHHNQ-BYPYZUCNSA-N
TARGET	64589	arachidonic acid	837115	91		YZXBAPSDXZZRGB-DOFZRALJSA-N
TARGET	6529	arachidonic acid	834339	91		YZXBAPSDXZZRGB-DOFZRALJSA-N
TARGET	160771	tocopherol acetate	1081080	164		ZAKOWWREFLAJOT-CEFNRUSXSA-N
TARGET	14330	z C14 FAME internal standard	582620	87		ZAZKJZBWRNNLDS-UHFFFAOYSA-N
TARGET	34111	4-methylcatechol	416586	268		ZBCATMYQYDCTIZ-UHFFFAOYSA-N
TARGET	21714	2-deoxypentitol NIST	521785	231		ZDAWZDFBPUUDAY-UHFFFAOYSA-N
TARGET	135336	saccharopine	865907	156		ZDGJAHTZVHVLOT-YUMQZZPRSA-N
TARGET	17264	saccharopine minor1	858549	357		ZDGJAHTZVHVLOT-YUMQZZPRSA-N
TARGET	171972	glutamine	600000	156		ZDXPYRJPNDTMRX-VKHMYHEASA-N
TARGET	18	glutamine	600315	156		ZDXPYRJPNDTMRX-VKHMYHEASA-N
TARGET	64560	glutamine	603222	156		ZDXPYRJPNDTMRX-VKHMYHEASA-N
TARGET	488	glutamine 2TMS minor	570444	173		ZDXPYRJPNDTMRX-VKHMYHEASA-N
TARGET	3274	glutamine 4TMS minor1	694900	227		ZDXPYRJPNDTMRX-VKHMYHEASA-N
TARGET	17347	glutamine 4tms minor2	693966	156		ZDXPYRJPNDTMRX-VKHMYHEASA-N
TARGET	4594	glutamine dehydrated	519033	227		ZDXPYRJPNDTMRX-VKHMYHEASA-N
TARGET	4527	glutamine dehydrated 2tms minor	492607	155		ZDXPYRJPNDTMRX-VKHMYHEASA-N
TARGET	4944	parabanic acid NIST	464991	100		ZFLIKDUSUDBGCD-UHFFFAOYSA-N
TARGET	16557	1,2-anhydro-myo-inositol NIST	651472	318		ZHMWOVGZCINIHW-FTYOSCRSSA-N
TARGET	2670	conduritol-beta-epoxide minor	675635	318		ZHMWOVGZCINIHW-SPHYCDKFSA-N
TARGET	34065	conduritol-beta-expoxide	701723	318		ZHMWOVGZCINIHW-SPHYCDKFSA-N
TARGET	34074	tris(ethylenglycol) NIST	475501	103		ZIBGPFATKBEMQZ-UHFFFAOYSA-N
TARGET	369	tris(ethylenglycol) NIST	472152	103		ZIBGPFATKBEMQZ-UHFFFAOYSA-N
TARGET	8205	methylmalonic acid	311617	147		ZIYVHBGGAOATLY-UHFFFAOYSA-N
TARGET	100892	ethanol phosphate NIST	317291	211		ZJXZSIYSNXKHEA-UHFFFAOYSA-N
TARGET	14378	z C28 FAME internal standard	1061700	87		ZKHOYAKAFALNQD-UHFFFAOYSA-N
TARGET	12284	4-hydroxyhippuric acid NIST	784581	294		ZMHLUFWWWPBTIU-UHFFFAOYSA-N
TARGET	10647	isolinoleic acid NIST	794629	156		ZMKDEQUXYDZSNN-UTJQPWESSA-N
TARGET	127681	isopentadecanoic acid	663518	117		ZOCYQVNGROEVLU-UHFFFAOYSA-N
TARGET	1677	oleic acid	781527	339		ZQPPMHVWECSIRJ-KTKRTIGZSA-N
TARGET	43	oleic acid	779120	339		ZQPPMHVWECSIRJ-KTKRTIGZSA-N
TARGET	87715	elaidic acid	784781	129		ZQPPMHVWECSIRJ-MDZDMXLPSA-N
TARGET	115854	daidzein	1013259	398		ZQSIJRDFPHDXIC-UHFFFAOYSA-N
TARGET	1031	butyraldehyde	357594	145		ZTQSAGDEMFDKMZ-UHFFFAOYSA-N
TARGET	2786	homocystine	874865	128		ZTVZLYBCZNMWCF-UHFFFAOYSA-N
TARGET	104419	homocystine major	883143	128		ZTVZLYBCZNMWCF-WDSKDSINSA-N
TARGET	2787	cysteine-glycine	715335	220		ZUKPVRWZDMRIEO-VKHMYHEASA-N
TARGET	87308	cysteine-glycine minor	619685	257		ZUKPVRWZDMRIEO-VKHMYHEASA-N
TARGET	18389	cysteine-glycine minor2	619166	241		ZUKPVRWZDMRIEO-VKHMYHEASA-N
TARGET	68719	biphenyl	426625	154		ZUOUZKKEUPVFJK-UHFFFAOYSA-N
TARGET	456	z biphenyl	427986	154		ZUOUZKKEUPVFJK-UHFFFAOYSA-N
TARGET	4949	z biphenyl	427003	110		ZUOUZKKEUPVFJK-UHFFFAOYSA-N
TARGET	110251	o-toluic acid	382187	119		ZWLPBLYKEWSWPD-UHFFFAOYSA-N
TARGET	104444	2,8-dihydroxyquinoline	626989	290		ZXZKYYHTWHJHFT-UHFFFAOYSA-N

## Sheet: TableS4_HILIC+
Assay	Type	Adduct	AnnotationApproach	RT	MZ	CompoundName	InChiKey
HILICPOS	ISTD		MZ_RT_MSMS	9.53	177.113	1_15N2-L-Arginine iSTD
HILICPOS	ISTD		MZ_RT_MSMS	1.16	341.28	1_CUDA iSTD
HILICPOS	ISTD		MZ_RT_MSMS	6.25	140.09	1_D3-1-Methylnicotinamide iSTD
HILICPOS	ISTD		MZ_RT_MSMS	7.21	207.142	1_D3-AC(2:0) iSTD
HILICPOS	ISTD		MZ_RT_MSMS	8.15	135.096	1_D3-Creatine iSTD
HILICPOS	ISTD		MZ_RT_MSMS	4.95	117.085	1_D3-Creatinine iSTD
HILICPOS	ISTD		MZ_RT_MSMS	8.17	93.0738	1_D3-DL-Alanine iSTD
HILICPOS	ISTD		MZ_RT_MSMS	9.34	137.064	1_D3-DL-Aspartic acid iSTD
HILICPOS	ISTD		MZ_RT_MSMS	8.85	151.079	1_D3-DL-Glutamic acid iSTD
HILICPOS	ISTD		MZ_RT_MSMS	7.35	129.121	1_D3-Histamine, N-methyl- iSTD
HILICPOS	ISTD		MZ_RT_MSMS	7.83	165.131	1_D3-L-Carnitine iSTD
HILICPOS	ISTD		MZ_RT_MSMS	8.67	152.108	1_D5-L-Glutamine iSTD
HILICPOS	ISTD		MZ_RT_MSMS	7.25	127.143	1_D9-Betaine iSTD
HILICPOS	ISTD		MZ_RT_MSMS	7.83	155.174	1_D9-Butyrobetaine iSTD
HILICPOS	ISTD		MZ_RT_MSMS	5.18	113.163	1_D9-Choline iSTD
HILICPOS	ISTD		MZ_RT_MSMS	7.86	153.158	1_D9-Crotonobetaine iSTD
HILICPOS	ISTD		MZ_RT_MSMS	5.57	85.1322	1_D9-TMAO iSTD
HILICPOS	ISTD		MZ_RT_MSMS	6.95	380.218	1_Val-Tyr-Val iSTD
HILICPOS	TargetCPD		MZ_MSMS	7.23	262.165	(2R)-3-Hydroxyisovaleroylcarnitine	IGLHHSKNBDXCEY-SECBINFHSA-N
HILICPOS	TargetCPD		MZ_MSMS	5.77	232.154	(R)-Butyrylcarnitine	QWYFHHGCZUCMBN-SECBINFHSA-N
HILICPOS	TargetCPD		MZ_MSMS	3.87	193.097	(S)-Cotinine N-oxide	CIPULDKLIIVIER-VIFPVBQESA-N
HILICPOS	TargetCPD		MZ_MSMS	9.1	170.092	1-Methyl-L-histidine	BRMWTNUJHUMWMS-UHFFFAOYSA-N
HILICPOS	TargetCPD		MZ_MSMS	1.36	134.06	2-Indolinone	JHFAEUICJHBVHB-UHFFFAOYSA-N
HILICPOS	TargetCPD		MZ_MSMS	7.62	248.149	3-Hydroxybutyrylcarnitine	UEFRDQSMQXDWTO-YGPZHTELSA-N
HILICPOS	TargetCPD		MZ_MSMS	1.07	157.122	4-Hydroxynonenal	JVJFIQYAHPMBBX-FNORWQNLSA-N
HILICPOS	TargetCPD		MZ_MSMS	2.66	184.061	4-Pyridoxic acid	HXACOUQIXZGNBF-UHFFFAOYSA-N
HILICPOS	TargetCPD	[M+H-H2O]+	MZ_MSMS	5.93	160.076	5-Hydroxytryptophol	KQROHCSYOGBQGJ-UHFFFAOYSA-N
HILICPOS	TargetCPD		MZ_MSMS	6.62	126.066	5-Methylcytosine	LRSASMSXMSNRBT-UHFFFAOYSA-N
HILICPOS	TargetCPD	[M+H-3H2O]+	MZ_MSMS	1.44	353.247	7-Keto-3a,12-a-dihydroxycholanic acid	RHCPKKNRWFXMAT-QHMGNDAISA-N
HILICPOS	TargetCPD		MZ_MSMS	9.11	218.113	Ala-Gln	HJCMDXDYPOUFDY-WHFBIAKZSA-N
HILICPOS	TargetCPD		MZ_MSMS	9.66	246.156	Arg-Ala	WVRUNFYJIHNFKD-WDSKDSINSA-N
HILICPOS	TargetCPD		MZ_MSMS	9.9	289.161	Arg-Asn	JSLGXODUIAFWCF-WDSKDSINSA-N
HILICPOS	TargetCPD		MZ_MSMS	9.85	303.177	Arg-Gln	PMGDADKJMCOXHX-NKWVEPMBSA-N
HILICPOS	TargetCPD		MZ_MSMS	9.85	232.14	Arg-Gly	XUUXCWCKKCZEAW-YFKPBYRVSA-N
HILICPOS	TargetCPD		MZ_MSMS	9.16	306.159	Arg-Met	ROWCTNFEMKOIFQ-YUMQZZPRSA-N
HILICPOS	TargetCPD		MZ_MSMS	9.51	272.171	Arg-Pro	LQJAALCCPOTJGB-YUMQZZPRSA-N
HILICPOS	TargetCPD		MZ_MSMS	9.9	262.151	Arg-Ser	IJYZHIOOBGIINM-WDSKDSINSA-N
HILICPOS	TargetCPD		MZ_MSMS	9.29	338.182	Arg-Tyr	XTWSWDJMIKUJDQ-RYUDHWBXSA-N
HILICPOS	TargetCPD		MZ_MSMS	9.3	274.187	Arg-Val	DAQIJMOLTMGJLO-YUMQZZPRSA-N
HILICPOS	TargetCPD		MZ_MSMS	9.9	261.156	Asn-Lys	QJMCHPGWFZZRID-BQBZGAKWSA-N
HILICPOS	TargetCPD	[M+H-2H2O]+	MZ_MSMS	1.45	357.278	Chenodeoxycholic acid	RUDATBOHQWOJDD-BSWAIDMHSA-N
HILICPOS	TargetCPD	[M+H-3H2O]+	MZ_MSMS	2.55	355.262	Cholic acid	BHQCQFFYRZLCQQ-OELDTZBJSA-N
HILICPOS	TargetCPD		MZ_MSMS	1.14	347.222	Corticosterone	OMFXVFTZEKFJBZ-HJTSIMOOSA-N
HILICPOS	TargetCPD		MZ_MSMS	9.25	416.261	Gln-Leu-Arg	HWEINOMSWQSJDC-UHFFFAOYSA-N
HILICPOS	TargetCPD		MZ_MSMS	9.24	248.124	Gln-Thr	HHSJMSCOLJVTCX-ZDLURKLDSA-N
HILICPOS	TargetCPD		MZ_MSMS	9.9	304.161	Glu-Arg	MPZWMIIOPAPAKE-BQBZGAKWSA-N
HILICPOS	TargetCPD		MZ_MSMS	8.15	179.056	Gluconolactone	PHOQVHQSTUBQQK-SQOUGZDYSA-N
HILICPOS	TargetCPD		MZ_MSMS	9.9	276.155	Glu-Lys	BBBXWRGITSUJPB-YUMQZZPRSA-N
HILICPOS	TargetCPD		MZ_MSMS	8.2	295.129	Glu-Phe	XMBSYZWANAQXEV-QWRGUYRKSA-N
HILICPOS	TargetCPD		MZ_MSMS	8.67	258.11	Glycerophosphocholine	SUHOQUVVVLNYQR-MRVPVSSYSA-N
HILICPOS	TargetCPD		MZ_MSMS	8.14	189.124	Glycyl-leucine	DKEXFJVMVGETOO-LURJTMIESA-N
HILICPOS	TargetCPD		MZ_MSMS	5.09	260.185	Hexanoyl-L-carnitine	VVPRQWTYSNDTEA-LLVKDONJSA-N
HILICPOS	TargetCPD		MZ_MSMS	8.2	269.161	His-Leu	MMFKFJORZBJVNF-UWVGGRQHSA-N
HILICPOS	TargetCPD		MZ_MSMS	8.6	255.145	His-Val	VLDVBZICYBVQHB-IUCAKERBSA-N
HILICPOS	TargetCPD		MZ_MSMS	2.56	363.217	Hydrocortisone	JYGXADMDTFJGBT-VWUMJDOOSA-N
HILICPOS	TargetCPD		MZ_MSMS	5.36	246.17	Isovaleryl-L-carnitine	IGQBPDJNUXPEMT-SNVBAGLBSA-N
HILICPOS	TargetCPD		MZ_MSMS	3.63	344.279	Lauroyl-L-carnitine	FUJLYHJROOYKRA-QGZVFWFLSA-N
HILICPOS	TargetCPD		MZ_MSMS	8.11	201.984	L-Cysteine S-sulfate	NOKPBJYHPHHWAN-REOHCLBHSA-N
HILICPOS	TargetCPD		MZ_MSMS	10.15	427.095	L-Cysteine-glutathione disulfide	BNRXZEPOHPEEAS-UHFFFAOYSA-N
HILICPOS	TargetCPD		MZ_MSMS	5	203.139	Leu-Ala	HSQGMTRYSIHDAC-BQBZGAKWSA-N
HILICPOS	TargetCPD		MZ_MSMS	8.86	288.203	Leu-Arg	SENJXOPIZNYLHU-IUCAKERBSA-N
HILICPOS	TargetCPD		MZ_MSMS	7.32	229.154	Leu-Pro	VTJUNIYRYIAIHF-IUCAKERBSA-N
HILICPOS	TargetCPD		MZ_MSMS	8.73	190.118	L-Homocitrulline	XIGSAGMEBXLVJJ-UHFFFAOYSA-N
HILICPOS	TargetCPD		MZ_MSMS	3.1	424.342	Linoleoylcarnitine	MJLXQSQYKZWZCB-DQFWFXSYSA-N
HILICPOS	TargetCPD		MZ_MSMS	9.9	275.171	Lys-Gln	OAPNERBWQWUPTI-YUMQZZPRSA-N
HILICPOS	TargetCPD		MZ_MSMS	9.84	204.134	Lys-Gly	HGNRJCINZYHNOU-LURJTMIESA-N
HILICPOS	TargetCPD		MZ_MSMS	9.38	246.181	Lys-Val	YQAIUOWPSUOINN-IUCAKERBSA-N
HILICPOS	TargetCPD		MZ_MSMS	8.16	217.129	N-.alpha.-Acetyl-L-arginine	SNEIUMQYRCDYCH-LURJTMIESA-N
HILICPOS	TargetCPD		MZ_MSMS	8.15	189.123	N.alpha.-Acetyl-L-lysine	VEYYWZRYIYDQJM-ZETCQYMHSA-N
HILICPOS	TargetCPD		MZ_MSMS	7.35	144.102	N.alpha.-Methyl-L-lysine	OLYPWXRMOFUVGH-LURJTMIESA-N
HILICPOS	TargetCPD		MZ_MSMS	8.35	269.124	N-Acetyl-L-carnosine	BKAYIFDRRZZKNF-VIFPVBQESA-N
HILICPOS	TargetCPD		MZ_MSMS	8.18	189.087	N-Acetyl-L-glutamine	KSMRODHGGIIXDV-YFKPBYRVSA-N
HILICPOS	TargetCPD		MZ_MSMS	8.31	175.107	N-alpha-Acetyl-L-ornithine	JRLGPAXAGHMNOL-LURJTMIESA-N
HILICPOS	TargetCPD		MZ_MSMS	9.29	189.16	NEPSILON,NEPSILON,NEPSILON-TRIMETHYLLYSINE	MXNRLFUSFKVQSK-UHFFFAOYSA-N
HILICPOS	TargetCPD		MZ_MSMS	3.93	178.054	N-Formylmethionine	PYUSHNKNPOHWEZ-YFKPBYRVSA-N
HILICPOS	TargetCPD		MZ_MSMS	8.96	203.15	NG,NG-Dimethyl-L-arginine	YDGMGEXADBMOMJ-LURJTMIESA-N
HILICPOS	TargetCPD		MZ_MSMS	7.51	255.097	Nicotinamide riboside cation	JLEBZPBDRKPWTD-TURQNECASA-O
HILICPOS	TargetCPD		MZ_MSMS	7.6	162.076	O-Acetyl-L-homoserine	FCXZBWSIAGGPCB-YFKPBYRVSA-N
HILICPOS	TargetCPD		MZ_MSMS	8.92	294.181	Phe-Lys	FADYJNXDPBKVCA-STQMWFEESA-N
HILICPOS	TargetCPD		MZ_MSMS	6.03	265.118	Phenylacetylglutamine	JFLIEFSWGNOPJJ-JTQLQIEISA-N
HILICPOS	TargetCPD		MZ_MSMS	8.75	244.129	Pro-Gln	SHAQGFGGJSLLHE-BQBZGAKWSA-N
HILICPOS	TargetCPD		MZ_MSMS	2.18	150.055	Pyridoxal	RADKZDMFGJYCBB-UHFFFAOYSA-N
HILICPOS	TargetCPD		MZ_MSMS	9.65	235.092	Ser-Glu	LAFKUZYWNCHOHT-CRCLSJGQSA-N
HILICPOS	TargetCPD		MZ_MSMS	9.8	243.109	Ser-His	YZMPDHTZJJCGEI-BQBZGAKWSA-N
HILICPOS	TargetCPD		MZ_MSMS	9.9	234.144	Ser-Lys	SBMNPABNWKXNBJ-BQBZGAKWSA-N
HILICPOS	TargetCPD		MZ_MSMS	9.22	207.097	Ser-Thr	LDEBVRIURYMKQS-WISUUJSJSA-N
HILICPOS	TargetCPD		MZ_MSMS	8.44	269.113	Ser-Tyr	MALNXHYEPCSPPU-ZJUUUORDSA-N
HILICPOS	TargetCPD		MZ_MSMS	9.55	397.207	Ser-Tyr-Lys	HKHCTNFKZXAMIF-UHFFFAOYSA-N
HILICPOS	TargetCPD		MZ_MSMS	6.98	146.165	Spermidine	ATHGHQPFGPMSJY-UHFFFAOYSA-N
HILICPOS	TargetCPD		MZ_MSMS	7.1	144.102	Stachydrine	CMUNUTVVOOHQPW-UHFFFAOYSA-N
HILICPOS	TargetCPD		MZ_MSMS	2.96	428.373	Stearoyl-L-carnitine	FNPHNLNTJNMAEE-HSZRJFAPSA-N
HILICPOS	TargetCPD	[M+H-2H2O]+	MZ_MSMS	5.52	464.282	Tauroursodeoxycholic acid	BHTRKEVKTKCXOH-OGTVOWCVSA-N
HILICPOS	TargetCPD		MZ_MSMS	8.56	191.102	Thr-Ala	VPZKQTYZIVOJDV-LMVFSUKVSA-N
HILICPOS	TargetCPD		MZ_MSMS	9.72	276.166	Thr-Arg	HYLXOQURIOCKIH-VQVTYTSYSA-N
HILICPOS	TargetCPD		MZ_MSMS	9.47	234.108	Thr-Asn	UQTNIFUCMBFWEJ-IWGUZYHVSA-N
HILICPOS	TargetCPD		MZ_MSMS	9.77	248.16	Thr-Lys	YKRQRPFODDJQTC-CSMHCCOUSA-N
HILICPOS	TargetCPD		MZ_MSMS	2.02	193.097	trans-3'-Hydroxycotinine	XOKCJXZZNAUIQN-DTWKUNHWSA-N
HILICPOS	TargetCPD		MZ_MSMS	6.92	144.081	Tryptamine	APJYDQYYACXCRM-UHFFFAOYSA-N
HILICPOS	TargetCPD		MZ_MSMS	9.3	338.182	Tyr-Arg	JXNRXNCCROJZFB-RYUDHWBXSA-N
HILICPOS	TargetCPD		MZ_MSMS	9.38	310.176	Tyr-Lys	AOLHUMAVONBBEZ-STQMWFEESA-N
HILICPOS	TargetCPD		MZ_MSMS	8.45	246.145	Val-Gln	XXDVDTMEVBYRPK-SVRRBLITSA-N
HILICPOS	TargetCPD		MZ_MSMS	9.2	255.145	Val-His	BNQVUHQWZGTIBX-IUCAKERBSA-N
HILICPOS	TargetCPD		MZ_MSMS	6.73	265.154	Val-Phe	GJNDXQBALKCYSZ-NWDGAFQWSA-N
HILICPOS	TargetCPD		MZ_MSMS	5.69	153.041	Xanthine	LRFVTYWOQMYALW-UHFFFAOYSA-N
HILICPOS	TargetCPD		MZ_RT	7.46	282.12	1-Methyladenosine	GFYLSDSUCHVORB-IOSLPCCCSA-N
HILICPOS	TargetCPD		MZ_RT	5.84	298.115	1-Methylguanosine	UTAIYTHAJQNQDW-KQYNXXCUSA-N
HILICPOS	TargetCPD		MZ_RT	6.4	268.105	2'-Deoxyguanosine	YKBGVTZYEHREMT-KVQBGUIXSA-N
HILICPOS	TargetCPD		MZ_RT	8.15	132.077	3-Guanidinopropionic acid	KMXXSJLYVJEBHI-UHFFFAOYSA-N
HILICPOS	TargetCPD		MZ_RT	1.45	153.055	3-Hydroxyphenylacetic acid	FVMDYYGIDFPZAX-UHFFFAOYSA-N
HILICPOS	TargetCPD		MZ_RT	8.17	132.066	3-Hydroxyproline	BJBUEDPLEOHJGE-BKLSDQPFSA-N
HILICPOS	TargetCPD		MZ_RT	1.26	176.071	3-Indoleacetic acid	SEOVTRFCIGRIMH-UHFFFAOYSA-N
HILICPOS	TargetCPD		MZ_RT	7.24	118.087	5-Aminovaleric acid	JJMDCOVWQOJGCB-UHFFFAOYSA-N
HILICPOS	TargetCPD		MZ_RT	7.83	221.093	5-Hydroxytryptophan	LDCYZAJDBXYCGN-UHFFFAOYSA-N
HILICPOS	TargetCPD		MZ_RT	1.32	206.082	5-Methoxy-3-indoleacetic acid	COCNDHOPIHDTHK-UHFFFAOYSA-N
HILICPOS	TargetCPD		MZ_RT	7.83	203.14	Ala-Ile	ZSOICJZJSRWNHX-ACZMJKKPSA-N
HILICPOS	TargetCPD		MZ_RT	7.24	118.087	Betaine	KWIUHFFTVRNATP-UHFFFAOYSA-N
HILICPOS	TargetCPD		MZ_RT	1.29	361.202	Cortisone	MFYSYFVPBJMHGN-ZPOLXVRWSA-N
HILICPOS	TargetCPD		MZ_RT	4.93	114.067	Creatinine	DDRJAANPRJIHGJ-UHFFFAOYSA-N
HILICPOS	TargetCPD		MZ_RT	5.9	112.051	Cytosine	OPTASPLRGRRNAP-UHFFFAOYSA-N
HILICPOS	TargetCPD		MZ_RT	8.44	180.087	Galactosamine	MSWZFWKMSRAUBD-GASJEMHNSA-N
HILICPOS	TargetCPD		MZ_RT	9.29	190.083	Gly-Gly-Gly	XKUKSGPZAADMRA-UHFFFAOYSA-N
HILICPOS	TargetCPD		MZ_RT	8.62	173.093	Gly-Pro	KZNQNBZMBZJQJO-UHFFFAOYSA-N
HILICPOS	TargetCPD		MZ_RT	6.34	269.089	Inosine	UGQMRVRMYYASKQ-KQYNXXCUSA-N
HILICPOS	TargetCPD		MZ_RT	5.62	312.131	N2,N2-Dimethylguanosine	RSPURTUNRHNVGF-IOSLPCCCSA-N
HILICPOS	TargetCPD		MZ_RT	1.43	219.113	N-Acetyl-5-hydroxytryptamine	MVAWJSIDNICKHF-UHFFFAOYSA-N
HILICPOS	TargetCPD		MZ_RT	5.08	286.104	N-Acetylcytidine	NIDVTARKFBZMOT-PEBGCTIMSA-N
HILICPOS	TargetCPD		MZ_RT	7.35	222.098	N-Acetylglucosamine	OVRNDRQMDRJTHS-PVFLNQBWSA-N
HILICPOS	TargetCPD		MZ_RT	2.61	208.097	N-Acetylphenylalanine	CBQJSKKFNMDLON-JTQLQIEISA-N
HILICPOS	TargetCPD		MZ_RT	6.45	146.118	N-Methylleucine	XJODGRWDFZVTKW-UHFFFAOYSA-N
HILICPOS	TargetCPD		MZ_RT	6.79	196.097	N-Methyltyrosine	AXDLCFOOGCNDST-UHFFFAOYSA-N
HILICPOS	TargetCPD		MZ_RT	9.3	89.108	Putrescine	KIDHWZJUCRJVML-UHFFFAOYSA-N
HILICPOS	TargetCPD		MZ_RT	1.11	301.217	Retinoic acid	SHGAZHPCJJPHSC-YCNIQYBTSA-N
HILICPOS	TargetCPD		MZ_RT_MSMS	6.26	137.071	1-Methylnicotinamide	LDHMAVIPBRSVRG-UHFFFAOYSA-O
HILICPOS	TargetCPD		MZ_RT_MSMS	5.87	228.098	2'-Deoxycytidine	CKTSBUTUHBMZGZ-SHYZEUOFSA-N
HILICPOS	TargetCPD		MZ_RT_MSMS	5.6	133.061	3-Ureidopropionic acid	JSJWCHRYRHKBBW-UHFFFAOYSA-N
HILICPOS	TargetCPD		MZ_RT_MSMS	2.26	146.082	4-Acetamidobutyric acid	UZTFMUBKZQVKLK-UHFFFAOYSA-N
HILICPOS	TargetCPD		MZ_RT_MSMS	7.49	138.056	4-Aminobenzoic acid	ALYNCZNDIQEVRV-UHFFFAOYSA-N
HILICPOS	TargetCPD		MZ_RT_MSMS	7.72	146.093	4-Guanidinobutyric acid	TUHVEAJXIMEOSA-UHFFFAOYSA-N
HILICPOS	TargetCPD		MZ_RT_MSMS	2.49	298.097	5'-Methylthioadenosine	WUUGFSXJNOTRMR-IOSLPCCCSA-N
HILICPOS	TargetCPD		MZ_RT_MSMS	3.56	282.12	6-Methyladenosine	VQAYFKKCNSOZKM-IOSLPCCCSA-N
HILICPOS	TargetCPD		MZ_RT_MSMS	7.19	204.123	Acetylcarnitine	RDHQFKQIGNGIED-MRVPVSSYSA-O
HILICPOS	TargetCPD		MZ_RT_MSMS	4.71	136.062	Adenine	GFFGJBXGBJISGV-UHFFFAOYSA-N
HILICPOS	TargetCPD		MZ_RT_MSMS	4.62	268.105	Adenosine	OIRDTQYFTABQOQ-KQYNXXCUSA-N
HILICPOS	TargetCPD		MZ_RT_MSMS	9.01	348.071	Adenosine-3-monophosphate	LNQVTSROQXJCDD-KQYNXXCUSA-N
HILICPOS	TargetCPD		MZ_RT_MSMS	8.92	131.13	Agmatine	QYPPJABKJHAVHS-UHFFFAOYSA-N
HILICPOS	TargetCPD		MZ_RT_MSMS	8.41	161.093	Ala-Ala	DEFJQIDDEAULHB-QWWZWVQMSA-N
HILICPOS	TargetCPD		MZ_RT_MSMS	8.17	90.055	Alanine	QNAYBMKLOCPYGJ-REOHCLBHSA-N
HILICPOS	TargetCPD		MZ_RT_MSMS	8.7	177.062	Allantoic acid	NUCLJNSWZCHRKL-UHFFFAOYSA-N
HILICPOS	TargetCPD		MZ_RT_MSMS	0.96	293.248	Androstane-3,17-diol	CBMYJHIOYJEBSB-UHFFFAOYSA-N
HILICPOS	TargetCPD		MZ_RT_MSMS	4.62	291.232	Androsterone	QGXBDMJGAMFCBF-HLUDHZFRSA-N
HILICPOS	TargetCPD		MZ_RT_MSMS	9.6	241.13	Anserine	MYYIAHXIVFADCU-QMMMGPOBSA-N
HILICPOS	TargetCPD		MZ_RT_MSMS	9.53	175.12	Arginine	ODKSFYDXXFIFQN-BYPYZUCNSA-N
HILICPOS	TargetCPD		MZ_RT_MSMS	8.81	133.061	Asparagine	DCXYFEDJOCDNAF-REOHCLBHSA-N
HILICPOS	TargetCPD		MZ_RT_MSMS	9.33	134.046	Aspartic acid	CKLJMWTZIZZHCS-REOHCLBHSA-N
HILICPOS	TargetCPD		MZ_RT_MSMS	1.5	583.256	Biliverdin	RCNSAJSGRJSBKK-NSQVQWHSSA-N
HILICPOS	TargetCPD		MZ_RT_MSMS	2.85	245.096	Biotin	YBJHBAHKTGYVGT-ZKWXMUAHSA-N
HILICPOS	TargetCPD		MZ_RT_MSMS	1.21	195.088	Caffeine	RYYVLZVUVIJVGH-UHFFFAOYSA-N
HILICPOS	TargetCPD		MZ_RT_MSMS	7.83	162.113	Carnitine	PHIQHXFUZVPYII-ZCFIWIBFSA-N
HILICPOS	TargetCPD		MZ_RT_MSMS	9.39	227.115	Carnosine	CQOVPNPJLQNMDC-ZETCQYMHSA-N
HILICPOS	TargetCPD		MZ_RT_MSMS	5.18	104.107	Choline [M]+	OEYIOHPDSNJKLS-UHFFFAOYSA-N
HILICPOS	TargetCPD		MZ_RT_MSMS	8.9	176.104	Citrulline	RHGKLRLOHDJJDR-BYPYZUCNSA-N
HILICPOS	TargetCPD		MZ_RT_MSMS	1.49	177.103	Cotinine	UIKROCXWUNQSPJ-VIFPVBQESA-N
HILICPOS	TargetCPD		MZ_RT_MSMS	8.15	132.077	Creatine	CVSVTCORWBXHQV-UHFFFAOYSA-N
HILICPOS	TargetCPD		MZ_RT_MSMS	9.91	223.075	Cystathionine	ILRYLPWNYFXEMH-WHFBIAKZSA-N
HILICPOS	TargetCPD		MZ_RT_MSMS	8.45	162.076	DL-2-Methylglutamic acid	QHSCIWIRXWFIGH-UHFFFAOYSA-N
HILICPOS	TargetCPD		MZ_RT_MSMS	7.61	186.113	Ecgonine	PHMBVCPLDPDESM-FKSUSPILSA-N
HILICPOS	TargetCPD		MZ_RT_MSMS	7.86	104.071	gamma-Aminobutyric Acid (GABA)	BTCSSZJGUNDROE-UHFFFAOYSA-N
HILICPOS	TargetCPD		MZ_RT_MSMS	8.1	261.145	gamma-Glutamylleucine	MYFMARDICOWMQP-YUMQZZPRSA-N
HILICPOS	TargetCPD		MZ_RT_MSMS	8.55	279.101	gamma-Glutamylmethionine	RQNSKRXMANOPQY-BQBZGAKWSA-N
HILICPOS	TargetCPD		MZ_RT_MSMS	9.6	276.12	Glu-Gln	MGHKSHCBDXNTHX-UHFFFAOYSA-N
HILICPOS	TargetCPD		MZ_RT_MSMS	8.85	148.061	Glutamic acid	WHUUTDBJXJRKMK-VKHMYHEASA-N
HILICPOS	TargetCPD		MZ_RT_MSMS	8.66	147.077	Glutamine	ZDXPYRJPNDTMRX-VKHMYHEASA-N
HILICPOS	TargetCPD		MZ_RT_MSMS	10.17	613.16	Glutathione (oxidized)	YPZRWBKMTBYPTK-BJDJZHNGSA-N
HILICPOS	TargetCPD		MZ_RT_MSMS	9.15	308.091	Glutathione, reduced	RWSXRVCMGQZWBV-UHFFFAOYSA-N
HILICPOS	TargetCPD		MZ_RT_MSMS	9.44	249.109	Glu-Thr	JSIQVRIXMINMTA-ZDLURKLDSA-N
HILICPOS	TargetCPD		MZ_RT_MSMS	8.05	175.108	Gly-val	STKYPAFSDFAEPH-UHFFFAOYSA-N
HILICPOS	TargetCPD		MZ_RT_MSMS	7.33	284.099	Guanosine	NYHBQMYGNKIUIF-UUOKFMHZSA-N
HILICPOS	TargetCPD		MZ_RT_MSMS	8.29	112.087	Histamine	NTYJJOPFIAHURM-UHFFFAOYSA-N
HILICPOS	TargetCPD		MZ_RT_MSMS	9.48	156.077	Histidine	HNDVDQJCIGZPNO-YFKPBYRVSA-N
HILICPOS	TargetCPD		MZ_RT_MSMS	9.42	189.135	Homoarginine	QUOGESRFPZDMMT-YFKPBYRVSA-N
HILICPOS	TargetCPD		MZ_RT_MSMS	4.99	137.046	Hypoxanthine	FDGQSTZJBFJUBT-UHFFFAOYSA-N
HILICPOS	TargetCPD		MZ_RT_MSMS	7.25	132.102	Isoleucine	AGPKZVBTJJNPAG-WHFBIAKZSA-N
HILICPOS	TargetCPD		MZ_RT_MSMS	6.98	209.093	Kynurenine	YGPSJZOEDVAXAB-QMMMGPOBSA-N
HILICPOS	TargetCPD		MZ_RT_MSMS	7.08	132.102	Leucine	ROHFNLRQFUQHCH-YFKPBYRVSA-N
HILICPOS	TargetCPD		MZ_RT_MSMS	9.63	147.113	Lysine	KDXKERNSBIXSRK-YFKPBYRVSA-N
HILICPOS	TargetCPD		MZ_RT_MSMS	7.49	150.059	Methionine	FFEARJCKVFRZRR-BYPYZUCNSA-N
HILICPOS	TargetCPD		MZ_RT_MSMS	8.62	166.053	Methioninesulfoxide B	QEFRNWWLZKMPFJ-YGVKFDHGSA-N
HILICPOS	TargetCPD		MZ_RT_MSMS	9.1	203.151	N,N-Dimethylarginine	NWGZOALPWZDXNG-UHFFFAOYSA-N
HILICPOS	TargetCPD		MZ_RT_MSMS	8.87	188.176	N8-Acetylspermidine	FONIWJIDLJEJTL-UHFFFAOYSA-N
HILICPOS	TargetCPD		MZ_RT_MSMS	4.83	132.066	N-Acetylalanine	KTHDTJVBEPMMGL-VKHMYHEASA-N
HILICPOS	TargetCPD		MZ_RT_MSMS	7.75	190.071	N-Acetylglutamic acid	RFMMMVDNIPUKGG-YFKPBYRVSA-N
HILICPOS	TargetCPD		MZ_RT_MSMS	3.23	192.069	N-Acetylmethionine	XUYPXLNMDZIRQH-UHFFFAOYSA-N
HILICPOS	TargetCPD		MZ_RT_MSMS	2.81	247.107	N-Acetyltryptophan	DZTHIGRZJZPRDV-GFCCVEGCSA-N
HILICPOS	TargetCPD		MZ_RT_MSMS	1.7	123.056	Nicotinamide	DFPAKSUCGFBDDF-UHFFFAOYSA-N
HILICPOS	TargetCPD		MZ_RT_MSMS	9.47	170.093	N-Methylhistidine	CYZKJBZEIFWZSR-LURJTMIESA-N
HILICPOS	TargetCPD		MZ_RT_MSMS	9.36	161.129	N-Methyllysine	PQNASZJZHFPQLE-UHFFFAOYSA-N
HILICPOS	TargetCPD		MZ_RT_MSMS	7.11	130.087	N-Methylproline	CWLQUGTUXBXTLF-YFKPBYRVSA-N
HILICPOS	TargetCPD		MZ_RT_MSMS	9.64	133.098	Ornithine	AHLPHDHHMVZTML-BYPYZUCNSA-N
HILICPOS	TargetCPD		MZ_RT_MSMS	3.5	220.118	Pantothenic acid	GHOKWGTUZJEAQD-ZETCQYMHSA-N
HILICPOS	TargetCPD		MZ_RT_MSMS	6.94	166.087	Phenylalanine	COLNVLDHVKWLRT-QMMMGPOBSA-N
HILICPOS	TargetCPD		MZ_RT_MSMS	7.83	130.087	Pipecolic acid	HXEACLLIILLPRG-UHFFFAOYSA-N
HILICPOS	TargetCPD		MZ_RT_MSMS	7.83	116.071	Proline	ONIBWKKTOPOVIA-BYPYZUCNSA-N
HILICPOS	TargetCPD		MZ_RT_MSMS	8.6	229.119	Proline-hydroxyproline	ONPXCLZMBSJLSP-CSMHCCOUSA-N
HILICPOS	TargetCPD		MZ_RT_MSMS	6.41	218.139	Propionylcarnitine	UFAHZIUFPNSHSL-UHFFFAOYSA-N
HILICPOS	TargetCPD		MZ_RT_MSMS	8.1	169.098	Pyridoxamine	NHZMQXZHNVQTQA-UHFFFAOYSA-N
HILICPOS	TargetCPD		MZ_RT_MSMS	8.85	385.129	S-Adenosyl-homocysteine	ZJUKTBDSGOFHSH-WFMPWKQPSA-N
HILICPOS	TargetCPD		MZ_RT_MSMS	9.8	399.145	S-Adenosyl-methionine	MEFKEPWMEQBLKI-AIRLBKTGSA-N
HILICPOS	TargetCPD		MZ_RT_MSMS	8.73	106.051	Serine	MTCFGRXMJLQNBG-REOHCLBHSA-N
HILICPOS	TargetCPD		MZ_RT_MSMS	9.22	189.135	Targinine	NTNWOCRCBQPEKQ-YFKPBYRVSA-N
HILICPOS	TargetCPD		MZ_RT_MSMS	7.85	126.022	Taurine	XOAAWQZATWQOTB-UHFFFAOYSA-N
HILICPOS	TargetCPD	Na+	MZ_RT_MSMS	6.27	538.28	Taurocholic acid	WBWWGRHZICKQGZ-HZAMXZRMSA-N
HILICPOS	TargetCPD		MZ_RT_MSMS	8.33	120.066	Threonine	AYFVYJQAPQTCCC-GBXIJSLDSA-N
HILICPOS	TargetCPD		MZ_RT_MSMS	5.61	76.076	TMAO	UYPYRKYUKCHHIB-UHFFFAOYSA-N
HILICPOS	TargetCPD		MZ_RT_MSMS	6.92	205.098	Tryptophan	QIVBCDIJIAJPQS-VIFPVBQESA-N
HILICPOS	TargetCPD		MZ_RT_MSMS	7.73	182.082	Tyrosine	OUYCCCASQSFEME-QMMMGPOBSA-N
HILICPOS	TargetCPD		MZ_RT_MSMS	7.24	118.087	Valine	KZSNJWFQEVHDMF-BYPYZUCNSA-N

## Sheet: TableS5_HILIC-
Assay	Type	Adducts	AnnotationApproach	RT	MZ	CompoundName	InChiKey
HILICNEG	ISTD	[M-H]-	MZ_RT_MSMS	9.41	175.097	1_15N2-L-Arginine iSTD
HILICNEG	ISTD	[M-H]-	MZ_RT_MSMS	1.1	339.264	1_CUDA iSTD
HILICNEG	ISTD	[M-H]-	MZ_RT_MSMS	4.71	115.069	1_D3-Creatinine iSTD
HILICNEG	ISTD	[M-H]-	MZ_RT_MSMS	7.97	91.0581	1_D3-DL-Alanine iSTD
HILICNEG	ISTD	[M-H]-	MZ_RT_MSMS	9.09	135.048	1_D3-DL-Aspartic acid iSTD
HILICNEG	ISTD	[M-H]-	MZ_RT_MSMS	8.65	149.064	1_D3-DL-Glutamic acid iSTD
HILICNEG	ISTD	[M-H]-	MZ_RT_MSMS	8.46	150.092	1_D5-L-Glutamine iSTD
HILICNEG	ISTD	[M-H]-	MZ_RT_MSMS	6.79	378.202	1_Val-Tyr-Val iSTD
HILICNEG	TargetCPD	[M-H]-	MZ_RT_MSMS	1.18	187.133	10-Hydroxydecanoic acid	YJCJVMMDTBEITC-UHFFFAOYSA-N
HILICNEG	TargetCPD	[M-H]-	MZ_MSMS	1.00843	295.228	12(13)-Epoxy-9Z-octadecenoic acid	CCPPLLJZDQAOHD-FLIBITNWSA-N
HILICNEG	TargetCPD	[M-H]-	MZ_MSMS	1.00236	319.228	12R-Hydroxy-5Z,8Z,10E,14Z-eicosatetraenoic acid	ZNHVWPKMFKADKW-LQWMCKPYSA-N
HILICNEG	TargetCPD	[M-H]-	MZ_MSMS	0.988815	343.228	14-Hydroxy-4Z,7Z,10Z,12E,16Z,19Z-docosahexaenoic acid	ZNEBXONKCYFJAF-BGKMTWLOSA-N
HILICNEG	TargetCPD	[M-H]-	MZ_RT_MSMS	2.6	153.019	2,3-Dihydroxybenzoic acid B	GLDQAMYCGOIJDV-UHFFFAOYSA-N
HILICNEG	TargetCPD	[M-H]-	MZ_MSMS	1.03843	167.034	2,6-Dihydroxy-4-methylbenzoic acid	YBZAVRDNSPUMFK-UHFFFAOYSA-N
HILICNEG	TargetCPD	[M-H]-	MZ_MSMS	1.02264	153.018	2,6-Dihydroxybenzoic acid	AKEUNCKRJATALU-UHFFFAOYSA-N
HILICNEG	TargetCPD	[M-H]-	MZ_MSMS	8.35	160.06	2-Aminoadipic acid	OYIFNHCXNCRBQI-UHFFFAOYSA-N
HILICNEG	TargetCPD	[M-H]-	MZ_RT_MSMS	2.92	227.067	2-Deoxyuridine	MXHRCPNRJAMMIM-SHYZEUOFSA-N
HILICNEG	TargetCPD	[M-H]-	MZ_RT_MSMS	1.55	117.055	2-Hydroxy-3-methylbutyric acid	NGEWQZIDQIYUNV-UHFFFAOYSA-N
HILICNEG	TargetCPD	[M-H]-	MZ_RT_MSMS	1.61	131.071	2-Hydroxy-4-methylpentanoic acid	LVRFTAZAXQPQHI-UHFFFAOYSA-N
HILICNEG	TargetCPD	[M-H]-	MZ_RT_MSMS	2.41	103.04	2-Hydroxyisobutyric acid	BWLBGMIXKSTLSX-UHFFFAOYSA-N
HILICNEG	TargetCPD	[M-H]-	MZ_RT_MSMS	1.04	144.045	2-Hydroxyquinoline	LISFMEBWQUVKPJ-UHFFFAOYSA-N
HILICNEG	TargetCPD	[M-H]-	MZ_RT_MSMS	8.65	149.06	2-Methoxy-4-vinylphenol	YOMSJEATGXXYPX-UHFFFAOYSA-N
HILICNEG	TargetCPD	[M-H]-	MZ_RT_MSMS	1.3	165.055	3-(3-Hydroxyphenyl)propionic acid	QVWAEZJXDYOKEH-UHFFFAOYSA-N
HILICNEG	TargetCPD	[M-H]-	MZ_MSMS	2.45	167.034	3-Hydroxy-4-methoxybenzoic acid	LBKFGYZQBSGRHY-UHFFFAOYSA-N
HILICNEG	TargetCPD	[M-H]-	MZ_MSMS	1.24225	159.102	3-Hydroxyoctanoic acid	NDPLAKGOSZHTPH-UHFFFAOYSA-N
HILICNEG	TargetCPD	[M-H]-	MZ_RT_MSMS	1.86	117.055	3-Hydroxyvaleric acid	REKYPYSUBKSCAT-UHFFFAOYSA-N
HILICNEG	TargetCPD	[M-H]-	MZ_RT_MSMS	1.1	188.071	3-Indolepropionic acid	GOLXRNDWAUTYKT-UHFFFAOYSA-N
HILICNEG	TargetCPD	[M-H]-	MZ_RT_MSMS	1.67	159.066	3-Methyladipic acid	SYEOWUNSTUDKGM-UHFFFAOYSA-N
HILICNEG	TargetCPD	[M-H]-	MZ_RT_MSMS	9.34	168.077	3-Methylhistidine	JDHILDINMRGULE-LURJTMIESA-N
HILICNEG	TargetCPD	[M-H]-	MZ_RT_MSMS	1.85	165.055	3-Phenyllactic acid	VOXXWSYKYCBWHO-UHFFFAOYSA-N
HILICNEG	TargetCPD	[M-H]-	MZ_RT_MSMS	2.3	144.066	4-Acetamidobutyric acid	UZTFMUBKZQVKLK-UHFFFAOYSA-N
HILICNEG	TargetCPD	[M-H]-	MZ_RT_MSMS	1.348	129.055	4-Acetylbutyric acid	MGTZCLMLSSAXLD-UHFFFAOYSA-N
HILICNEG	TargetCPD	[M-H]-	MZ_RT_MSMS	1.55	137.024	4-Hydroxybenzoic acid	FJKROLUGYXJWQN-UHFFFAOYSA-N
HILICNEG	TargetCPD	[M-H]-	MZ_RT_MSMS	2.42	129.055	4-Methyl-2-oxovaleric Acid	BKAJNAXTPSGJCU-UHFFFAOYSA-N
HILICNEG	TargetCPD	[M-H]-	MZ_RT_MSMS	1.1	123.045	4-Methylcatechol	ZBCATMYQYDCTIZ-UHFFFAOYSA-N
HILICNEG	TargetCPD	[M-H]-	MZ_RT_MSMS	2.55	182.045	4-Pyridoxic acid	HXACOUQIXZGNBF-UHFFFAOYSA-N
HILICNEG	TargetCPD	[M-H]-	MZ_MSMS	0.957291	301.217	5,8,11,14-Eicosatetraenoic acid, 16-hydroxy-, (5Z,8Z,11Z,14Z,16R)-	JEKNPVYFNMZRJG-UFINWASNSA-N
HILICNEG	TargetCPD	[M-H]-	MZ_RT_MSMS	1.67	190.05	5-Hydroxy-3-indoleacetic acid	DUUGKQCEGZLZNO-UHFFFAOYSA-N
HILICNEG	TargetCPD	[M-H]-	MZ_RT_MSMS	1.292	131.071	6-Hydroxycaproic acid	IWHLYPDWHHPVAA-UHFFFAOYSA-N
HILICNEG	TargetCPD	[M-H]-	MZ_MSMS	1.18801	335.222	6-trans-12-epi-Leukotriene B4	VNYSSYRCGWBHLG-WSWIPFETSA-N
HILICNEG	TargetCPD	[M-H]-	MZ_MSMS	1.38662	405.264	7-Keto-3.alpha.,12-.alpha.-dihydroxycholanic acid	RHCPKKNRWFXMAT-QHMGNDAISA-N
HILICNEG	TargetCPD	[M-H]-	MZ_RT	7.7	173.009	Aconitic acid	GTZCVFVGUGFEME-HNQUOIGGSA-N
HILICNEG	TargetCPD	[M-H]-	MZ_RT_MSMS	8.23	159.077	Ala-Ala	DEFJQIDDEAULHB-QWWZWVQMSA-N
HILICNEG	TargetCPD	[M-H]-	MZ_RT_MSMS	5.52	157.036	Allantoin	POJWUDADGALRAB-UHFFFAOYSA-N
HILICNEG	TargetCPD	[M-H]-	MZ_RT_MSMS	9.477	239.114	Anserine	MYYIAHXIVFADCU-QMMMGPOBSA-N
HILICNEG	TargetCPD	[M-H]-	MZ_MSMS	9.66375	230.125	Arg-Gly	JLXVRFDTDUGQEE-YFKPBYRVSA-N
HILICNEG	TargetCPD	[M-H]-	MZ_RT_MSMS	9.41	173.104	Arginine	ODKSFYDXXFIFQN-BYPYZUCNSA-N
HILICNEG	TargetCPD	[M-H]-	MZ_RT_MSMS	8.61	131.045	Asparagine	DCXYFEDJOCDNAF-REOHCLBHSA-N
HILICNEG	TargetCPD	[M-H]-	MZ_RT_MSMS	9.1	132.03	Aspartic acid	CKLJMWTZIZZHCS-REOHCLBHSA-N
HILICNEG	TargetCPD	[M-H]-	MZ_MSMS	1.35	187.097	Azelaic acid	BDJRBEYXGGNYIS-UHFFFAOYSA-N
HILICNEG	TargetCPD	[M-H]-	MZ_RT_MSMS	1.092	121.029	Benzoic acid	WPYMKLBDIGXBTP-UHFFFAOYSA-N
HILICNEG	TargetCPD	[M-H]-	MZ_MSMS	1.39301	307.028	Benzophenone-4	CXVGEDCSTKKODG-UHFFFAOYSA-N
HILICNEG	TargetCPD	[M-H]-	MZ_RT_MSMS	9.527	225.099	Carnosine	CQOVPNPJLQNMDC-ZETCQYMHSA-N
HILICNEG	TargetCPD	[M-H]-	MZ_RT_MSMS	2.27	407.28	Cholic acid	BHQCQFFYRZLCQQ-OELDTZBJSA-N
HILICNEG	TargetCPD	[M-H]-	MZ_RT_MSMS	1.55	129.019	Citraconic acid	HNEGQIOMVPPMNR-IHWYPQMZSA-N
HILICNEG	TargetCPD	[M-H]-	MZ_RT_MSMS	9.15	191.019	Citric acid	KRKNYBCHXYNGOX-UHFFFAOYSA-N
HILICNEG	TargetCPD	[M-H]-	MZ_RT_MSMS	8.7	174.088	Citrulline	RHGKLRLOHDJJDR-BYPYZUCNSA-N
HILICNEG	TargetCPD	[M-H]-	MZ_RT_MSMS	4.71	112.051	Creatinine	DDRJAANPRJIHGJ-UHFFFAOYSA-N
HILICNEG	TargetCPD	[M-H]-	MZ_RT_MSMS	9.8	221.059	Cystathionine	ILRYLPWNYFXEMH-WHFBIAKZSA-N
HILICNEG	TargetCPD	[M-H]-	MZ_RT_MSMS	9.86	239.016	Cystine	LEVWYRKDKASIDU-IMJSIDKUSA-N
HILICNEG	TargetCPD	[M-H]-	MZ_MSMS	9.47479	165.039	D-Arabinonic acid	QXKAIJAYHKCRRA-JJYYJPOSSA-N
HILICNEG	TargetCPD	[M-H]-	MZ_RT_MSMS	9.73	161.092	delta-Hydroxylysine	YSMODUONRAFBET-UHNVWZDZSA-N
HILICNEG	TargetCPD	[M-H]-	MZ_MSMS	9.52495	195.05	D-Gluconic acid	SXZYCXMUPBBULW-SKNVOMKLSA-N
HILICNEG	TargetCPD	[M-H]-	MZ_RT_MSMS	0.95	327.232	Docosahexanoic acid	MBMBGCFOFBJSGT-KUBAVDMBSA-N
HILICNEG	TargetCPD	[M-H]-	MZ_MSMS	9.15201	229.012	D-Ribose 1-phosphate	YXJDFQJKERBOBM-TXICZTDVSA-N
HILICNEG	TargetCPD	[M-H]-	MZ_RT_MSMS	7.63	221.066	Ethyl-beta-glucuronide	IWJBVMJWSPZNJH-UQGZVRACSA-N
HILICNEG	TargetCPD	[M-H]-	MZ_RT_MSMS	1.22	193.05	Ferulic acid	KSEBMYQBYZTDHS-HWKANZROSA-N
HILICNEG	TargetCPD	[M-H]-	MZ_RT_MSMS	1.6	115.003	Fumaric acid	VZCYOOQTPOCHFL-OWOJBTEDSA-N
HILICNEG	TargetCPD	[M-H]-	MZ_MSMS	8.71642	195.05	Galactonic acid	RGHNJXZEOKUKBD-MGCNEYSASA-N
HILICNEG	TargetCPD	[M-H]-	MZ_RT_MSMS	7.7	179.056	Galactose	WQZGKKKJIJFFOK-FPRJBGLDSA-N
HILICNEG	TargetCPD	[M-H]-	MZ_RT_MSMS	8.35	277.086	gamma-Glutamylmethionine	RQNSKRXMANOPQY-BQBZGAKWSA-N
HILICNEG	TargetCPD	[M-H]-	MZ_RT_MSMS	8.4	309.109	gamma-Glutamyltyrosine	VVLXCWVSSLFQDS-QWRGUYRKSA-N
HILICNEG	TargetCPD	[M-H]-	MZ_RT_MSMS	2.96	153.019	Gentisinic acid	WXTMDXOMEHJXQO-UHFFFAOYSA-N
HILICNEG	TargetCPD	[M-H]-	MZ_MSMS	8.9206	246.109	Gln-Thr	HHSJMSCOLJVTCX-ZDLURKLDSA-N
HILICNEG	TargetCPD	[M-H]-	MZ_RT_MSMS	7.68	179.056	Glucose	GZCGUPFRVQAUEE-SLPGGIOYSA-N
HILICNEG	TargetCPD	[M-H]-	MZ_RT_MSMS	9.7	259.022	Glucose-6-phosphate	NBSCHQHZLSJFNQ-GASJEMHNSA-N
HILICNEG	TargetCPD	[M-H]-	MZ_RT_MSMS	9	193.035	Glucuronic acid A	AEMOLEFTQBMNLQ-AQKNRBDQSA-N
HILICNEG	TargetCPD	[M-H]-	MZ_RT_MSMS	9.54	274.104	Glu-Gln	MGHKSHCBDXNTHX-UHFFFAOYSA-N
HILICNEG	TargetCPD	[M-H]-	MZ_MSMS	9.72782	283.104	Glu-His	HKTRDWYCAUTRRL-YUMQZZPRSA-N
HILICNEG	TargetCPD	[M-H]-	MZ_MSMS	9.73838	274.141	Glu-Lys	BBBXWRGITSUJPB-YUMQZZPRSA-N
HILICNEG	TargetCPD	[M-H]-	MZ_MSMS	9.51	233.078	Glu-Ser	UQHGAYSULGRWRG-WHFBIAKZSA-N
HILICNEG	TargetCPD	[M-H]-	MZ_RT_MSMS	8.65	146.045	Glutamic acid	WHUUTDBJXJRKMK-VKHMYHEASA-N
HILICNEG	TargetCPD	[M-H]-	MZ_RT_MSMS	8.46	145.061	Glutamine	ZDXPYRJPNDTMRX-VKHMYHEASA-N
HILICNEG	TargetCPD	[M-H]-	MZ_RT_MSMS	2.7	131.034	Glutaric acid	JFCQEDHGNNZCLN-UHFFFAOYSA-N
HILICNEG	TargetCPD	[M-H]-	MZ_RT_MSMS	9.066	247.093	Glu-Thr	JSIQVRIXMINMTA-ZDLURKLDSA-N
HILICNEG	TargetCPD	[M-H]-	MZ_MSMS	9.3	188.067	Gly-Asn	FUESBOMYALLFNI-VKHMYHEASA-N
HILICNEG	TargetCPD	[M-H]-	MZ_RT_MSMS	7.21	75.0082	Glycolic acid	AEMRFAOFKBGASW-UHFFFAOYSA-N
HILICNEG	TargetCPD	[M-H]-	MZ_MSMS	9.3	203.067	Gly-Glu	LSPKYLAFTPBWIL-BYPYZUCNSA-N
HILICNEG	TargetCPD	[M-H]-	MZ_RT_MSMS	8.1	116.046	Guanidinoacetic acid	BPMFZUMJYQTVII-UHFFFAOYSA-N
HILICNEG	TargetCPD	[M-H]-	MZ_MSMS	2.15	172.097	Hexanoylglycine	UPCKIPHSXMXJOX-UHFFFAOYSA-N
HILICNEG	TargetCPD	[M-H]-	MZ_MSMS	9.46954	211.083	His-Gly	LYCVKHSJGDMDLM-LURJTMIESA-N
HILICNEG	TargetCPD	[M-H]-	MZ_RT_MSMS	9.34	154.062	Histidine	HNDVDQJCIGZPNO-YFKPBYRVSA-N
HILICNEG	TargetCPD	[M-H]-	MZ_RT_MSMS	9.3	187.119	Homoarginine	QUOGESRFPZDMMT-YFKPBYRVSA-N
HILICNEG	TargetCPD	[M-H]-	MZ_RT_MSMS	1.35	181.05	Homovanillic acid	QRMZSPFSDQBLIX-UHFFFAOYSA-N
HILICNEG	TargetCPD	[M-H]-	MZ_RT_MSMS	4.77	135.031	Hypoxanthine	FDGQSTZJBFJUBT-UHFFFAOYSA-N
HILICNEG	TargetCPD	[M-H]-	MZ_RT_MSMS	1.3	160.04	Indole-3-carboxylic acid	KMAKOBLIOCQGJP-UHFFFAOYSA-N
HILICNEG	TargetCPD	[M-H]-	MZ_RT_MSMS	2.16	204.066	Indolelactic acid	XGILAAMKEQUXLS-UHFFFAOYSA-N
HILICNEG	TargetCPD	[M-H]-	MZ_RT_MSMS	1.29	212.002	Indoxyl sulfate	BXFFHSIDQOFMLE-UHFFFAOYSA-N
HILICNEG	TargetCPD	[M-H]-	MZ_MSMS	9.21605	173.008	Isocitric acid	ODBLHEXUDAPZAU-UHFFFAOYSA-N
HILICNEG	TargetCPD	[M-H]-	MZ_RT_MSMS	7.1	130.087	Isoleucine	AGPKZVBTJJNPAG-WHFBIAKZSA-N
HILICNEG	TargetCPD	[M-H]-	MZ_RT_MSMS	3.07	115.04	Ketoisovaleric acid	QHKABHOOEWYVLI-UHFFFAOYSA-N
HILICNEG	TargetCPD	[M-H]-	MZ_RT_MSMS	6.11	188.035	Kynurenic acid	HCZHHEIFKROPDY-UHFFFAOYSA-N
HILICNEG	TargetCPD	[M-H]-	MZ_MSMS	9.3	275.088	L-.gamma.-Glutamyl-L-glutamic acid	OWQDWQKWSLFFFR-WDSKDSINSA-N
HILICNEG	TargetCPD	[M-H]-	MZ_MSMS	5.55187	129.018	L-2-Hydroxyglutaric acid	HWXBTNAVRSUOJR-UHFFFAOYSA-N
HILICNEG	TargetCPD	[M-H]-	MZ_MSMS	9.34	154.061	L-Carnosine	BKAYIFDRRZZKNF-VIFPVBQESA-N
HILICNEG	TargetCPD	[M-H]-	MZ_MSMS	10.0298	425.08	L-Cysteine-glutathione disulfide	BNRXZEPOHPEEAS-UHFFFAOYSA-N
HILICNEG	TargetCPD	[M-H]-	MZ_RT_MSMS	6.89	130.087	Leucine	ROHFNLRQFUQHCH-YFKPBYRVSA-N
HILICNEG	TargetCPD	[M-H]-	MZ_RT_MSMS	9.5	145.098	Lysine	KDXKERNSBIXSRK-YFKPBYRVSA-N
HILICNEG	TargetCPD	[M-H]-	MZ_MSMS	9.63369	246.146	Lys-Thr	ZOKVLMBYDSIDKG-CSMHCCOUSA-N
HILICNEG	TargetCPD	[M-H]-	MZ_RT_MSMS	9.34	133.014	Malic acid	BJEPYKJPYRNKOW-UWTATZPHSA-N
HILICNEG	TargetCPD	[M-H]-	MZ_RT_MSMS	7.68	181.071	Mannitol	FBPFZTCFMRRESA-KVTDHHQDSA-N
HILICNEG	TargetCPD	[M-H]-	MZ_RT_MSMS	8.42	164.038	Methioninesulfoxide	QEFRNWWLZKMPFJ-YGVKFDHGSA-N
HILICNEG	TargetCPD	[M-H]-	MZ_RT_MSMS	2.68	131.034	Methylsuccinic acid	WXUAQHNMJWJLTG-UHFFFAOYSA-N
HILICNEG	TargetCPD	[M-H]-	MZ_RT_MSMS	8.8	201.135	N,N-Dimethylarginine	NWGZOALPWZDXNG-UHFFFAOYSA-N
HILICNEG	TargetCPD	[M-H]-	MZ_MSMS	8.13	173.092	N-.alpha.-Acetyl-L-ornithine	JRLGPAXAGHMNOL-LURJTMIESA-N
HILICNEG	TargetCPD	[M-H]-	MZ_RT_MSMS	7.22	116.035	N-Acetylglycine	OKJIRPAQVSHGFK-UHFFFAOYSA-N
HILICNEG	TargetCPD	[M-H]-	MZ_RT_MSMS	8	196.072	N-Acetylhistidine	KBOJOGQFRVVWBH-ZETCQYMHSA-N
HILICNEG	TargetCPD	[M-H]-	MZ_MSMS	4.7	222.077	N-Acetyl-L-tyrosine	CAHKINHBCWCHCF-JTQLQIEISA-N
HILICNEG	TargetCPD	[M-H]-	MZ_RT_MSMS	3.04	190.054	N-Acetylmethionine	XUYPXLNMDZIRQH-UHFFFAOYSA-N
HILICNEG	TargetCPD	[M-H]-	MZ_RT_MSMS	2.6	206.082	N-Acetylphenylalanine	CBQJSKKFNMDLON-JTQLQIEISA-N
HILICNEG	TargetCPD	[M-H]-	MZ_RT_MSMS	2.67	245.093	N-Acetyltryptophan	DZTHIGRZJZPRDV-GFCCVEGCSA-N
HILICNEG	TargetCPD	[M-H]-	MZ_RT_MSMS	7.97	187.108	N-epsilon-Acetyllysine	DTERQYGMUDWYAZ-ZETCQYMHSA-N
HILICNEG	TargetCPD	[M-H]-	MZ_RT_MSMS	2.65	158.082	N-Isovalerylglycine	ZRQXMKMBBMNNQC-UHFFFAOYSA-N
HILICNEG	TargetCPD	[M-H]-	MZ_RT_MSMS	9.2	159.113	N-Methyllysine	PQNASZJZHFPQLE-UHFFFAOYSA-N
HILICNEG	TargetCPD	[M-H]-	MZ_MSMS	8.65	288.12	OPHTHALMIC ACID	SPLUHYDIQKURQW-UHFFFAOYSA-N
HILICNEG	TargetCPD	[M-H]-	MZ_RT_MSMS	9.55	131.082	Ornithine	AHLPHDHHMVZTML-BYPYZUCNSA-N
HILICNEG	TargetCPD	[M-H]-	MZ_RT_MSMS	7.3	155.009	Orotic acid	PXQPEWDEAKTCGB-UHFFFAOYSA-N
HILICNEG	TargetCPD	[M-H]-	MZ_RT_MSMS	3.31	218.103	Pantothenic acid	GHOKWGTUZJEAQD-ZETCQYMHSA-N
HILICNEG	TargetCPD	[M-H]-	MZ_MSMS	6.88063	269.066	Phenyl glucuronide	WVHAUDNUGBNUDZ-GOVZDWNOSA-N
HILICNEG	TargetCPD	[M-H]-	MZ_RT_MSMS	5.86	263.103	Phenylacetylglutamine	JFLIEFSWGNOPJJ-JTQLQIEISA-N
HILICNEG	TargetCPD	[M-H]-	MZ_RT_MSMS	6.76	164.071	Phenylalanine	COLNVLDHVKWLRT-QMMMGPOBSA-N
HILICNEG	TargetCPD	[M-H]-	MZ_RT_MSMS	1.35	163.04	Phenylpyruvic acid	BTNMPGBKDVTSJY-UHFFFAOYSA-N
HILICNEG	TargetCPD	[M-H]-	MZ_RT_MSMS	1.67	159.066	Pimelic acid	WLJVNTCWHIRURA-UHFFFAOYSA-N
HILICNEG	TargetCPD	[M-H]-	MZ_MSMS	8.12804	171.076	Pro-Gly	RNKSNIBMTUYWSH-YFKPBYRVSA-N
HILICNEG	TargetCPD	[M-H]-	MZ_RT_MSMS	6.88	243.062	Pseudouridine	PTJWIQPHWPFNBW-GBNDHIKLSA-N
HILICNEG	TargetCPD	[M-H]-	MZ_RT_MSMS	8.734	128.035	Pyroglutamic acid	ODHCTXKNWHHXJC-VKHMYHEASA-N
HILICNEG	TargetCPD	[M-H]-	MZ_RT_MSMS	5.12	87.0082	Pyruvic acid	LCTONWCANYUPML-UHFFFAOYSA-N
HILICNEG	TargetCPD	[M-H]-	MZ_RT_MSMS	9.54	191.056	Quinic acid	AAWZDTNXLSGCEK-LNVDRNJUSA-N
HILICNEG	TargetCPD	[M-H]-	MZ_MSMS	9.4184	218.078	Ser-Asn	LTFSLKWFMWZEBD-IUYQGCFVSA-N
HILICNEG	TargetCPD	[M-H]-	MZ_RT_MSMS	8.55	104.035	Serine	MTCFGRXMJLQNBG-REOHCLBHSA-N
HILICNEG	TargetCPD	[M-H]-	MZ_MSMS	9	205.082	Ser-Thr	LDEBVRIURYMKQS-WISUUJSJSA-N
HILICNEG	TargetCPD	[M-H]-	MZ_RT_MSMS	7.45	179.056	Sorbose	BJHIKXHVCXFQLS-OTWZMJIISA-N
HILICNEG	TargetCPD	[M-H]-	MZ_MSMS	7.87141	199.969	S-Sulfocysteine	NOKPBJYHPHHWAN-REOHCLBHSA-N
HILICNEG	TargetCPD	[M-H]-	MZ_RT_MSMS	3.84	117.019	Succinic acid	KDYFGRWQOYBRFD-UHFFFAOYSA-N
HILICNEG	TargetCPD	[M-H]-	MZ_RT_MSMS	8.31	341.108	Sucrose	CZMRCDWAGMRECN-UGDNZRGBSA-N
HILICNEG	TargetCPD	[M-H]-	MZ_RT_MSMS	9.86	149.009	Tartaric acid	FEWJPZIEWOKRBE-UHFFFAOYSA-N
HILICNEG	TargetCPD	[M-H]-	MZ_RT_MSMS	7.67	124.007	Taurine	XOAAWQZATWQOTB-UHFFFAOYSA-N
HILICNEG	TargetCPD	[M-H]-	MZ_RT_MSMS	1.4	179.057	Theophylline	ZFXYFBGIUFBOJW-UHFFFAOYSA-N
HILICNEG	TargetCPD	[M-H]-	MZ_RT_MSMS	9.536	135.029	Threonic acid	JPIJQSOTBSSVTP-GBXIJSLDSA-N
HILICNEG	TargetCPD	[M-H]-	MZ_RT_MSMS	8.13	118.05	Threonine	AYFVYJQAPQTCCC-GBXIJSLDSA-N
HILICNEG	TargetCPD	[M-H]-	MZ_MSMS	8.66	219.098	Thr-Thr	DSGIVWSDDRDJIO-ZXXMMSQZSA-N
HILICNEG	TargetCPD	[M-H]-	MZ_RT_MSMS	2.54	241.082	Thymidine	IQFYYKKMVGJFEH-XLPZGREQSA-N
HILICNEG	TargetCPD	[M-H]-	MZ_MSMS	7.97	130.05	trans-4-Hydroxy-L-proline	PMMYEEVYMWASQN-DMTCNVIQSA-N
HILICNEG	TargetCPD	[M-H]-	MZ_MSMS	1.27935	227.128	trans-Traumatic acid	MAZWDMBCPDUFDJ-VQHVLOKHSA-N
HILICNEG	TargetCPD	[M-H]-	MZ_RT_MSMS	6.74	203.082	Tryptophan	QIVBCDIJIAJPQS-VIFPVBQESA-N
HILICNEG	TargetCPD	[M-H]-	MZ_RT_MSMS	7.61	180.066	Tyrosine	OUYCCCASQSFEME-QMMMGPOBSA-N
HILICNEG	TargetCPD	[M-H]-	MZ_RT_MSMS	2.3	111.019	Uracil	ISAKRJDGNUQOIC-UHFFFAOYSA-N
HILICNEG	TargetCPD	[M-H]-	MZ_MSMS	8.66975	167.02	Uric acid	LEHOTFFKMJEONL-UHFFFAOYSA-N
HILICNEG	TargetCPD	[M-H]-	MZ_RT_MSMS	4.77	243.062	Uridine	DRTQHJPVMGBUCF-XVFCMESISA-N
HILICNEG	TargetCPD	[M-H]-	MZ_MSMS	8.19153	231.098	Val-Asp	OBTCMSPFOITUIJ-FSPLSTOPSA-N
HILICNEG	TargetCPD	[M-H]-	MZ_RT_MSMS	7.67	116.071	Valine	KZSNJWFQEVHDMF-BYPYZUCNSA-N

## Sheet: TableS6_CSH+
Assay	Type	Adduct	AcylChain	AnnotationApproach	RT	MZ	CompoundName	InChiKey
CSHPOS	ISTD			MZ_MSMS	11.55	1076.01	1_CE(22:1) iSTD [M+Chol-head–H2O+H]+_SQHUGNAFKZZXOT-JWTURFAQSA-N	SQHUGNAFKZZXOT-JWTURFAQSA-N
CSHPOS	ISTD			MZ_MSMS	11.54	729.652	1_CE(22:1) iSTD [M+Na]+_SQHUGNAFKZZXOT-JWTURFAQSA-N	SQHUGNAFKZZXOT-JWTURFAQSA-N
CSHPOS	ISTD			MZ_MSMS	11.55	724.697	1_CE(22:1) iSTD [M+NH4]+_SQHUGNAFKZZXOT-JWTURFAQSA-N	SQHUGNAFKZZXOT-JWTURFAQSA-N
CSHPOS	ISTD			MZ_MSMS	5.84	552.535	1_Cer(d18:1/17:0) iSTD [M+H]+_ICWGMOFDULMCFL-QKSCFGQVSA-N	ICWGMOFDULMCFL-QKSCFGQVSA-N
CSHPOS	ISTD			MZ_MSMS	5.84	534.524	1_Cer(d18:1/17:0) iSTD [M+H–H2O]+_ICWGMOFDULMCFL-QKSCFGQVSA-N	ICWGMOFDULMCFL-QKSCFGQVSA-N
CSHPOS	ISTD			MZ_MSMS	5.84	574.517	1_Cer(d18:1/17:0) iSTD [M+Na]+_ICWGMOFDULMCFL-QKSCFGQVSA-N	ICWGMOFDULMCFL-QKSCFGQVSA-N
CSHPOS	ISTD			MZ_MSMS	4.72	376.396	1_Cholesterol d7 iSTD [M–H2O+H]+_HVYWMOMLDIMFJA-IFAPJKRJSA-N	HVYWMOMLDIMFJA-IFAPJKRJSA-N
CSHPOS	ISTD			MZ_MSMS	0.72	341.28	1_CUDA iSTD [M+H]+_HPTJABJPZMULFH-UHFFFAOYSA-N	HPTJABJPZMULFH-UHFFFAOYSA-N
CSHPOS	ISTD			MZ_MSMS	4.21	495.345	1_DG(12:0/12:0/0:0) iSTD [M+K]+_OQQOAWVKVDAJOI-VWLOTQADSA-N	OQQOAWVKVDAJOI-VWLOTQADSA-N
CSHPOS	ISTD			MZ_MSMS	4.2	479.371	1_DG(12:0/12:0/0:0) iSTD [M+Na]+_OQQOAWVKVDAJOI-VWLOTQADSA-N	OQQOAWVKVDAJOI-VWLOTQADSA-N
CSHPOS	ISTD			MZ_MSMS	4.2	474.415	1_DG(12:0/12:0/0:0) iSTD [M+NH4]+_OQQOAWVKVDAJOI-VWLOTQADSA-N	OQQOAWVKVDAJOI-VWLOTQADSA-N
CSHPOS	ISTD			MZ_MSMS	3.14	437.266	1_DG(18:1/2:0/0:0) iSTD [M+K]+_PWTCCMJTPHCGMS-YRBAHSOBSA-N	PWTCCMJTPHCGMS-YRBAHSOBSA-N
CSHPOS	ISTD			MZ_MSMS	3.15	421.292	1_DG(18:1/2:0/0:0) iSTD [M+Na]+_PWTCCMJTPHCGMS-YRBAHSOBSA-N	PWTCCMJTPHCGMS-YRBAHSOBSA-N
CSHPOS	ISTD			MZ_MSMS	3.15	416.337	1_DG(18:1/2:0/0:0) iSTD [M+NH4]+_PWTCCMJTPHCGMS-YRBAHSOBSA-N	PWTCCMJTPHCGMS-YRBAHSOBSA-N
CSHPOS	ISTD			MZ_MSMS	1.69	510.355	1_LPC(17:0) iSTD [M+H]+_SRRQPVVYXBTRQK-XMMPIXPASA-N	SRRQPVVYXBTRQK-XMMPIXPASA-N
CSHPOS	ISTD			MZ_MSMS	1.22	466.293	1_LPE(17:1) iSTD [M+H]+_LNJNONCNASQZOB-HEDKFQSOSA-N	LNJNONCNASQZOB-HEDKFQSOSA-N
CSHPOS	ISTD			MZ_MSMS	2.99	345.3	1_MG(17:0/0:0/0:0) iSTD [M+H]+_SVUQHVRAGMNPLW-UHFFFAOYSA-N	SVUQHVRAGMNPLW-UHFFFAOYSA-N
CSHPOS	ISTD			MZ_MSMS	2.99	367.282	1_MG(17:0/0:0/0:0) iSTD [M+Na]+_SVUQHVRAGMNPLW-UHFFFAOYSA-N	SVUQHVRAGMNPLW-UHFFFAOYSA-N
CSHPOS	ISTD			MZ_MSMS	2.99	362.327	1_MG (17:0/0:0/0:0) iSTD [M+NH4]+_SVUQHVRAGMNPLW-UHFFFAOYSA-N	SVUQHVRAGMNPLW-UHFFFAOYSA-N
CSHPOS	ISTD			MZ_MSMS	3.46	636.46	1_PC(12:0/13:0) iSTD [M+H]+_FCTBVSCBBWKZML-WJOKGBTCSA-N	FCTBVSCBBWKZML-WJOKGBTCSA-N
CSHPOS	ISTD			MZ_MSMS	6.16	720.554	1_PE(17:0/17:0) iSTD [M+H]+_YSFFAUPDXKTJMR-DIPNUNPCSA-N	YSFFAUPDXKTJMR-DIPNUNPCSA-N
CSHPOS	ISTD			MZ_MSMS	4.98	717.591	1_SM(d18:1/17:0) iSTD [M+H]+_YMQZQHIESOAPQH-JXGHDCMNSA-N	YMQZQHIESOAPQH-JXGHDCMNSA-N
CSHPOS	ISTD			MZ_MSMS	1.07	286.274	1_Sphingosine(d17:1) iSTD [M+H]+_RBEJCQPPFCKTRZ-LHMZYYNSSA-N	RBEJCQPPFCKTRZ-LHMZYYNSSA-N
CSHPOS	ISTD			MZ_MSMS	10.85	890.762	1_TAG d5(17:0/17:1/17:0) iSTD [M+K]+_OWYYELCHNALRQZ-ADIIQMQPSA-N	OWYYELCHNALRQZ-ADIIQMQPSA-N
CSHPOS	ISTD			MZ_MSMS	10.85	874.788	1_TAG d5(17:0/17:1/17:0) iSTD [M+Na]+_OWYYELCHNALRQZ-ADIIQMQPSA-N	OWYYELCHNALRQZ-ADIIQMQPSA-N
CSHPOS	ISTD			MZ_MSMS	10.85	869.833	1_TAG d5(17:0/17:1/17:0) iSTD [M+NH4]+_OWYYELCHNALRQZ-ADIIQMQPSA-N	OWYYELCHNALRQZ-ADIIQMQPSA-N
CSHPOS	TargetCPD	[M+H]+	d18:1/20:0	MZ_MSMS	5.9	759.638	SM(d38:1) [M+H]+	AADLTHQNYQJHQV-SVLGDMRNSA-N
CSHPOS	TargetCPD	[M+Na]+	18:2-18:3-20:5	MZ_MSMS	8.77	921.694	TAG 56:10; TAG 18:2-18:3-20:5; [M+Na]+	AAFWHBKWHROFLW-KFODQXHWNA-N
CSHPOS	TargetCPD	[M+NH4]+	18:1-18:1-22:5	MZ_MSMS	10.27	950.817	TAG 58:7; TAG 18:1-18:1-22:5; [M+NH4]+	AANCKINPVVQDGX-HRVFRTFQNA-N
CSHPOS	TargetCPD	[M+H]+	14:01:00	MZ_MSMS	0.75	370.295	AC(14:1) [M+H]+	ABVVZYXTZLEOHP-CMDGGOBGNA-O
CSHPOS	TargetCPD	[M+NH4]+	18:2-18:2-18:3	MZ_MSMS	9.2	894.755	TAG 54:7; TAG 18:2-18:2-18:3; [M+NH4]+	AGCXWXCIGWPQGW-FBIPNAFWNA-N
CSHPOS	TargetCPD	[M+H]+	18:0-22:6	MZ_MSMS	4.98	834.602	PC 18:0-22:6	AHWXJDWBIIDPKS-TZUVPVEASA-N
CSHPOS	TargetCPD	[M+NH4]+	18:0-18:2	MZ_MSMS	6.83	638.572	DAG 36:2; DAG 18:0-18:2; [M+NH4]+	AJMZUFBKADIAKC-MLWYYCKJNA-N
CSHPOS	TargetCPD	[M+NH4]+	17:0-18:1-20:1	MZ_MSMS	11.22	918.848	TAG 55:2; TAG 17:0-18:1-20:1; [M+NH4]+	AKDAPWJIGQLALK-HCELAJOTNA-N
CSHPOS	TargetCPD	[M+NH4]+	18:2-OH	MZ_MSMS	8.07	687.569	9-HODE cholesteryl ester	ALWABJCAEDQEGO-SGAXLBQASA-N
CSHPOS	TargetCPD	[M+H]+	18:0-20:4	MZ_MSMS	5.58	768.554	PE(38:4)[M+H]+	ANRKEHNWXKCXDB-BHFWLYLHSA-N
CSHPOS	TargetCPD	[M+H]+	d14:2/28:2	MZ_MSMS	5.51	809.653	SM d42:4; SM d14:2/28:2; [M+H]+	APVVIKGWDUMMAY-VIVRHXLSNA-N
CSHPOS	TargetCPD	[M+H]+	16:00:00	MZ_MSMS	1.37	518.322	LPC 16:0	ASWBNKHCZGQVJV-HSZRJFAPSA-N
CSHPOS	TargetCPD	[M+H]+	18:0-20:4	MZ_MSMS	5.41	810.602	PC 38:4; PC 18:0-20:4; [M+H]+	ATHVAWFAEPLPPQ-QPOMNCEOSA-N
CSHPOS	TargetCPD	[M+H]+	18:0-18:1	MZ_MSMS	6	788.616	PC(36:1) [M+H]+	ATHVAWFAEPLPPQ-VRDBWYNSSA-N
CSHPOS	TargetCPD	[M+NH4]+	17:1-18:2-18:2	MZ_MSMS	9.74	884.77	TAG 53:5; TAG 17:1-18:2-18:2; [M+NH4]+	AURJQWHMZBLBDL-KQFCDIKPNA-N
CSHPOS	TargetCPD	[M+H]+	17:1-18:2	MZ_MSMS	4.75	770.569	PC(35:3) [M+H]+	AYXGHIQPMDYMJC-AHMBLZLYSA-N
CSHPOS	TargetCPD	[M+NH4]+	15:0-16:0-18:0	MZ_MSMS	10.86	838.786	TAG 49:0; TAG 15:0-16:0-18:0; [M+NH4]+	BABSZGMYWGFHOB-UHFFFAOYNA-N
CSHPOS	TargetCPD	[M+H]+	18:00:00	MZ_MSMS	2.13	482.324	LPE 18:0	BBYWOYAFBUOUFP-JOCHJYFZSA-N
CSHPOS	TargetCPD	[M+NH4]+	17:0-18:0-18:1	MZ_MSMS	11.25	892.833	TAG 53:1; TAG 17:0-18:0-18:1; [M+NH4]+	BHJLNGDWUXQOBH-QOCHGBHMNA-N
CSHPOS	TargetCPD	[M+H]+	22:05:00	MZ_MSMS	1.35	570.356	LPC 22:5; [M+H]+	BIEOSECQPGGZMF-WMPRHZDHNA-N
CSHPOS	TargetCPD	[M+Na]+	18:2-20:5-22:6	MZ_MSMS	8.76	971.71	TAG 60:13; TAG 18:2-20:5-22:6; [M+Na]+	BJXQMCNNNOSANE-DQJAMYFDNA-N
CSHPOS	TargetCPD	[M+NH4]+	15:0-16:0-16:0	MZ_MSMS	10.4	810.755	TAG 47:0; TAG 15:0-16:0-16:0; [M+NH4]+	BLIGKERFCBUUQF-UHFFFAOYNA-N
CSHPOS	TargetCPD	[M+NH4]+	18:1-18:2	MZ_MSMS	6.31	636.556	DAG 36:3; DAG 18:1-18:2; [M+NH4]+	BLZVZPYMHLXLHG-JOBMVARSSA-N
CSHPOS	TargetCPD	[M+H]+	18:2-20:5	MZ_MSMS	4.56	804.554	PC(38:7) [M+H]+	BNNUJTATKJXKJP-XCDHYEIISA-N
CSHPOS	TargetCPD	[M+H]+	18:1-22:6	MZ_MSMS	4.73	832.585	PC(40:7) A [M+H]+	BPUROMFCPFGBOT-ZEGPSQTJSA-N
CSHPOS	TargetCPD	[M+H]+	17:1-22:6	MZ_MSMS	5.12	818.568	PC 39:7; PC 17:1-22:6; [M+H]+	BWMGYQAIDPQZGJ-OYLXYYNPNA-N
CSHPOS	TargetCPD	[M+H]+	18:1-18:2	MZ_MSMS	4.98	784.585	PC(36:3) A [M+H]+	BXRLDROZWDUSGM-ZRYFCQOPSA-N
CSHPOS	TargetCPD	[M+NH4]+	16:0-18:0-22:0	MZ_MSMS	11.95	936.895	TAG 56:0; TAG 16:0-18:0-22:0; [M+NH4]+	CAPRXGZRZWSDGE-UHFFFAOYNA-N
CSHPOS	TargetCPD	[M+Na]+	16:1-18:2-18:4	MZ_MSMS	8.82	871.679	TAG 52:7; TAG 16:1-18:2-18:4; [M+Na]+	CCGLUUQKDVBKOK-XOCZYQMANA-N
CSHPOS	TargetCPD	[M+Na]+	16:1-20:4-22:5	MZ_MSMS	9.25	949.725	TAG 58:10; TAG 16:1-20:4-22:5; [M+Na]+	CCTOYWUVALILFM-WDPCZHLJNA-N
CSHPOS	TargetCPD	[M+H]+		MZ_MSMS	7.05	878.7	PC(o-44:5) [M+H]+	CEZAZXUWDFPTTE-FHIJIHMSSA-N
CSHPOS	TargetCPD	[M+H]+		MZ_MSMS	6.02	728.559	PE(o-36:3) [M+H]+	CFANDHZPOSNKNO-UDHSZFGOSA-N
CSHPOS	TargetCPD	[M+NH4]+	18:1-20:1-22:0	MZ_MSMS	11.96	988.927	TAG 60:2; TAG 18:1-20:1-22:0; [M+NH4]+	CFOWRVBCJCEHTO-HDILRKKHNA-N
CSHPOS	TargetCPD	[M+H-H2O]+		MZ_MSMS	12.28	367.336	Zymosterol	CGSJXLIKVBJVRY-QCVBKAFJSA-N
CSHPOS	TargetCPD	[M+Na]+	16:0-18:0-20:3	MZ_MSMS	10.73	907.773	TAG 54:3; TAG 16:0-18:0-20:3; [M+Na]+	CICXNKCKBFXJSH-DRKZXNGZNA-N
CSHPOS	TargetCPD	[M+Na]+	18:0-18:0-20:4	MZ_MSMS	10.76	933.789	TAG 56:4; TAG 18:0-18:0-20:4; [M+Na]+	CIRJQIDEADRSMG-ADUKSPHONA-N
CSHPOS	TargetCPD	[M+NH4]+	18:0-18:0-18:1	MZ_MSMS	11.42	906.848	TAG 54:1; TAG 18:0-18:0-18:1; [M+NH4]+	CXVKBFLPGNGMQW-QOCHGBHMNA-N
CSHPOS	TargetCPD	[M+NH4]+	15:0-18:1-18:2	MZ_MSMS	10.11	860.77	TAG 51:3; TAG 15:0-18:1-18:2; [M+NH4]+	CYSYJKJDVJLYTD-KDHVXLOFNA-N
CSHPOS	TargetCPD	[M+H]+	d18:1/24:1	MZ_MSMS	6.51	813.684	SM(d42:2) [M+H]+	DACOGJMBYLZYDH-GXJPFUDISA-N
CSHPOS	TargetCPD	[M+H]+	18:02:00	MZ_MSMS	1.15	478.293	LPE(18:2) [M+H]+	DBHKHNGBVGWQJE-HZJYTTRNNA-N
CSHPOS	TargetCPD	[M+NH4]+	16:0-18:0-20:0	MZ_MSMS	11.75	908.864	TAG 54:0; TAG 16:0-18:0-20:0; [M+NH4]+	DHDAMQPBPJWJEI-UHFFFAOYNA-N
CSHPOS	TargetCPD	[M+H]+		MZ_MSMS	5.8	770.606	PC(o-36:3) [M+H]+	DIHWZUCEXWUHOD-IIVNATNGSA-N
CSHPOS	TargetCPD	[M+NH4]+	12:0-18:1-18:2	MZ_MSMS	9.41	818.723	TAG 48:3; TAG 12:0-18:1-18:2; [M+NH4]+	DILVDBIGCVMQJQ-HQZFYGAONA-N
CSHPOS	TargetCPD	[M+NH4]+	16:0-18:1-22:6	MZ_MSMS	10.01	922.786	TAG 56:7; TAG 16:0-18:1-22:6; [M+NH4]+	DNTWVXNMAFTXDU-KSLGMIIPNA-N
CSHPOS	TargetCPD	[M+Na]+	14:0-16:0-18:3	MZ_MSMS	9.41	823.679	TAG 48:3; TAG 14:0-16:0-18:3; [M+Na]+	DPOXSBSJPQIZQK-AAPVPQQHNA-N
CSHPOS	TargetCPD	[M+NH4]+	16:0-16:1-18:2	MZ_MSMS	9.87	846.756	TAG 50:3; TAG 16:0-16:1-18:2; [M+NH4]+	DQDPOOOZAMWWOY-WTGFFXNQNA-N
CSHPOS	TargetCPD	[M+NH4]+	16:0-16:0-18:0	MZ_MSMS	10.9	852.802	TAG 50:0; TAG 16:0-16:0-18:0; [M+NH4]+	DQKMNCLZNGAXNX-UHFFFAOYNA-N
CSHPOS	TargetCPD	[M+H]+	16:0-20:4	MZ_MSMS	4.97	740.523	PE 16:0-20:4	DRIVXEVMDWCWLI-CAQMIEAISA-N
CSHPOS	TargetCPD	[M+H]+		MZ_MSMS	5.88	862.631	PC(42:6) [M+H]+	DSVRMAGYENFTLY-GDDYDVMSSA-N
CSHPOS	TargetCPD	[M+Na]+	16:0e/20:4	MZ_MSMS	5.19	790.573	PC 36:4e; PC 16:0e/20:4; [M+Na]+	DUUSFCFZBREELS-LXDDVLOTSA-N
CSHPOS	TargetCPD	[M+NH4]+	18:1-18:1-20:1	MZ_MSMS	11.05	930.848	TAG 56:3; TAG 18:1-18:1-20:1; [M+NH4]+	DVVVWSWPMOHCJM-ANKPWZAQNA-N
CSHPOS	TargetCPD	[M+NH4]+	16:0-18:2-18:3	MZ_MSMS	9.6	870.755	TAG 52:5; TAG 16:0-18:2-18:3; [M+NH4]+	DWJFHJOYYJJEBL-IXXGKOKVNA-N
CSHPOS	TargetCPD	[M+H]+	18:0-22:6	MZ_MSMS	5.26	834.601	PC 18:0-22:6	FAUYAENFVCNTAL-PFFNLMTBSA-N
CSHPOS	TargetCPD	[M+NH4]+	12:0-16:0-18:2	MZ_MSMS	9.39	792.708	TAG 46:2; TAG 12:0-16:0-18:2; [M+NH4]+	FAYQATHRUFYVRH-WNPWGEDXNA-N
CSHPOS	TargetCPD	[M+NH4]+	16:0-17:0-18:1	MZ_MSMS	10.87	864.803	TAG 51:1; TAG 16:0-17:0-18:1; [M+NH4]+	FCWXNRYUXIEVJC-QOCHGBHMNA-N
CSHPOS	TargetCPD	[M+Na]+	16:0-16:1-20:4	MZ_MSMS	9.51	875.711	TAG 52:5; TAG 16:0-16:1-20:4; [M+Na]+	FEVQQOVUIAIWFP-KCYDZDGFNA-N
CSHPOS	TargetCPD	[M+H]+	18:1e/20:4	MZ_MSMS	5.69	794.604	PC 38:5e; PC 18:1e/20:4; [M+H]+	FHHVIBPVBBRLOR-IYACIECVSA-N
CSHPOS	TargetCPD	[M+NH4]+	16:0-18:1-22:1	MZ_MSMS	11.39	932.864	TAG 56:2; TAG 16:0-18:1-22:1; [M+NH4]+	FHNDHUBWZSORDJ-IBEOKAAHNA-N
CSHPOS	TargetCPD	[M+H]+	20:2-20:2	MZ_MSMS	5.88	838.632	PC(40:4) [M+H]+	FHUAYOMRHXZKHT-JUGJLYODSA-N
CSHPOS	TargetCPD	[M+H]+	18:1e/22:6	MZ_MSMS	5.7	776.559	PE 40:7e; PE 18:1e/22:6; [M+H]+	FIJFPUAJUDAZEY-WAHBYMPSSA-N
CSHPOS	TargetCPD	[M+H]+	d18:1/22:0	MZ_MSMS	6.53	787.669	SM(d40:1) [M+H]+	FJJANLYCZUNFSE-QVMKKYBKSA-N
CSHPOS	TargetCPD	[M+H]+	d18:1/22:0	MZ_MSMS	6.54	809.651	N-Docosanoyl-4-sphingenyl-1-O-phosphorylcholine	FJJANLYCZUNFSE-TWKUQIQBSA-N
CSHPOS	TargetCPD	[M+Na]+	14:0-16:0-20:4	MZ_MSMS	9.44	849.696	TAG 50:4; TAG 14:0-16:0-20:4; [M+Na]+	FKJNKIIHHYXTFQ-WJGLCZDDNA-N
CSHPOS	TargetCPD	[M+H]+	d18:1/22:1	MZ_MSMS	5.99	785.653	SM(d40:2) A [M+H]+	FOULCGVQZYQEQM-DNXGLLHMSA-N
CSHPOS	TargetCPD	[M+H]+	d18:1/24:1	MZ_MSMS	7.44	648.629	Cer-NS d42:2; Cer-NS d18:1/24:1; [M+H]+	FUWLDBVRSLAFFJ-DBOQMASJNA-N
CSHPOS	TargetCPD	[M+H]+	18:2-18:2	MZ_MSMS	4.55	782.569	PC 36:4; PC 18:2-18:2; [M+H]+	FVXDQWZBHIXIEJ-LNDKUQBDSA-N
CSHPOS	TargetCPD	[M+NH4]+	16:1-18:1	MZ_MSMS	6.24	610.541	DAG 34:2; DAG 16:1-18:1; [M+NH4]+	FWWLDEIJAPIBES-LJSPAGPLNA-N
CSHPOS	TargetCPD	[M+NH4]+	18:03:00	MZ_MSMS	9.82	664.603	CE(18:3) [M+NH4]+	FYMCIBHUFSIWCE-WVXFKAQASA-N
CSHPOS	TargetCPD	[M+Na]+	15:2-16:0-18:2	MZ_MSMS	9.25	835.679	TAG 49:4; TAG 15:2-16:0-18:2; [M+Na]+	GCNPZDNNOHPUNB-ISVDAGIMNA-N
CSHPOS	TargetCPD	[M+H]+	16:0/9:0	MZ_MSMS	1.87	666.435	PC(16:0/9:0(COOH))	GHQQYDSARXURNG-SSEXGKCCSA-N
CSHPOS	TargetCPD	[M+H]+	18:1-18:2	MZ_MSMS	5.13	742.539	PE 36:3; PE 18:1-18:2; [M+H]+	GKAFCSRKMWFPSJ-RQOIEFAZNA-N
CSHPOS	TargetCPD	[M+NH4]+	14:0-18:2-18:3	MZ_MSMS	9.11	842.723	TAG 50:5; TAG 14:0-18:2-18:3; [M+NH4]+	GLRVHWCFJRDQSX-DTIWWKLMNA-N
CSHPOS	TargetCPD	[M+H]+	20:04:00	MZ_MSMS	1.1	544.34	LPC(20:4) [M+H]+	GOMVPVRDBLLHQC-VEJNOCSESA-N
CSHPOS	TargetCPD	[M+H]+	16:1-16:1	MZ_MSMS	4.35	730.538	PC(32:2) [M+H]+	GPWHCUUIQMGELX-VHQDNGOZSA-N
CSHPOS	TargetCPD	[M+H]+		MZ_MSMS	5.78	796.621	PC(o-38:4) A [M+H]+	GWBOVQHRCURSPU-QMFAPAEZSA-N
CSHPOS	TargetCPD	[M+H]+	22:04:00	MZ_MSMS	1.54	572.372	LPC 22:4; [M+H]+	GXEIJYZRCDTJTE-DOFZRALJNA-N
CSHPOS	TargetCPD	[M+H]+	16:0-18:2	MZ_MSMS	5.06	716.523	PE(34:2)[M+H]+	HBZNVZIRJWODIB-NHCUFCNUSA-N
CSHPOS	TargetCPD	[M+Na]+	16:0-16:1-20:5	MZ_MSMS	9.14	873.695	TAG 52:6; TAG 16:0-16:1-20:5; [M+Na]+	HCHDAEYWBMKKJY-GHQZPNBONA-N
CSHPOS	TargetCPD	[M+NH4]+	18:2-18:2-22:6	MZ_MSMS	9.25	944.77	TAG 58:10; TAG 18:2-18:2-22:6; [M+NH4]+	HIFJUYSQDGCSIO-HEDNGCHZNA-N
CSHPOS	TargetCPD	[M+H]+	18:01:00	MZ_MSMS	1.6	426.358	AC(18:1) [M+H]+	HITOYGLMAFIRNI-YSESTWPTSA-N
CSHPOS	TargetCPD	[M+NH4]+	18:1-18:2-20:1	MZ_MSMS	10.71	928.833	TAG 56:4; TAG 18:1-18:2-20:1; [M+NH4]+	HJTVQGCEWGLLJL-VCFWUCCFNA-N
CSHPOS	TargetCPD	[M+NH4]+	16:01:00	MZ_MSMS	10.17	640.603	CE(16:1) [M+NH4]+	HODJWNWCVNUPAQ-FSAOOAOSSA-N
CSHPOS	TargetCPD	[M+NH4]+	18:1-20:4-22:6	MZ_MSMS	9.5	970.787	TAG 60:11; TAG 18:1-20:4-22:6; [M+NH4]+	HSALVDSITWQZNS-ANQPBBKHNA-N
CSHPOS	TargetCPD	[M+Na]+	12:0-16:1-18:2	MZ_MSMS	8.9	795.648	TAG 46:3; TAG 12:0-16:1-18:2; [M+Na]+	HSKLWXMZFJQIGF-XPHXRIBMNA-N
CSHPOS	TargetCPD	[M+NH4]+	18:0-18:1-22:0	MZ_MSMS	11.96	962.911	TAG 58:1; TAG 18:0-18:1-22:0; [M+NH4]+	HTEKPEUBHXJJTE-FLFQWRMENA-N
CSHPOS	TargetCPD	[M+H]+	16:00:00	MZ_MSMS	1.57	480.345	LPC(p-16:0)	HTZINLFNXLXRBC-CQLBIITFSA-N
CSHPOS	TargetCPD	[M+NH4]+	14:0-16:0-18:2	MZ_MSMS	9.86	820.739	TAG 48:2; TAG 14:0-16:0-18:2; [M+NH4]+	HUAFGDPJQVZKDZ-TXMPEXPYNA-N
CSHPOS	TargetCPD	[M+H]+	18:00:00	MZ_MSMS	2.1	546.353	LPC 18:0	HVAUUPRFYPCOCA-AREMUKBSSA-N
CSHPOS	TargetCPD	[M+H-H2O]+		MZ_MSMS	4.73	369.352	Cholesterol	HVYWMOMLDIMFJA-DPAQBDIFSA-N
CSHPOS	TargetCPD	[M+NH4]+	18:0-18:1-18:1	MZ_MSMS	11.07	904.833	TAG 54:2; TAG 18:0-18:1-18:1; [M+NH4]+	HWYGJLSOHLGKDX-UZTWDUGDNA-N
CSHPOS	TargetCPD	[M+Na]+	16:0-16:0-18:3	MZ_MSMS	9.87	851.711	TAG 50:3; TAG 16:0-16:0-18:3; [M+Na]+	HYHJGWYDGMFVSK-AAPVPQQHNA-N
CSHPOS	TargetCPD	[M+Na]+	16:0-18:0-20:4	MZ_MSMS	10.38	905.759	TAG 54:4; TAG 16:0-18:0-20:4; [M+Na]+	IBSUTTNKAUSOHR-SFZPGUGLNA-N
CSHPOS	TargetCPD	[M+H]+	d18:1/17:0	MZ_MSMS	5.83	552.535	Cer-NS d35:1; Cer-NS d18:1/17:0; [M+H]+	ICWGMOFDULMCFL-SJCQXOIGNA-N
CSHPOS	TargetCPD	[M+H]+	16:0-22:6	MZ_MSMS	5.08	806.568	PC 38:6; PC 16:0-22:6; [M+H]+	IESVDEZGAHUQJU-SYGPSSPWNA-N
CSHPOS	TargetCPD	[M+H]+	16:0-22:6	MZ_MSMS	4.69	806.57	PC 16:0-22:6	IESVDEZGAHUQJU-ZLBXKVHBSA-N
CSHPOS	TargetCPD	[M+Na]+	12:0-18:1-18:3	MZ_MSMS	8.99	821.663	TAG 48:4; TAG 12:0-18:1-18:3; [M+Na]+	IFGHYIADYURABV-GTBKZVSPNA-N
CSHPOS	TargetCPD	[M+H]+	18:0-22:5	MZ_MSMS	5.47	836.616	PC(40:5) A [M+H]+	IJTJDJOOHZVSAC-NDRUHXFFSA-N
CSHPOS	TargetCPD	[M+NH4]+	20:04:00	MZ_MSMS	9.98	690.618	CE(20:4) [M+NH4]+	IMXSFYNMSOULQS-BEDFLICRSA-N
CSHPOS	TargetCPD	[M+Na]+	12:0-12:0-18:1	MZ_MSMS	8.78	743.616	TAG 42:1; TAG 12:0-12:0-18:1; [M+Na]+	IOKBJIOMCMNTIK-VXPUYCOJNA-N
CSHPOS	TargetCPD	[M+NH4]+	14:0-18:2-18:2	MZ_MSMS	9.46	844.739	TAG 50:4; TAG 14:0-18:2-18:2; [M+NH4]+	IPZYSMBZEKSFQU-LHMLETAINA-N
CSHPOS	TargetCPD	[M+Na]+	18:0-18:2-20:4	MZ_MSMS	10.19	929.756	TAG 56:6; TAG 18:0-18:2-20:4; [M+Na]+	IQYKWSJXOKFFLM-QUMUFQIONA-N
CSHPOS	TargetCPD	[M+NH4]+	18:1-18:2-22:1	MZ_MSMS	11.1	956.865	TAG 58:4; TAG 18:1-18:2-22:1; [M+NH4]+	ISLZUGHHLVWHKW-IYRAGFTPNA-N
CSHPOS	TargetCPD	[M+NH4]+	22:04:00	MZ_MSMS	10.37	718.65	CE 22:4; [M+NH4]+	ITGTXSFLBABXQA-BMURBKCOSA-N
CSHPOS	TargetCPD	[M+H]+	d18:1/23:1	MZ_MSMS	6.32	799.669	SM(d41:2) A [M+H]+	JBDGKEXQKCCQFK-JWQIMADESA-N
CSHPOS	TargetCPD	[M+NH4]+	17:0-18:1-18:2	MZ_MSMS	10.55	888.802	TAG 53:3; TAG 17:0-18:1-18:2; [M+NH4]+	JCUUGUUICZELJG-KDHVXLOFNA-N
CSHPOS	TargetCPD	[M+NH4]+	18:2-20:1-22:0	MZ_MSMS	11.8	986.911	TAG 60:3; TAG 18:2-20:1-22:0; [M+NH4]+	JEYVNGXUYOAUCL-LSNHYKTQNA-N
CSHPOS	TargetCPD	[M+NH4]+	18:1-20:1-20:4	MZ_MSMS	10.58	952.833	TAG 58:6; TAG 18:1-20:1-20:4; [M+NH4]+	JFUJZLFUTYADKX-UDTFJGNGNA-N
CSHPOS	TargetCPD	[M+Na]+	15:0-19:0-21:3	MZ_MSMS	10.93	921.789	TAG 55:3; TAG 15:0-19:0-21:3; [M+Na]+	JHNCLMRZHWCXNX-OFJMPNJINA-N
CSHPOS	TargetCPD	[M+H]+	16:0-18:2	MZ_MSMS	4.9	758.57	PC(34:2) [M+H]+	JLPULHDHAOZNQI-ZTIMHPMXSA-N
CSHPOS	TargetCPD	[M+Na]+	18:2-20:4-22:6	MZ_MSMS	9.13	973.726	TAG 60:12; TAG 18:2-20:4-22:6; [M+Na]+	JNAYAUJVUOIRIJ-NYHJHCNSNA-N
CSHPOS	TargetCPD	[M+H]+	20:04:00	MZ_MSMS	1.13	502.293	LPE(20:4) [M+H]+	JPNPIRVRGLGTRE-LTKCOYKYNA-N
CSHPOS	TargetCPD	[M+NH4]+	15:0-16:1-18:2	MZ_MSMS	9.66	832.739	TAG 49:3; TAG 15:0-16:1-18:2; [M+NH4]+	JSBDCQMRWBCXHP-HFOXUMMFNA-N
CSHPOS	TargetCPD	[M+NH4]+	14:0-16:0-18:0	MZ_MSMS	10.65	824.77	TAG 48:0; TAG 14:0-16:0-18:0; [M+NH4]+	JTDPHURHZMZJHD-UHFFFAOYNA-N
CSHPOS	TargetCPD	[M+NH4]+	18:0-18:2-22:0	MZ_MSMS	11.78	960.895	TAG 58:2; TAG 18:0-18:2-22:0; [M+NH4]+	JTQXGNQJXDISKI-KLUMMZMFNA-N
CSHPOS	TargetCPD	[M+NH4]+	14:0-16:0-16:0	MZ_MSMS	10.22	796.739	TAG 46:0; TAG 14:0-16:0-16:0; [M+NH4]+	JWVXCFSNEOMSHH-UHFFFAOYNA-N
CSHPOS	TargetCPD	[M+NH4]+	16:0-16:0-18:2	MZ_MSMS	10.28	848.771	TAG 50:2; TAG 16:0-16:0-18:2; [M+NH4]+	KELXZWJUGNROKO-OCGDUTRDNA-N
CSHPOS	TargetCPD	[M+H]+	d18:1/22:0	MZ_MSMS	7.47	622.613	Cer(d40:1) [M+H]+	KEPQASGDXIEOIL-GLQCRSEXSA-N
CSHPOS	TargetCPD	[M+H]+		MZ_MSMS	5.57	718.574	PC(p-32:0) or PC (o-32:1) [M+H]+	KEVGQWGZKKFGDC-MCBGMKGZSA-N
CSHPOS	TargetCPD	[M+NH4]+	18:0-18:0-22:0	MZ_MSMS	12.07	964.927	TAG 58:0; TAG 18:0-18:0-22:0; [M+NH4]+	KFFURWDSOSXFNL-UHFFFAOYNA-N
CSHPOS	TargetCPD	[M+H]+	16:1e/22:6	MZ_MSMS	5.08	748.528	PE 38:7e; PE 16:1e/22:6; [M+H]+	KGCPGAKRLOCUEV-ZLXBYIIJNA-N
CSHPOS	TargetCPD	[M+H]+	16:0/16:0	MZ_MSMS	5.35	756.551	PC(16:0/16:0)	KILNVBDSWZSGLL-KXQOOQHDSA-N
CSHPOS	TargetCPD	[M+H]+	16:0-20:5	MZ_MSMS	4.46	780.554	PC 36:5; PC 16:0-20:5; [M+H]+	KLTHQSWIRFFBRI-KOQZQRJKSA-N
CSHPOS	TargetCPD	[M+H]+	18:0-20:3	MZ_MSMS	5.69	812.616	PC(38:3) [M+H]+	KNNHXKQRTYEWCA-HYYWERRFSA-N
CSHPOS	TargetCPD	[M+NH4]+	18:2-18:2-22:1	MZ_MSMS	10.76	954.848	TAG 58:5; TAG 18:1-18:2-22:2; [M+NH4]+	KSCUJWKKLXPTIP-BHFHHPLZNA-N
CSHPOS	TargetCPD	[M+H]+	17:0-22:6	MZ_MSMS	5.5	820.581	PC 39:6; PC 17:0-22:6; [M+H]+	KSRURLYJRNYEOH-CRVSLQDRNA-N
CSHPOS	TargetCPD	[M+H]+		MZ_MSMS	5.61	820.621	PC(o-40:6) [M+H]+	KUHMJRMPHBRAMY-DDURNVNNSA-N
CSHPOS	TargetCPD	[M+NH4]+	15:0-16:0-18:1	MZ_MSMS	10.48	836.77	TAG 49:1; TAG 15:0-16:0-18:1; [M+NH4]+	KWXJMBTWCDOOOM-QOCHGBHMNA-N
CSHPOS	TargetCPD	[M+H]+	20:0-18:2	MZ_MSMS	6.14	814.632	PC(38:2) [M+H]+	KXXLFCAPKGRXBT-FMJYHZMHSA-N
CSHPOS	TargetCPD	[M+H]+	d18:1/14:0	MZ_MSMS	4.07	675.544	SM(d32:1) [M+H]+	KYICBZWZQPCUMO-PSALXKTOSA-N
CSHPOS	TargetCPD	[M+Na]+	18:2-18:2-22:0	MZ_MSMS	11.17	961.82	TAG 58:4; TAG 18:2-18:2-22:0; [M+Na]+	LCPFHHNXCYYAIZ-NESNIKJCNA-N
CSHPOS	TargetCPD	[M+H]+	16:01:00	MZ_MSMS	0.99	494.324	LPC(16:1) [M+H]+	LFUDDCMNKWEORN-ZXEGGCGDSA-N
CSHPOS	TargetCPD	[M+H]+	d22:3/15:1	MZ_MSMS	5.83	574.517	Cer-NS d37:4; Cer-NS d22:3/15:1; [M+H]+	LHDCNLZQPKTYPI-HYJORMKSNA-N
CSHPOS	TargetCPD	[M+H]+	d18:1/18:0	MZ_MSMS	5.25	753.588	N-(Octadecanoyl)sphing-4-enine-1-phosphocholine	LKQLRGMMMAHREN-NWBJSICCSA-N
CSHPOS	TargetCPD	[M+H]+	d18:1/18:0	MZ_MSMS	5.24	731.606	SM(d36:1) [M+H]+	LKQLRGMMMAHREN-YJFXYUILSA-N
CSHPOS	TargetCPD	[M+H]+	17:01:00	MZ_MSMS	1.22	508.34	LPC(17:1) [M+H]+	LPMGFNAQZPADDZ-FJIRUFBNSA-N
CSHPOS	TargetCPD	[M+H]+	d18:1/15:0	MZ_MSMS	4.34	689.559	SM(d33:1) [M+H]+	LQINJRUGTUOHGS-YPDYIYJKSA-N
CSHPOS	TargetCPD	[M+H]+	22:06:00	MZ_MSMS	1.06	568.34	LPC(22:6) [M+H]+	LSOWKZULVQWMLY-APPDJCNMSA-N
CSHPOS	TargetCPD	[M+NH4]+	16:1-18:1-18:1	MZ_MSMS	10.3	874.786	TAG 52:3; TAG 16:1-18:1-18:1; [M+NH4]+	LUMXEMCKOBNHRP-OQGVBXIJNA-N
CSHPOS	TargetCPD	[M+Na]+	15:0-16:0-20:4	MZ_MSMS	9.7	863.71	TAG 51:4; TAG 15:0-16:0-20:4; [M+Na]+	LVHOHHSODZICOO-NJGMBZKLNA-N
CSHPOS	TargetCPD	[M+NH4]+	16:0-18:1-22:5	MZ_MSMS	10.17	924.802	TAG 56:6; TAG 16:0-18:1-22:5; [M+NH4]+	LXKOOMKDVRTCPD-BZAHDIOMNA-N
CSHPOS	TargetCPD	[M+H]+	d14:1/28:2	MZ_MSMS	5.97	811.668	SM d42:3; SM d14:1/28:2; [M+H]+	LYZUZJTUWOVQAZ-SURSUKJINA-N
CSHPOS	TargetCPD	[M+H]+	20:4-20:4	MZ_MSMS	4.35	830.57	PC 40:8; PC 20:4-20:4; [M+H]+	LZLVZIFMYXDKCN-QJWFYWCHSA-N
CSHPOS	TargetCPD	[M+H]+	10:00:00	MZ_MSMS	0.69	316.248	AC(10:0) [M+H]+	LZOSYCMHQXPBFU-UHFFFAOYSA-N
CSHPOS	TargetCPD	[M+H]+		MZ_MSMS	5.25	744.59	PC(o-34:2) [M+H]+	MBRHHFWRXQYYAN-JEPFLRBFSA-N
CSHPOS	TargetCPD	[M+NH4]+	16:0-17:2-18:2	MZ_MSMS	9.7	858.754	TAG 51:4; TAG 16:0-17:2-18:2; [M+NH4]+	MBVRTVOCODAFTO-ZQYFXHSENA-N
CSHPOS	TargetCPD	[M+H]+	19:0-18:2	MZ_MSMS	5.84	800.616	PC(37:2) [M+H]+	MCZUABDVGPPWPM-HJTCUGKVSA-N
CSHPOS	TargetCPD	[M+Na]+	16:0-18:0-18:3	MZ_MSMS	10.31	879.741	TAG 52:3; TAG 16:0-18:0-18:3; [M+Na]+	MDFDNFPIDLDZDV-AAPVPQQHNA-N
CSHPOS	TargetCPD	[M+H]+	d18:1/20:1	MZ_MSMS	5.35	757.622	SM(d38:2) [M+H]+	MDRFMTLYKHBJTF-NQYLGBTJSA-N
CSHPOS	TargetCPD	[M+H]+	17:0-18:1	MZ_MSMS	5.68	774.601	PC(35:1) [M+H]+	MFHIZGSSDZJFKD-IYEJTHTFSA-N
CSHPOS	TargetCPD	[M+NH4]+	18:1-20:0-22:0	MZ_MSMS	12.09	990.942	TAG 60:1; TAG 18:1-20:0-22:0; [M+NH4]+	MFTJGJJGQONILX-FLFQWRMENA-N
CSHPOS	TargetCPD	[M+H]+	18:02:00	MZ_MSMS	1.21	424.342	AC(18:2) [M+H]+	MJLXQSQYKZWZCB-DQFWFXSYSA-N
CSHPOS	TargetCPD	[M+H]+	17:0-18:2	MZ_MSMS	5.23	772.585	PC(35:2) A [M+H]+	MJWAVUYQCBFFHQ-WESJWMGVSA-N
CSHPOS	TargetCPD	[M+Na]+	17:0-17:0-19:3	MZ_MSMS	10.51	893.758	TAG 53:3; TAG 17:0-17:0-19:3; [M+Na]+	MKLCEPYLNJDQHB-BQWKMGCYNA-N
CSHPOS	TargetCPD	[M+NH4]+	20:03:00	MZ_MSMS	10.31	692.634	CE(20:3) [M+NH4]+	MLPRJPSMAFZPLA-PJSAOELNSA-N
CSHPOS	TargetCPD	[M+H]+	16:0-22:6	MZ_MSMS	4.8	764.523	PE 38:6; PE 16:0-22:6; [M+H]+	MPWUZHVZZKSTPV-LGFBOSHVNA-N
CSHPOS	TargetCPD	[M+NH4]+	18:2-18:2	MZ_MSMS	5.8	634.54	DAG 36:4; DAG 18:2-18:2; [M+NH4]+	MQGBAQLIFKSMEM-ZHARMHCNSA-N
CSHPOS	TargetCPD	[M+NH4]+	18:1-18:2-19:1	MZ_MSMS	10.58	914.817	TAG 55:4; TAG 18:1-18:2-19:1; [M+NH4]+	MUPLOFIEWBEBDZ-GMWWFSEGNA-N
CSHPOS	TargetCPD	[M+NH4]+	12:0-18:2-18:2	MZ_MSMS	8.98	816.708	TAG 48:4; TAG 12:0-18:2-18:2; [M+NH4]+	MVLRQPPTISTJFW-ZHSZNRNPNA-N
CSHPOS	TargetCPD	[M+H]+	18:1-18:1	MZ_MSMS	5.69	766.536	PE 18:1-18:1; [M+Na]+	MWRBNPKJOOWZPW-NYVOMTAGSA-N
CSHPOS	TargetCPD	[M+NH4]+	18:02:00	MZ_MSMS	10.24	666.618	CE(18:2) [M+NH4]+	NAACPBBQTFFYQB-LJAITQKLSA-N
CSHPOS	TargetCPD	[M+Na]+	16:0-18:3-20:5	MZ_MSMS	9.01	897.696	TAG 54:8; TAG 16:0-18:3-20:5; [M+Na]+	NAOVLOPYBURRLS-OJYDMKCDNA-N
CSHPOS	TargetCPD	[M+H]+	d18:1/18:1	MZ_MSMS	4.72	729.591	SM(d36:2) [M+H]+	NBEADXWAAWCCDG-QDDWGVBQSA-N
CSHPOS	TargetCPD	[M+H]+	20:4-22:6	MZ_MSMS	4.24	854.569	PC 42:10; PC 20:4-22:6; [M+H]+	NCCFWEYCQVRLBU-QIKGRQGGNA-N
CSHPOS	TargetCPD	[M+Na]+	18:2-18:3-20:3	MZ_MSMS	9.46	925.726	TAG 56:8; TAG 18:2-18:3-20:3; [M+Na]+	NFQZZPKEGZEQRB-YBWWLUHCNA-N
CSHPOS	TargetCPD	[M+Na]+	15:1-19:0-21:3	MZ_MSMS	10.58	919.773	TAG 55:4; TAG 15:1-19:0-21:3; [M+Na]+	NJIJHXNPEZSWHJ-GGRUKSBGNA-N
CSHPOS	TargetCPD	[M+H]+	16:0-20:4	MZ_MSMS	4.82	782.569	PC(36:4) A [M+H]+	NKQPOVROGSWLTO-NVPMBMBWSA-N
CSHPOS	TargetCPD	[M+H]+		MZ_MSMS	6.44	850.668	PC(o-42:5) [M+H]+	NLEDXBSUDVLSEN-UFFJXODHSA-N
CSHPOS	TargetCPD	[M+NH4]+	16:1-18:0-20:3	MZ_MSMS	10.33	900.803	TAG 54:4; TAG 16:1-18:0-20:3; [M+NH4]+	NQIHRDDRCNRRME-CSULZRHPNA-N
CSHPOS	TargetCPD	[M+H]+	18:0-18:0	MZ_MSMS	6.59	790.632	PC 36:0; PC 18:0-18:0; [M+H]+	NRJAVPSFFCBXDT-HUESYALOSA-N
CSHPOS	TargetCPD	[M+H]+	16:0e/20:5	MZ_MSMS	5.25	724.527	PE 36:5e; PE 16:0e/20:5; [M+H]+	NTBDNAWCQLUDHG-NIZIMQIGNA-N
CSHPOS	TargetCPD	[M+H]+	16:0/18:2	MZ_MSMS	4.98	780.552	PC(16:0/18:2)	NVWYLRLKCCCUBZ-UOBGCCIWSA-N
CSHPOS	TargetCPD	[M+NH4]+	12:0-16:0-16:1	MZ_MSMS	9.33	766.692	TAG 44:1; TAG 12:0-16:0-16:1; [M+NH4]+	OBZBCSUQYLLPST-BZZOAKBMNA-N
CSHPOS	TargetCPD	[M+H]+	16:0-17:1	MZ_MSMS	5.09	746.569	PC(33:1) [M+H]+	OFRWLQSOUIZELQ-VEAYGOGPSA-N
CSHPOS	TargetCPD	[M+NH4]+	18:0-18:2-18:3	MZ_MSMS	9.95	898.787	TAG 54:5; TAG 18:0-18:2-18:3; [M+NH4]+	OIGTXJKJDUZRDG-VQCTZSTFNA-N
CSHPOS	TargetCPD	[M+Na]+	16:1-18:1-22:6	MZ_MSMS	9.63	925.727	TAG 56:8; TAG 16:1-18:1-22:6; [M+Na]+	OJLWHKDNMPRPGV-YSIXFLFKNA-N
CSHPOS	TargetCPD	[M+H]+		MZ_MSMS	5.37	798.6	PC(37:3) [M+H]+	OOYQEEUUQRMQKL-JUUDQZDJSA-N
CSHPOS	TargetCPD	[M+NH4]+	12:0-12:0	MZ_MSMS	4.2	474.415	DAG 24:0; DAG 12:0-12:0; [M+NH4]+	OQQOAWVKVDAJOI-UHFFFAOYNA-N
CSHPOS	TargetCPD	[M+H]+	15:0-20:4	MZ_MSMS	4.55	768.554	PC(35:4) [M+H]+	OROZWUJCDDCYAU-IPUAOQJZSA-N
CSHPOS	TargetCPD	[M+NH4]+	16:0-18:1-22:0	MZ_MSMS	11.77	934.88	TAG 56:1; TAG 16:0-18:1-22:0; [M+NH4]+	OZXLEWFIONDQJM-ATJXCDBQNA-N
CSHPOS	TargetCPD	[M+NH4]+	14:0-16:0-16:1	MZ_MSMS	9.79	794.723	TAG 46:1; TAG 14:0-16:0-16:1; [M+NH4]+	OZXXJVVHOJHMRX-PNHLSOANNA-N
CSHPOS	TargetCPD	[M+H]+	22:01:00	MZ_MSMS	3.03	578.418	LPC 22:1; [M+H]+	PAFOXYLFALKPOE-SEYXRHQNNA-N
CSHPOS	TargetCPD	[M+H]+	d18:1/14:1	MZ_MSMS	3.65	673.528	SM(d32:2) [M+H]+	PEJGMBUENJSLLH-RHAKMSQVSA-N
CSHPOS	TargetCPD	[M+NH4]+	18:2-18:3	MZ_MSMS	5.34	632.525	DAG 36:5; DAG 18:2-18:3; [M+NH4]+	PGXBELQFNRPKBC-WBVIKXMWSA-N
CSHPOS	TargetCPD	[M+NH4]+	12:0-14:0-16:0	MZ_MSMS	9.19	740.676	TAG 42:0; TAG 12:0-14:0-16:0; [M+NH4]+	PGZSAELMQZLYOA-UHFFFAOYNA-N
CSHPOS	TargetCPD	[M+H]+		MZ_MSMS	5.23	816.59	PC(p-40:7) or PC (o-40:8) [M+H]+	PWAHARWXEAMNGK-VCDFOAEJSA-N
CSHPOS	TargetCPD	[M+NH4]+	18:1-18:2-18:3	MZ_MSMS	9.58	896.77	TAG 54:6; TAG 18:1-18:2-18:3; [M+NH4]+	PXFPBVBCKXAEFP-QZOFRBEONA-N
CSHPOS	TargetCPD	[M+H]+	18:01:00	MZ_MSMS	1.54	480.309	LPE 18:1	PYVRVRFVLRNJLY-MZMPXXGTSA-N
CSHPOS	TargetCPD	[M+H]+	16:0-18:0	MZ_MSMS	5.93	762.601	PC(34:0) [M+H]+	PZNPLUBHRSSFHT-RRHRGVEJSA-N
CSHPOS	TargetCPD	[M+H]+	d18:1/24:0	MZ_MSMS	7.18	815.7	SM(d42:1) [M+H]+	QEDPUVGSSDPBMD-XTAIVQBESA-N
CSHPOS	TargetCPD	[M+H]+		MZ_MSMS	5.16	742.574	PC(o-34:3) [M+H]+	QEWRXEALGMKRGP-MZWPLUPDSA-N
CSHPOS	TargetCPD	[M+H]+	d18:0/16:0	MZ_MSMS	4.84	705.591	SM(d34:0) [M+H]+	QHZIGNLCLJPLCU-QPPIDDCLSA-N
CSHPOS	TargetCPD	[M+H]+	16:0/16:1	MZ_MSMS	4.78	732.553	PC 32:1; PC 16:0-16:1; [M+H]+	QIBZFHLFHCIUOT-ZPHPHTNENA-N
CSHPOS	TargetCPD	[M+NH4]+	18:1-18:2-22:6	MZ_MSMS	9.65	946.786	TAG 58:9; TAG 18:1-18:2-22:6; [M+NH4]+	QKSIFFQPXZXVPR-TXZXGWCXNA-N
CSHPOS	TargetCPD	[M+H]+	17:0-22:6	MZ_MSMS	4.96	820.585	PC(39:6) [M+H]+	QMCWOGICYCFNBF-BWHZRABLSA-N
CSHPOS	TargetCPD	[M+H]+	16:0e/22:6	MZ_MSMS	5.13	792.591	PC 38:6e; PC 16:0e/22:6; [M+H]+	QQQQNYAHSSIZBU-HIQXTUQZSA-N
CSHPOS	TargetCPD	[M+NH4]+	17:1-18:1-18:2	MZ_MSMS	10.18	886.785	TAG 53:4; TAG 17:1-18:1-18:2; [M+NH4]+	QRDLWPASSJSSME-XMOCMKDKNA-N
CSHPOS	TargetCPD	[M+H]+	17:0-20:4	MZ_MSMS	5.12	796.585	PC(37:4) [M+H]+	QRPUCJXFPYFTMB-FBFLODOBSA-N
CSHPOS	TargetCPD	[M+NH4]+	16:0-18:2-22:6	MZ_MSMS	9.62	920.77	TAG 56:8; TAG 16:0-18:2-22:6; [M+NH4]+	QVEJXKXYAGMVMA-GPKNQBKENA-N
CSHPOS	TargetCPD	[M+H]+	18:2e/22:6	MZ_MSMS	5.68	816.588	PC 40:8e; PC 18:2e/22:6; [M+H]+	QVPPJOXTFVMHNE-ATKGLLPENA-N
CSHPOS	TargetCPD	[M+H]+		MZ_MSMS	0.95	268.263	Heptadecasphing-4-enine	RBEJCQPPFCKTRZ-CRUCTFTKSA-N
CSHPOS	TargetCPD	[M]+	20:04:00	MZ_MSMS	1.19	448.342	AC 20:4; [M]+	RBFQHRALHSUPIA-JTPUQHSZSA-N
CSHPOS	TargetCPD	[M+NH4]+	16:0-18:0-18:1	MZ_MSMS	11.06	878.817	TAG 52:1; TAG 16:0-18:0-18:1; [M+NH4]+	RBJMAKBTUZSIDN-QOCHGBHMNA-N
CSHPOS	TargetCPD	[M+H]+	01:00:00	MZ_MSMS	0.38	204.123	Acetyl-DL-carnitine	RDHQFKQIGNGIED-UHFFFAOYSA-N
CSHPOS	TargetCPD	[M+H]+		MZ_MSMS	6.43	824.653	PC(o-40:4) [M+H]+	RDNHPNJCALITSY-MBZSPAKGSA-N
CSHPOS	TargetCPD	[M+NH4]+	20:02:00	MZ_MSMS	10.57	694.65	CE(20:2) [M+NH4]+	REFJKOQDWJELKE-AKLGJIFXSA-N
CSHPOS	TargetCPD	[M+Na]+	14:0-16:0-20:5	MZ_MSMS	9.08	847.68	TAG 50:5; TAG 14:0-16:0-20:5; [M+Na]+	REVSLNKZXRDJPV-VJJCZIEHNA-N
CSHPOS	TargetCPD	[M+NH4]+	18:1-18:2-22:0	MZ_MSMS	11.47	958.88	TAG 58:3; TAG 18:1-18:2-22:0; [M+NH4]+	REWHXIGYTWQEOU-RUAITIBSNA-N
CSHPOS	TargetCPD	[M+NH4]+	18:01:00	MZ_MSMS	10.68	668.634	CE(18:1) [M+NH4]+	RJECHNNFRHZQKU-RMUVNZEASA-N
CSHPOS	TargetCPD	[M+H]+	15:00:00	MZ_MSMS	1.1	482.324	LPC(15:0) [M+H]+	RJZVWDTYEWCUAR-JOCHJYFZSA-N
CSHPOS	TargetCPD	[M+NH4]+	14:0-14:1-16:1	MZ_MSMS	8.87	764.676	TAG 44:2; TAG 14:0-14:1-16:1; [M+NH4]+	RTVWVJNTYJDWAE-CJDSIOIGNA-N
CSHPOS	TargetCPD	[M+Na]+	16:0-18:1-18:3	MZ_MSMS	9.96	877.725	TAG 52:4; TAG 16:0-18:1-18:3; [M+Na]+	RUVNQEVPYVVXGJ-GXKCQHDANA-N
CSHPOS	TargetCPD	[M+H]+	d18:1/16:0	MZ_MSMS	4.62	703.575	SM(d34:1) [M+H]+	RWKUXQNLWDTSLO-GWQJGLRPSA-N
CSHPOS	TargetCPD	[M+H]+	15:0-18:2	MZ_MSMS	4.66	744.554	PC(33:2) [M+H]+	SBNDHGBVMZMSNL-UESLNCBNSA-N
CSHPOS	TargetCPD	[M+NH4]+	16:0-18:0-18:0	MZ_MSMS	11.28	880.833	TAG 52:0; TAG 16:0-18:0-18:0; [M+NH4]+	SDNYRTVJOFMYIW-UHFFFAOYNA-N
CSHPOS	TargetCPD	[M+NH4]+	16:0-17:0-18:2	MZ_MSMS	10.48	862.787	TAG 51:2; TAG 16:0-17:0-18:2; [M+NH4]+	SEJGBQZTRJHHNJ-OCGDUTRDNA-N
CSHPOS	TargetCPD	[M+H]+	16:0/18:1	MZ_MSMS	5.71	768.589	PC 16:0/18:1	SIEDNCDNGMIKST-IYEJTHTFSA-N
CSHPOS	TargetCPD	[M+H]+	00:00:00	MZ_MSMS	3.97	608.465	LPC 24:0	SKJMUADLQLZAGH-WJOKGBTCSA-N
CSHPOS	TargetCPD	[M+H]+	18:1e/18:1	MZ_MSMS	5.88	772.622	PC 36:2e; PC 18:1e/18:1; [M+H]+	SLADRSJRKVHHAA-YEUCEMRANA-N
CSHPOS	TargetCPD	[M+H]+	18:0-18:2	MZ_MSMS	5.52	786.601	PC(36:2) [M+H]+	SNKAWJBJQDLSFF-NVKMUCNASA-N
CSHPOS	TargetCPD	[M+H]+	18:02:00	MZ_MSMS	1.14	520.34	LPC(18:2) [M+H]+	SPJFYYJXNPEZDW-FTJOPAKQSA-N
CSHPOS	TargetCPD	[M+H]+	16:1-20:5	MZ_MSMS	4.45	778.538	PC(36:6) [M+H]+	SPWBDEZMKCRQSX-NGPPOSSDSA-N
CSHPOS	TargetCPD	[M+NH4]+	22:01:00	MZ_MSMS	11.58	724.697	CE 22:1; [M+NH4]+	SQHUGNAFKZZXOT-QXAJUEOOSA-N
CSHPOS	TargetCPD	[M+H]+	17:00:00	MZ_MSMS	1.71	532.338	LPC 17:0	SRRQPVVYXBTRQK-XMMPIXPASA-N
CSHPOS	TargetCPD	[M+H]+	18:2-18:2	MZ_MSMS	4.71	740.523	PE 36:4; PE 18:2-18:2; [M+H]+	SSCDRSKJTAQNNB-MAZCIEHSNA-N
CSHPOS	TargetCPD	[M+H]+	18:1-20:4	MZ_MSMS	4.88	808.585	PC(38:5) A [M+H]+	SUACBSWYGWBPFC-GPUJSUHJSA-N
CSHPOS	TargetCPD	[M+H]+		MZ_MSMS	5.68	720.59	PC(o-32:0) [M+H]+	SVWBXNAUENUONE-LDLOPFEMSA-N
CSHPOS	TargetCPD	[M+H]+	d18:1/23:0	MZ_MSMS	6.87	801.684	SM(d41:1) [M+H]+	SXZWBNWTCVLZJN-NMIJJABPSA-N
CSHPOS	TargetCPD	[M+H]+	18:1e/22:6	MZ_MSMS	5.5	818.606	PC 40:7e; PC 18:1e/22:6; [M+H]+	TXHZYNSTTCIWMJ-RXSQUPBGSA-N
CSHPOS	TargetCPD	[M+NH4]+	14:0-16:1-17:1	MZ_MSMS	9.61	806.724	TAG 47:2; TAG 14:0-16:1-17:1; [M+NH4]+	TXTUHJQIYSFKNK-YWVGYDOYNA-N
CSHPOS	TargetCPD	[M+NH4]+	18:1-18:2-19:0	MZ_MSMS	10.93	916.833	TAG 55:3; TAG 18:1-18:2-19:0; [M+NH4]+	UAIFODZHZUTFRI-RUAITIBSNA-N
CSHPOS	TargetCPD	[M+H]+	20:00:00	MZ_MSMS	2.94	552.402	LPC(20:0) [M+H]+	UATOAILWGVYRQS-HHHXNRCGSA-N
CSHPOS	TargetCPD	[M+NH4]+	16:0-18:2-18:2	MZ_MSMS	9.94	872.77	TAG 52:4; TAG 16:0-18:2-18:2; [M+NH4]+	UAWKISGGTGCUMP-HTUQFOBENA-N
CSHPOS	TargetCPD	[M+NH4]+	17:0-18:1-18:1	MZ_MSMS	10.88	890.817	TAG 53:2; TAG 17:0-18:1-18:1; [M+NH4]+	UCFUHDDQQGBXAB-IKJQKJQYNA-N
CSHPOS	TargetCPD	[M+NH4]+	12:0-14:0-14:0	MZ_MSMS	8.73	712.645	TAG 40:0; TAG 12:0-14:0-14:0; [M+NH4]+	UGBCBXMLXHJYBS-UHFFFAOYNA-N
CSHPOS	TargetCPD	[M+NH4]+	16:0-18:0-18:2	MZ_MSMS	10.68	876.802	TAG 52:2; TAG 16:0-18:0-18:2; [M+NH4]+	UICYNMTZBWEDCM-OCGDUTRDNA-N
CSHPOS	TargetCPD	[M+H]+	22:00:00	MZ_MSMS	3.47	580.434	LPC 22:0	UIINDYGXBHJQHX-GDLZYMKVSA-N
CSHPOS	TargetCPD	[M+H]+	16:0-14:0	MZ_MSMS	4.72	706.538	PC 16:0-14:0	UIXXHROAQSBBOV-PSXMRANNSA-N
CSHPOS	TargetCPD	[M+H]+	17:1-18:2	MZ_MSMS	4.95	770.562	PC 35:3; PC 17:1-18:2; [M+H]+	UJXPBTXUYBVHBS-ZFUXOTDWNA-N
CSHPOS	TargetCPD	[M+Na]+	14:0-16:0-18:1	MZ_MSMS	10.24	822.755	TAG 48:1; TAG 14:0-16:0-18:1; [M+Na]+	UPTISBGEYYYCRS-QOCHGBHMNA-N
CSHPOS	TargetCPD	[M+H]+		MZ_MSMS	5.83	822.637	PC(o-40:5) [M+H]+	UWNFEVACEPZILS-RNNLSGHUSA-N
CSHPOS	TargetCPD	[M+H]+	d15:3/25:0	MZ_MSMS	5.37	783.633	SM d40:3; SM d15:3/25:0; [M+H]+	VJMHHEQFTZJUPI-KJTFNUBZNA-N
CSHPOS	TargetCPD	[M+H]+	16:1-18:2	MZ_MSMS	4.44	756.554	PC(34:3) A [M+H]+	VKVSSDKCKXJFIM-AFYHZPHLSA-N
CSHPOS	TargetCPD	[M+H]+	16:00:00	MZ_MSMS	1.62	482.361	Lyso-PAF C-16	VLBPIWYTPAXCFJ-XMMPIXPASA-N
CSHPOS	TargetCPD	[M+Na]+	16:0-22:6-22:6	MZ_MSMS	9.33	973.726	TAG 60:12; TAG 16:0-22:6-22:6; [M+Na]+	VLEDHTUUVAXNOJ-QPPLYHLQNA-N
CSHPOS	TargetCPD	[M+NH4]+	22:06:00	MZ_MSMS	9.72	714.618	CE(22:6) [M+NH4]+	VOEVEGPMRIYYKC-HNJOWPRISA-N
CSHPOS	TargetCPD	[M+NH4]+	18:1-18:1-22:6	MZ_MSMS	10.03	948.802	TAG 58:8; TAG 18:1-18:1-22:6; [M+NH4]+	VULLTLRIKFDMHX-IOGDVMKPNA-N
CSHPOS	TargetCPD	[M+H]+		MZ_MSMS	6.06	798.636	PC(p-38:2) or PC (o-38:3) [M+H]+	VXNFJZDUQIFCMO-WCXGAVHKSA-N
CSHPOS	TargetCPD	[M+H]+	14:00:00	MZ_MSMS	0.89	468.308	LPC(14:0) [M+H]+	VXUOFDJKYGDUJI-OAQYLSRUSA-N
CSHPOS	TargetCPD	[M+H]+	16:0e/20:3	MZ_MSMS	5.31	770.606	PC 36:3e; PC 16:0e/20:3; [M+H]+	VYKSGWCIVDQIQR-GBDFTIALSA-N
CSHPOS	TargetCPD	[M+H]+	18:00:00	MZ_MSMS	1.78	508.376	LPC(p-18:0)	WBOMIOWRFSPZMC-AYICAFKVSA-N
CSHPOS	TargetCPD	[M+NH4]+	15:0-16:0-18:2	MZ_MSMS	10.08	834.755	TAG 49:2; TAG 15:0-16:0-18:2; [M+NH4]+	WCCKIJYMDLMPDP-OCGDUTRDNA-N
CSHPOS	TargetCPD	[M+Na]+	18:1-18:2-22:3	MZ_MSMS	10.59	957.788	TAG 58:6; TAG 18:1-18:2-22:3; [M+Na]+	WCIIIQSFALPOGU-CIRMXUQZNA-N
CSHPOS	TargetCPD	[M+Na]+	16:1-18:2-22:6	MZ_MSMS	9.07	923.711	TAG 56:9; TAG 16:1-18:2-22:6; [M+Na]+	WFYHJYHILQFBRC-JBUVGVCENA-N
CSHPOS	TargetCPD	[M+H]+	18:03:00	MZ_MSMS	0.94	518.324	LPC(18:3) [M+H]+	WKQNRCYKYCKESD-YVHLTTHBSA-N
CSHPOS	TargetCPD	[M+Na]+	16:0-18:1-20:4	MZ_MSMS	9.97	903.742	TAG 54:5; TAG 16:0-18:1-20:4; [M+Na]+	WKSLEDJKCJNITP-DEOATQBANA-N
CSHPOS	TargetCPD	[M+H]+	d18:1/24:1	MZ_MSMS	6.53	835.667	N-Nervonoyl-D-erythro-sphingosylphosphorylcholine	WKZHECFHXLTOLJ-QYKFWSDSSA-N
CSHPOS	TargetCPD	[M+Na]+	18:0-18:2-22:6	MZ_MSMS	10.07	953.757	TAG 58:8; TAG 18:0-18:2-22:6; [M+Na]+	WORSKFZAGRGRNK-WVILSAPUNA-N
CSHPOS	TargetCPD	[M+Na]+	14:0-20:0-22:3	MZ_MSMS	11.05	935.804	TAG 56:3; TAG 14:0-20:0-22:3; [M+Na]+	WOXDUJQRLLENEU-JYISLEBKNA-N
CSHPOS	TargetCPD	[M+Na]+	16:0-17:0-20:4	MZ_MSMS	10.16	891.741	TAG 53:4; TAG 16:0-17:0-20:4; [M+Na]+	WQFNYIJLJYJWKK-XAMSRKNHNA-N
CSHPOS	TargetCPD	[M+H]+		MZ_MSMS	7.09	852.686	PC(p-42:3) or PC (o-42:4) [M+H]+	WSHCLKDGQAEXNQ-MRGADFHSSA-N
CSHPOS	TargetCPD	[M+Na]+	15:0-18:2-18:3	MZ_MSMS	9.35	861.694	TAG 51:5; TAG 15:0-18:2-18:3; [M+Na]+	WSSCFZXZCYQEMS-IXXGKOKVNA-N
CSHPOS	TargetCPD	[M+H]+	16:0-18:1	MZ_MSMS	5.36	760.585	PC(34:1) [M+H]+	WTJKGGKOPKCXLL-VYOBOKEXSA-N
CSHPOS	TargetCPD	[M+H]+	19:00:00	MZ_MSMS	2.55	538.387	LPC 19:0; [M+H]+	WYIMORDZGCUBAA-UHFFFAOYNA-N
CSHPOS	TargetCPD	[M+Na]+	18:2-18:3-18:3	MZ_MSMS	8.82	897.695	TAG 54:8; TAG 18:2-18:3-18:3; [M+Na]+	XCBDYYPMQUVIAE-FWPKVRRPNA-N
CSHPOS	TargetCPD	[M+Na]+	18:2-18:3-22:6	MZ_MSMS	8.94	947.71	TAG 58:11; TAG 18:2-18:3-22:6; [M+Na]+	XCBYXQXFYDAELV-YZKABGTANA-N
CSHPOS	TargetCPD	[M+H]+	18:00:00	MZ_MSMS	2.42	510.392	Lyso-PC (o-18)	XKBJVQHMEXMFDZ-AREMUKBSSA-N
CSHPOS	TargetCPD	[M+NH4]+	1 day, 0:01:00	MZ_MSMS	11.89	752.728	CE 24:1; [M+NH4]+	XLEGDTNGSMQNCH-QFMUNDRCSA-N
CSHPOS	TargetCPD	[M+Na]+	16:0-18:2-22:5	MZ_MSMS	9.87	927.741	TAG 56:7; TAG 16:0-18:2-22:5; [M+Na]+	XMOVFJSTNHXWAS-HOKMPFPQNA-N
CSHPOS	TargetCPD	[M+NH4]+	18:1-18:2-20:2	MZ_MSMS	10.38	926.817	TAG 56:5; TAG 18:1-18:2-20:2; [M+NH4]+	XOBSYDDZBBHRQA-AJVFMDHANA-N
CSHPOS	TargetCPD	[M+NH4]+	16:0-20:4-20:5	MZ_MSMS	9.17	918.755	TAG 56:9; TAG 16:0-20:4-20:5; [M+NH4]+	XOJDXSDPICSSTA-YKPYFSGONA-N
CSHPOS	TargetCPD	[M+NH4]+	22:05:00	MZ_MSMS	10.13	716.634	CE 22:5; [M+NH4]+	XOLZNHXNFMEUGA-DCDLNIKOSA-N
CSHPOS	TargetCPD	[M+NH4]+	18:2-20:4	MZ_MSMS	5.63	658.541	DAG 38:6; DAG 18:2-20:4; [M+NH4]+	XQKXAZZSUMABAU-DMQHYRIXNA-N
CSHPOS	TargetCPD	[M+H]+	20:03:00	MZ_MSMS	1.33	546.355	LPC 20:3; [M+H]+	XUDGAAFUMTTZCO-QNEBEIHSNA-N
CSHPOS	TargetCPD	[M+H]+		MZ_MSMS	5.06	818.606	PC(o-40:7) A [M+H]+	XUVCLJCZWPTAIO-OAKHYACESA-N
CSHPOS	TargetCPD	[M+H]+	18:3-18:3	MZ_MSMS	4.15	778.538	PC 36:6; PC 18:3-18:3; [M+H]+	XXKFQTJOJZELMD-JICBSJGISA-N
CSHPOS	TargetCPD	[M+Na]+	18:2-18:2-22:5	MZ_MSMS	9.65	951.741	TAG 58:9; TAG 18:2-18:2-22:5; [M+Na]+	XYNASKYHIOAKMT-WLFONJQJNA-N
CSHPOS	TargetCPD	[M+H]+	18:0-22:6	MZ_MSMS	5.42	792.554	PE 18:0-22:6	XYYHNDVKALDFHQ-OXHZBIAZSA-N
CSHPOS	TargetCPD	[M+NH4]+	20:05:00	MZ_MSMS	9.55	688.603	CE(20:5) [M+NH4]+	XZFUGMCJZFRBKF-JIKDAPOUSA-N
CSHPOS	TargetCPD	[M+H]+	18:01:00	MZ_MSMS	1.5	522.355	LPC(18:1) [M+H]+	YAMUFBLWGFFICM-PTGWMXDISA-N
CSHPOS	TargetCPD	[M+NH4]+	15:0-16:0-16:1	MZ_MSMS	9.99	808.738	TAG 47:1; TAG 15:0-16:0-16:1; [M+NH4]+	YAONAFYYLVCQEP-FVDSYPCUNA-N
CSHPOS	TargetCPD	[M+H]+	18:0-18:2	MZ_MSMS	5.68	744.554	PE(36:2)[M+H]+	YDTWOEYVDRKKCR-MLWYYCKJNA-N
CSHPOS	TargetCPD	[M+NH4]+	16:0-18:1	MZ_MSMS	6.77	612.556	DAG 34:1; DAG 16:0-18:1; [M+NH4]+	YEJYLHKQOBOSCP-OZKTZCCCSA-N
CSHPOS	TargetCPD	[M+NH4]+	18:0-18:1-18:2	MZ_MSMS	10.73	902.817	TAG 54:3; TAG 18:0-18:1-18:2; [M+NH4]+	YELCKHLYVOPWQI-RVWOKPPWNA-N
CSHPOS	TargetCPD	[M+NH4]+	18:0-18:1-20:4	MZ_MSMS	10.63	926.817	TAG 56:5; TAG 18:0-18:1-20:4; [M+NH4]+	YGKXJDDGNQKJPT-VJGSDHLSNA-N
CSHPOS	TargetCPD	[M+H]+	16:0/20:5	MZ_MSMS	5.06	766.574	PC (16:0/o-20:5)	YHSSHPWVFALMBA-IARQOZKNSA-N
CSHPOS	TargetCPD	[M+H]+	d18:1/16:1	MZ_MSMS	4.15	701.559	SM(d34:2) [M+H]+	YLWSJLLZUHSIEA-CKSUKHGVSA-N
CSHPOS	TargetCPD	[M+H]+	08:01:00	MZ_MSMS	0.44	286.201	AC(8:1) [M+H]+	YMIVWYONPRZBEJ-LXKVQUBZSA-N
CSHPOS	TargetCPD	[M+H]+		MZ_MSMS	5.23	794.606	PC(o-38:5) A [M+H]+	YPAPIRJFGNBODV-AMFPDOHCSA-N
CSHPOS	TargetCPD	[M+H]+	17:0-17:0	MZ_MSMS	6.11	720.554	PE 34:0; PE 17:0-17:0; [M+H]+	YSFFAUPDXKTJMR-UHFFFAOYNA-N
CSHPOS	TargetCPD	[M+NH4]+	22:02:00	MZ_MSMS	11.16	722.682	CE 22:2; [M+NH4]+	YSGVSTJGBYXXIM-GFMQGYSGSA-N
CSHPOS	TargetCPD	[M+H]+	19:0-20:5	MZ_MSMS	5.84	822.599	PC 39:5; PC 19:0-20:5; [M+H]+	YTUVRFVITPTFSM-WARBFJPKNA-N
CSHPOS	TargetCPD	[M+NH4]+	16:0-17:0-18:0	MZ_MSMS	11.22	866.817	TAG 51:0; TAG 16:0-17:0-18:0; [M+NH4]+	YVLSJEQNDDKMQI-UHFFFAOYNA-N
CSHPOS	TargetCPD	[M+H]+	16:00:00	MZ_MSMS	1.38	454.292	LPE 16:0	YVYMBNSKXOXSKW-HXUWFJFHSA-N
CSHPOS	TargetCPD	[M+H]+	16:1-18:3	MZ_MSMS	4.27	754.538	PC(34:4) [M+H]+	YWDDIWXKFJEMKF-JTZVLWBESA-N
CSHPOS	TargetCPD	[M+H]+	d18:1/21:0	MZ_MSMS	6.24	773.653	SM(d39:1) [M+H]+	YXSZOBWVQJIWNE-LUJNSPTCSA-N
CSHPOS	TargetCPD	[M+H]+	20:02:00	MZ_MSMS	1.66	548.371	LPC(20:2) [M+H]+	YYQVCMMXPIJVHY-ZOIJLGJPSA-N
CSHPOS	TargetCPD	[M+H]+	20:01:00	MZ_MSMS	2.24	550.387	LPC 20:1; [M+H]+	YYSFWGQAKJTHRE-SEYXRHQNNA-N
CSHPOS	TargetCPD	[M+NH4]+	18:2-22:0-22:0	MZ_MSMS	12.08	1016.96	TAG 62:2; TAG 18:2-22:0-22:0; [M+NH4]+	YYTRZKBFEIKSHX-KLUMMZMFNA-N
CSHPOS	TargetCPD	[M+H]+	d18:1/24:0	MZ_MSMS	8.1	650.645	Cer(d42:1) [M+H]+	ZJVVOYPTFQEGPH-AUTSUKAISA-N
CSHPOS	TargetCPD	[M+NH4]+	16:0-16:0-18:1	MZ_MSMS	10.64	850.786	TAG 50:1; TAG 16:0-16:0-18:1; [M+NH4]+	ZKEWGTVAIGJNBK-QOCHGBHMNA-N
CSHPOS	TargetCPD	[M+NH4]+	16:1-18:2-18:3	MZ_MSMS	9.14	868.739	TAG 52:6; TAG 16:1-18:2-18:3; [M+NH4]+	ZNWMQGQSWLJCNF-YOPYQNEPNA-N
CSHPOS	TargetCPD	[M+NH4]+	12:0-14:0-18:0	MZ_MSMS	9.76	768.708	TAG 44:0; TAG 12:0-14:0-18:0; [M+NH4]+	ZPXAKNNNRATWOJ-UHFFFAOYNA-N
CSHPOS	TargetCPD	[M+H]+		MZ_MSMS	5.9	752.559	PE(o-38:5) [M+H]+	ZTZQZGHJLWFLFQ-VZBWJDOASA-N
CSHPOS	TargetCPD	[M+Na]+	18:2-20:4-22:5	MZ_MSMS	9.53	975.74	TAG 60:11; TAG 18:2-20:4-22:5; [M+Na]+	ZZDKXTDGVHPBPD-COUVTAKENA-N

## Sheet: TableS7_CSH-
Assay	Type	Adduct	AcylChain	AnnotationApproach	RT	MZ	CompoundName	InChiKey
CSHNEG	ISTD			MZ_RT	2.26472	258.252	1_FA iSTD (16:0)-d3 [M-H]- _IPCSVZSSVZVIGE-FIBGUPNXSA-N	IPCSVZSSVZVIGE-FIBGUPNXSA-N
CSHNEG	ISTD			MZ_RT	0.532298	339.265	1_CUDA iSTD [M-H]- _HPTJABJPZMULFH-UHFFFAOYSA-N	HPTJABJPZMULFH-UHFFFAOYSA-N
CSHNEG	ISTD			MZ_RT	2.96418	403.307	1_MAG (17:0/0:0/0:0) iSTD [M+HAc-H]- _SVUQHVRAGMNPLW-UHFFFAOYSA-N	SVUQHVRAGMNPLW-UHFFFAOYSA-N
CSHNEG	ISTD			MZ_RT	1.22635	464.278	1_LPE (17:1) iSTD [M-H]-_LNJNONCNASQZOB-HEDKFQSOSA-N	LNJNONCNASQZOB-HEDKFQSOSA-N
CSHNEG	ISTD			MZ_RT	1.70781	568.362	1_LPC (17:0) iSTD [M+HAc-H]- _SRRQPVVYXBTRQK-XMMPIXPASA-N	SRRQPVVYXBTRQK-XMMPIXPASA-N
CSHNEG	ISTD			MZ_RT	5.88258	610.542	1_Ceramide (d18:1/17:0) iSTD [M+HAc-H]- _ICWGMOFDULMCFL-QKSCFGQVSA-N	ICWGMOFDULMCFL-QKSCFGQVSA-N
CSHNEG	ISTD			MZ_RT	3.4662	694.466	1_PC (12:0/13:0) iSTD [M+HAc-H]-_FCTBVSCBBWKZML-WJOKGBTCSA-N	FCTBVSCBBWKZML-WJOKGBTCSA-N
CSHNEG	ISTD			MZ_RT	6.21182	718.539	1_PE (17:0/17:0) iSTD [M-H]-_YSFFAUPDXKTJMR-DIPNUNPCSA-N	YSFFAUPDXKTJMR-DIPNUNPCSA-N
CSHNEG	ISTD			MZ_RT	4.94435	749.534	1_PG (17:0/17:0) iSTD [M-H]-_ZBVHXVKEMAIWQQ-QPPIDDCLSA-N	ZBVHXVKEMAIWQQ-QPPIDDCLSA-N
CSHNEG	ISTD			MZ_RT	5.28614	775.597	1_SM (d18:1/17:0) iSTD [M+HAc-H]-_YMQZQHIESOAPQH-JXGHDCMNSA-N	YMQZQHIESOAPQH-JXGHDCMNSA-N
CSHNEG	TargetCPD	[M-H]-	08:00:00	MZ_MSMS	0.531081	143.108	FA (8:0)	WWZKQHOCKIZLMA-UHFFFAOYSA-N
CSHNEG	TargetCPD	[M-H]-	10:00:00	MZ_MSMS	0.656852	171.139	FA (10:0)	GHVNFZFCNZKVNT-UHFFFAOYSA-N
CSHNEG	TargetCPD	[M-H]-	11:00:00	MZ_MSMS	0.7593	185.155	FA (11:0)	ZDPHROOEEOARMN-UHFFFAOYSA-N
CSHNEG	TargetCPD	[M-H]-	12:00:00	MZ_MSMS	0.96604	199.17	FA (12:0)	POULHZVOKOAJMA-UHFFFAOYSA-N
CSHNEG	TargetCPD	[M-H]-	13:00:00	MZ_MSMS	1.18418	213.186	FA (13:0)	SZHOJFHSIKHZHA-UHFFFAOYSA-N
CSHNEG	TargetCPD	[M-H]-	14:01:00	MZ_MSMS	1.10495	225.186	FA (14:1)	AFGUVBVUFZMJMX-KTKRTIGZSA-N
CSHNEG	TargetCPD	[M-H]-	15:01:00	MZ_MSMS	1.3808	239.202	FA (15:1)	DJCQJZKZUCHHAL-VOTSOKGWSA-N
CSHNEG	TargetCPD	[M-H]-	15:00:00	MZ_MSMS	1.85609	241.217	FA (15:0)	WQEPLUUGTLDZJY-UHFFFAOYSA-N
CSHNEG	TargetCPD	[M-H]-	16:01:00	MZ_MSMS	1.65767	253.217	FA (16:1)	SECPZKHBENQXJG-FPLPWBNLSA-N
CSHNEG	TargetCPD	[M-H]-	17:00:00	MZ_MSMS	2.97095	269.249	FA (17:0)	KEMQGTRYUADPNZ-UHFFFAOYSA-N
CSHNEG	TargetCPD	[M-H]-	18:03:00	MZ_MSMS	1.44888	277.217	FA (18:3)	DTOSIQBPPRVQHS-PDBXOOCHSA-N
CSHNEG	TargetCPD	[M-H]-	18:02:00	MZ_MSMS	1.87275	279.233	FA (18:2)	JBYXPOFIGCOSSB-XBLVEGMJSA-N
CSHNEG	TargetCPD	[M-H]-	18:01:00	MZ_MSMS	2.49228	281.249	FA (18:1)	ZQPPMHVWECSIRJ-KTKRTIGZSA-N
CSHNEG	TargetCPD			MZ_MSMS	0.720376	295.228	12(13)-EpOME	CCPPLLJZDQAOHD-FLIBITNWSA-N
CSHNEG	TargetCPD	[M-H]-	20:05:00	MZ_MSMS	1.36752	301.217	FA (20:5)	JAZBEHYOTPTENJ-JLNKQSITSA-N
CSHNEG	TargetCPD	[M-H]-	20:04:00	MZ_MSMS	1.7636	303.233	FA (20:4)	YZXBAPSDXZZRGB-DOFZRALJSA-N
CSHNEG	TargetCPD	[M-H]-	20:03:00	MZ_MSMS	2.29237	305.249	FA (20:3)	AHANXAKGNAKFSK-PDBXOOCHSA-N
CSHNEG	TargetCPD	[M-H]-	20:03:00	MZ_MSMS	2.16508	305.249	FA (20:3)	HOBAELRKJCKHQD-QNEBEIHSSA-N
CSHNEG	TargetCPD	[M-H]-	20:02:00	MZ_MSMS	2.73287	307.264	FA (20:2)	XSXIVVZCUAHUJO-HZJYTTRNSA-N
CSHNEG	TargetCPD	[M-H]-	20:01:00	MZ_MSMS	3.23974	309.28	FA (20:1)	BITHHVVYSMSWAG-KTKRTIGZSA-N
CSHNEG	TargetCPD	[M-H]-	20:00:00	MZ_MSMS	3.69267	311.296	FA (20:0)	VKOBVWXKNCXXDE-UHFFFAOYSA-N
CSHNEG	TargetCPD	[M-H]-		MZ_MSMS	0.845328	319.228	5(S)-HETE	KGIJOOYOSFUGPC-JGKLHWIESA-N
CSHNEG	TargetCPD	[M-H]-	22:06:00	MZ_MSMS	1.55913	327.233	FA (22:6)	MBMBGCFOFBJSGT-KUBAVDMBSA-N
CSHNEG	TargetCPD	[M-H]-	22:02:00	MZ_MSMS	3.34207	335.296	FA (22:2)	HVGRZDASOHMCSK-AVQMFFATSA-N
CSHNEG	TargetCPD	[M-H]-	22:01:00	MZ_MSMS	3.76021	337.311	FA (22:1)	DPUOLQHDNGRHBS-KTKRTIGZSA-N
CSHNEG	TargetCPD	[M-H]-	22:00:00	MZ_MSMS	4.32899	339.327	FA (22:0)	UKMSUNONTOPOIO-UHFFFAOYSA-N
CSHNEG	TargetCPD	[M-H]-	1 day, 0:01:00	MZ_MSMS	4.3504	365.343	FA (24:1)	GWHCXVQVJPWHRF-KTKRTIGZSA-N
CSHNEG	TargetCPD	[M-H]-	1 day, 0:00:00	MZ_MSMS	5.01192	367.358	FA (24:0)	QZZGJDVWLFXDLK-UHFFFAOYSA-N
CSHNEG	TargetCPD	[M-H]-	16:0/8:0	MZ_MSMS	3.19054	397.332	FAHFA 24:0; FAHFA 16:0/8:0; [M-H]-	JFADBWKNFGCNQI-UHFFFAOYNA-N
CSHNEG	TargetCPD	[M-H]-	O-16:0	MZ_MSMS	1.5838	436.28	LPE P-16:0	QYTPGOPLNFESQC-PSCHUSSKNA-N
CSHNEG	TargetCPD	[M-H]-	16:00:00	MZ_MSMS	1.39743	452.278	LPE (16:0)	CKPBBEOJHAPPBT-HXUWFJFHSA-N
CSHNEG	TargetCPD	[M-H]-	18:02:00	MZ_MSMS	1.13355	476.278	LPE (18:2)	DBHKHNGBVGWQJE-USWSLJGRSA-N
CSHNEG	TargetCPD	[M-H]-	18:01:00	MZ_MSMS	1.54145	478.294	LPE 18:1	PYVRVRFVLRNJLY-MZMPXXGTSA-N
CSHNEG	TargetCPD	[M-H]-	18:00:00	MZ_MSMS	1.35846	480.31	LPC 18:0	BBYWOYAFBUOUFP-JOCHJYFZSA-N
CSHNEG	TargetCPD	[M-H]-	20:04:00	MZ_MSMS	1.12559	500.278	LPE (20:4)	JPNPIRVRGLGTRE-YSKCIPFOSA-N
CSHNEG	TargetCPD	[M-H]-	22:06:00	MZ_MSMS	1.06792	524.278	LPE (22:6)	XEVRBOQZSXWGQO-PAUXXPOVSA-N
CSHNEG	TargetCPD	[M-H]-	22:05:00	MZ_MSMS	1.36367	526.294	LPE 22:5	OSRWIBSZJTWIKA-JLNKQSITNA-N
CSHNEG	TargetCPD	[M+Hac-H]-	14:00:00	MZ_MSMS	0.897868	526.315	LPC (14:0)	VXUOFDJKYGDUJI-OAQYLSRUSA-N
CSHNEG	TargetCPD	[M+Hac-H]-	15:00:00	MZ_MSMS	1.10201	540.331	LPC 15:0	RJZVWDTYEWCUAR-UHFFFAOYNA-N
CSHNEG	TargetCPD	[M+Hac-H]-	16:01:00	MZ_MSMS	0.992458	552.331	LPC (16:1)	LFUDDCMNKWEORN-ZXEGGCGDSA-N
CSHNEG	TargetCPD	[M+Hac-H]-	16:00:00	MZ_MSMS	1.38188	554.346	LPC (16:0)	ASWBNKHCZGQVJV-HSZRJFAPSA-N
CSHNEG	TargetCPD	[M+FA-H]-	18:02:00	MZ_MSMS	1.13022	564.331	LPC 18:2	SPJFYYJXNPEZDW-UTJQPWESNA-N
CSHNEG	TargetCPD	[M+FA-H]-	18:01:00	MZ_MSMS	1.52589	566.347	LPC 18:1	YAMUFBLWGFFICM-SEYXRHQNNA-N
CSHNEG	TargetCPD	[M+Hac-H]-	17:00:00	MZ_MSMS	1.70781	568.363	LPC 17:0	SRRQPVVYXBTRQK-UHFFFAOYNA-N
CSHNEG	TargetCPD	[M+Hac-H]-	18:03:00	MZ_MSMS	0.930486	576.331	LPC 18:3	WKQNRCYKYCKESD-QNEBEIHSNA-N
CSHNEG	TargetCPD	[M+Hac-H]-	18:02:00	MZ_MSMS	1.14974	578.346	LPC (18:2)	SPJFYYJXNPEZDW-FTJOPAKQSA-N
CSHNEG	TargetCPD	[M+Hac-H]-	18:01:00	MZ_MSMS	1.51558	580.362	LPC (18:1)	YAMUFBLWGFFICM-PTGWMXDISA-N
CSHNEG	TargetCPD	[M+Hac-H]-	18:00:00	MZ_MSMS	2.09839	582.378	LPC (18:0)	IHNKQIMGVNPMTC-RUZDIDTESA-N
CSHNEG	TargetCPD	[M+FA-H]-	d18:1/16:0	MZ_MSMS	5.51388	582.511	Cer-NS d34:1; Cer-NS d18:1/16:0; [M+FA-H]-	YDNKGFDKKRUKPY-ORIPQNMZNA-N
CSHNEG	TargetCPD	[M-H]-	18:02:00	MZ_MSMS	0.731357	595.29	LPI 18:2	SAHCQBPGXQFTRA-HZJYTTRNNA-N
CSHNEG	TargetCPD	[M+Hac-H]-	19:00:00	MZ_MSMS	2.53615	596.394	LPC 19:0	WYIMORDZGCUBAA-UHFFFAOYNA-N
CSHNEG	TargetCPD	[M+FA-H]-	d18:1/17:0	MZ_MSMS	5.83098	596.526	Cer-NS d35:1; Cer-NS d18:1/17:0; [M+FA-H]-	ICWGMOFDULMCFL-SJCQXOIGNA-N
CSHNEG	TargetCPD	[M-H]-	18:00:00	MZ_MSMS	1.37925	599.321	LPI 18:0	MXAFDFDAIFZFET-UHFFFAOYNA-N
CSHNEG	TargetCPD	[M+Hac-H]-	20:05:00	MZ_MSMS	0.873358	600.331	LPC 20:5	PDIGSOAOQOXRDU-WMPRHZDHNA-N
CSHNEG	TargetCPD	[M+Hac-H]-	20:04:00	MZ_MSMS	1.1096	602.347	LPC 20:4	GOMVPVRDBLLHQC-DOFZRALJNA-N
CSHNEG	TargetCPD	[M+Hac-H]-	20:03:00	MZ_MSMS	1.32974	604.362	LPC (20:3)	BBNHCUBQEQJHIG-FZZJNMCHSA-N
CSHNEG	TargetCPD	[M+Hac-H]-	20:02:00	MZ_MSMS	1.67466	606.378	LPC (20:2)	YYQVCMMXPIJVHY-ZOIJLGJPSA-N
CSHNEG	TargetCPD	[M+Hac-H]-	20:01:00	MZ_MSMS	2.25221	608.394	LPC 20:1	YYSFWGQAKJTHRE-SEYXRHQNNA-N
CSHNEG	TargetCPD	[M+Hac-H]-	20:00:00	MZ_MSMS	2.966	610.41	LPC 20:0	UATOAILWGVYRQS-UHFFFAOYNA-N
CSHNEG	TargetCPD	[M+FA-H]-	22:06:00	MZ_MSMS	1.06158	612.331	LPC 22:6	LSOWKZULVQWMLY-WSDBEMKQNA-N
CSHNEG	TargetCPD	[M-H]-	20:04:00	MZ_MSMS	0.729644	619.29	LPI 20:4	BAWAZBRKENFJED-LTKCOYKYNA-N
CSHNEG	TargetCPD	[M+Hac-H]-	d18:1/18:0	MZ_MSMS	6.17275	624.559	Cer-NS d36:1; Cer-NS d18:1/18:0; [M+Hac-H]-	VODZWWMEJITOND-OWWNRXNENA-N
CSHNEG	TargetCPD	[M+Hac-H]-	22:05:00	MZ_MSMS	1.19997	628.362	LPC (22:5)	YBUXFQUGNPBZPS-YNBHEIDWSA-N
CSHNEG	TargetCPD	[M+Hac-H]-	22:01:00	MZ_MSMS	3.04531	636.425	LPC 22:1	PAFOXYLFALKPOE-SEYXRHQNNA-N
CSHNEG	TargetCPD	[M+Hac-H]-	22:00:00	MZ_MSMS	3.47894	638.441	LPC 22:0	UIINDYGXBHJQHX-UHFFFAOYNA-N
CSHNEG	TargetCPD	[M+Hac-H]-	1 day, 0:00:00	MZ_MSMS	3.99555	666.473	LPC 24:0	SKJMUADLQLZAGH-UHFFFAOYNA-N
CSHNEG	TargetCPD	[M+FA-H]-	d18:1/22:0	MZ_MSMS	7.51553	666.604	Cer(d18:1(4E)/22:0)	KEPQASGDXIEOIL-UEBLRNQONA-N
CSHNEG	TargetCPD	[M+Hac-H]-	d18:2/22:0	MZ_MSMS	6.96707	678.605	Cer-NS d40:2; Cer-NS d18:2/22:0; [M+Hac-H]-	AWTNSRHUZXWBCO-MXBGQREFNA-N
CSHNEG	TargetCPD	[M+FA-H]-	d18:1/23:0	MZ_MSMS	7.8404	680.62	Cer(d18:1(4E)/23:0)	NAJHAHQNQCNWOP-DEAZGBIENA-N
CSHNEG	TargetCPD	[M+Hac-H]-	d18:2/23:0	MZ_MSMS	7.27272	692.621	Cer-NS d41:2; Cer-NS d18:2/23:0; [M+Hac-H]-	YVMFSKMDQVDKIS-QCVIXQMPNA-N
CSHNEG	TargetCPD	[M+Hac-H]-	12:0-13:0	MZ_MSMS	3.4662	694.467	PC 25:0; PC 12:0-13:0; [M+Hac-H]-	FCTBVSCBBWKZML-UHFFFAOYNA-N
CSHNEG	TargetCPD	[M+FA-H]-	d18:1/24:0	MZ_MSMS	8.13134	694.636	Cer-NS d42:1; Cer-NS d18:1/24:0; [M+FA-H]-	ZJVVOYPTFQEGPH-MHAUTQJVNA-N
CSHNEG	TargetCPD	[M+Hac-H]-	d18:0/23:0	MZ_MSMS	8.04867	696.653	Cer-NDS d41:0; Cer-NDS d18:0/23:0; [M+Hac-H]-	FTSDYFFYZJTACJ-UHFFFAOYNA-N
CSHNEG	TargetCPD	[M+Hac-H]-	t18:0/22:0	MZ_MSMS	7.15637	698.632	Cer-NP t40:0; Cer-NP t18:0/22:0; [M+Hac-H]-	CIMNZQFRNXDRER-UHFFFAOYNA-N
CSHNEG	TargetCPD	[M+Hac-H]-	d18:2/24:1	MZ_MSMS	6.92286	704.621	Cer-NS d42:3; Cer-NS d18:2/24:1; [M+Hac-H]-	KADBCXSPXAVXJL-QWGNBJIWNA-N
CSHNEG	TargetCPD	[M+Hac-H]-	d18:2/24:0	MZ_MSMS	7.6318	706.635	Cer(d18:2(4E,14Z)/24:0)	INGAMJDQOCESIY-JDZCOBJBNA-N
CSHNEG	TargetCPD	[M+Hac-H]-	d18:1/24:1	MZ_MSMS	7.4878	706.636	Cer-NS d42:2; Cer-NS d18:1/24:1; [M+Hac-H]-	FUWLDBVRSLAFFJ-DBOQMASJNA-N
CSHNEG	TargetCPD	[M-H]-	16:0-18:3	MZ_MSMS	4.76343	712.493	PE 34:3; PE 16:0-18:3; [M-H]-	QONZHKTZKTUIMU-SVNQLWEDNA-N
CSHNEG	TargetCPD	[M-H]-	16:0-18:1	MZ_MSMS	5.56434	716.525	PE 34:1; PE 16:0-18:1; [M-H]-	FHQVHHIBKUMWTI-ZCXUNETKNA-N
CSHNEG	TargetCPD	[M-H]-	16:1e/20:5	MZ_MSMS	4.84838	720.498	PE 36:6e; PE 16:1e/20:5; [M-H]-	YMKZESHNWGNAIE-VNTVABMMNA-N
CSHNEG	TargetCPD	[M+Hac-H]-	d19:1/24:0	MZ_MSMS	8.32775	722.668	Cer-NS d43:1; Cer-NS d19:1/24:0; [M+Hac-H]-	KSYIVRBEJSMJMX-BSKJHSHCNA-N
CSHNEG	TargetCPD	[M-H]-	18:2e/18:2	MZ_MSMS	5.41256	724.53	PE 36:4e; PE 18:2e/18:2; [M-H]-	CVFFRLVFXKZVIJ-MAZCIEHSNA-N
CSHNEG	TargetCPD	[M+Hac-H]-	t18:0/24:0	MZ_MSMS	7.78925	726.663	Cer-NP t42:0; Cer-NP t18:0/24:0; [M+Hac-H]-	ZESJDNWGTANZCC-UHFFFAOYNA-N
CSHNEG	TargetCPD	[M-H]-	18:1e/18:1	MZ_MSMS	6.48807	728.561	PE 36:2e; PE 18:1e/18:1; [M-H]-	GHNXVMPBTBKJRP-CLFAGFIQNA-N
CSHNEG	TargetCPD	[M+Hac-H]-	d18:2/14:0	MZ_MSMS	3.66013	731.536	SM d32:2; SM d18:2/14:0; [M+Hac-H]-	AZMHJTIGIHIMFP-WKLXELFSNA-N
CSHNEG	TargetCPD	[M-H]-	t18:0/16:0	MZ_MSMS	4.49083	732.564	HexCer-AP t34:0; HexCer-AP t18:0/16:0; [M-H]-	YGQNMWJVCQBFGZ-UHFFFAOYNA-N
CSHNEG	TargetCPD	[M+Hac-H]-	d16:1/16:0	MZ_MSMS	4.09169	733.552	SM d32:1; SM d16:1/16:0; [M+Hac-H]-	RPTUKVYGSPDHGQ-SJCQXOIGNA-N
CSHNEG	TargetCPD	[M-H]-	16:0-20:4	MZ_MSMS	4.98425	738.509	PE 36:4; PE 16:0-20:4; [M-H]-	NQIMLWFRWGTTOZ-JAXHXWBXNA-N
CSHNEG	TargetCPD	[M-H]-	18:1/18:2	MZ_MSMS	5.18528	740.524	PE (36:3) [M-H]- _DOILLFCKSSPXMF-ZKZIFNJMSA-N	AAVAFQQTZCEVAP-FBMDRCACNA-N
CSHNEG	TargetCPD	[M-H]-	18:1-18:2	MZ_MSMS	5.13248	740.525	PE 36:3; PE 18:1-18:2; [M-H]-	GKAFCSRKMWFPSJ-RQOIEFAZNA-N
CSHNEG	TargetCPD	[M-H]-	18:0-18:2	MZ_MSMS	5.68586	742.541	PE 36:2; PE 18:0-18:2; [M-H]-	YDTWOEYVDRKKCR-KNERPIHHSA-N
CSHNEG	TargetCPD	[M-H]-	18:0-18:1	MZ_MSMS	6.20641	744.557	PE 36:1; PE 18:0-18:1; [M-H]-	JQKOHRZNEOQNJE-ZZEZOPTANA-N
CSHNEG	TargetCPD	[M+FA-H]-	d18:1/16:0	MZ_MSMS	4.88227	744.564	HexCer-NS d34:1; HexCer-NS d18:1/16:0; [M+FA-H]-	VJLLLMIZEJJZTE-BMYWYRRPSA-N
CSHNEG	TargetCPD	[M-H]-	16:1e/22:6	MZ_MSMS	5.07644	746.51	PE 38:7e; PE 16:1e/22:6; [M-H]-	WVGALBKSWOUIEZ-CQIKEKOWNA-N
CSHNEG	TargetCPD	[M+Hac-H]-	d17:1/16:0	MZ_MSMS	4.35947	747.567	SM d33:1; SM d17:1/16:0; [M+Hac-H]-	RXLZIONNUYYHHW-OWWNRXNENA-N
CSHNEG	TargetCPD	[M-H]-	18:1e/20:5	MZ_MSMS	5.44906	748.529	PE 38:6e; PE 18:1e/20:5; [M-H]-	WHKDVYYCCUAIBY-QSOAFSPRNA-N
CSHNEG	TargetCPD	[M-H]-	18:2e/20:4	MZ_MSMS	5.2863	748.53	PE 38:6e; PE 18:2e/20:4; [M-H]-	QGMRGDWLZOYPFY-YUPWHRRNNA-N
CSHNEG	TargetCPD	[M+FA-H]-	14:0-16:0	MZ_MSMS	4.73639	750.53	PC 30:0; PC 14:0-16:0; [M+FA-H]-	RFVFQQWKPSOBED-PSXMRANNSA-N
CSHNEG	TargetCPD	[M-H]-	18:0e/20:4	MZ_MSMS	6.00339	752.561	PE 38:4e; PE 18:0e/20:4; [M-H]-	RXEVLILBESBJQS-ZKVKLVECNA-N
CSHNEG	TargetCPD	[M+Hac-H]-	d18:1/16:0	MZ_MSMS	4.90371	758.579	HexCer-NS d34:1; HexCer-NS d18:1/16:0; [M+Hac-H]-	VJLLLMIZEJJZTE-ORIPQNMZNA-N
CSHNEG	TargetCPD	[M+Hac-H]-	d18:2/16:0	MZ_MSMS	4.17534	759.567	SM d34:2; SM d18:2/16:0; [M+Hac-H]-	RYPRHPLEPBYJJE-CUCSTAJMNA-N
CSHNEG	TargetCPD	[M+Hac-H]-	d18:1/16:0	MZ_MSMS	4.63161	761.582	SM (d34:1)	RWKUXQNLWDTSLO-NHQGMKOONA-N
CSHNEG	TargetCPD	[M-H]-	16:0-22:6	MZ_MSMS	4.82784	762.509	PE 38:6; PE 16:0-22:6; [M-H]-	MPWUZHVZZKSTPV-LGFBOSHVNA-N
CSHNEG	TargetCPD	[M-H]-	18:1-20:4	MZ_MSMS	5.02255	764.525	PE 38:5; PE 18:1-20:4; [M-H]-	ZYMZKMQPPJPQHY-HAGCXRLMNA-N
CSHNEG	TargetCPD	[M-H]-		MZ_MSMS	4.67043	766.539	PE(18:1e/18-HETE)	ANCAYQLYUYMKFT-GZPCIZTNNA-N
CSHNEG	TargetCPD	[M-H]-	18:0-20:4	MZ_MSMS	5.58415	766.54	PE 38:4; PE 18:0-20:4; [M-H]-	YEHAZLUVAZKVRO-ZKVKLVECNA-N
CSHNEG	TargetCPD	[M-H]-	18:2e/22:6	MZ_MSMS	5.18932	772.529	PE 40:8e; PE 18:2e/22:6; [M-H]-	VVEHXBSUSFPSAC-OJMLKDQNNA-N
CSHNEG	TargetCPD	[M+Hac-H]-	d18:1/17:0	MZ_MSMS	4.96248	775.599	SM d35:1; SM d18:1/17:0; [M+Hac-H]-	YMQZQHIESOAPQH-QOSDPKFLNA-N
CSHNEG	TargetCPD	[M-H]-	18:0e/22:6	MZ_MSMS	5.80986	776.561	PE 40:6e; PE 18:0e/22:6; [M-H]-	CFLIAMAPAOTPGM-NPBPTTFKNA-N
CSHNEG	TargetCPD	[M+Hac-H]-	16:1e/16:0	MZ_MSMS	5.63296	776.583	PC 32:1e; PC 16:1e/16:0; [M+Hac-H]-	BXQUYBIIGCTQFV-VLGSPTGONA-N
CSHNEG	TargetCPD	[M-H]-	17:0-19:0	MZ_MSMS	5.51706	777.563	PG 36:0; PG 17:0-19:0; [M-H]-	VRXBINAFDUHENA-UHFFFAOYNA-N
CSHNEG	TargetCPD	[M-H]-	18:0e/22:5	MZ_MSMS	6.002	778.576	PE 40:5e; PE 18:0e/22:5; [M-H]-	WHJAXVALSIXNQX-MRYVCTGMNA-N
CSHNEG	TargetCPD	[M+Hac-H]-	16:0e/16:0	MZ_MSMS	5.72256	778.597	PC 32:0e; PC 16:0e/16:0; [M+Hac-H]-	WOTHHEHCEYHCFE-UHFFFAOYNA-N
CSHNEG	TargetCPD	[M+Hac-H]-	d18:1/18:0	MZ_MSMS	5.54757	786.611	HexCer-NS d36:1; HexCer-NS d18:1/18:0; [M+Hac-H]-	YMYQEDCYNANIPI-OWWNRXNENA-N
CSHNEG	TargetCPD	[M+Hac-H]-	d18:2/18:0	MZ_MSMS	4.75059	787.597	SM (d36:2)	GCHHFAWECQPLHL-KULLXTRWNA-N
CSHNEG	TargetCPD	[M-H]-	18:1-22:6	MZ_MSMS	4.89715	788.525	PE 40:7; PE 18:1-22:6; [M-H]-	JZSZAGWWWKKXLO-HILQMKNTNA-N
CSHNEG	TargetCPD	[M+Hac-H]-	14:0-18:2	MZ_MSMS	4.37015	788.546	PC 32:2; PC 14:0-18:2; [M+Hac-H]-	IWXJKHSPEQSQMD-YPRCPECBNA-N
CSHNEG	TargetCPD	[M-H]-	18:0-22:6	MZ_MSMS	5.42746	790.54	PE 40:6; PE 18:0-22:6; [M-H]-	XYYHNDVKALDFHQ-HSBBONCLNA-N
CSHNEG	TargetCPD	[M+Hac-H]-	16:0/16:1	MZ_MSMS	4.83908	790.56	PC (32:1)	QIBZFHLFHCIUOT-NPBIGWJUSA-N
CSHNEG	TargetCPD	[M-H]-	18:0-22:5	MZ_MSMS	5.61284	792.556	PE 40:5; PE 18:0-22:5; [M-H]-	KYERVKWKQQBRQB-NIZIMQIGNA-N
CSHNEG	TargetCPD	[M+Hac-H]-	16:1e/18:2	MZ_MSMS	5.21981	800.582	PC 34:3e; PC 16:1e/18:2; [M+Hac-H]-	AXCLECQLCBWNLZ-DZELQHPSNA-N
CSHNEG	TargetCPD	[M+Hac-H]-	15:0-18:2	MZ_MSMS	4.67851	802.56	PC 33:2; PC 15:0-18:2; [M+Hac-H]-	DGBYUHHIADYUMU-AKMCNLDWNA-N
CSHNEG	TargetCPD	[M+FA-H]-	16:0/18:2	MZ_MSMS	4.94796	802.56	PC (33:2)	JLPULHDHAOZNQI-ZTIMHPMXSA-N
CSHNEG	TargetCPD	[M+Hac-H]-	16:1e/18:1	MZ_MSMS	5.67854	802.597	PC 34:2e; PC 16:1e/18:1; [M+Hac-H]-	WDQJCKHLEYAETE-MGXYOJEMNA-N
CSHNEG	TargetCPD	[M+Hac-H]-	16:0e/18:2	MZ_MSMS	5.30241	802.598	PC 34:2e; PC 16:0e/18:2; [M+Hac-H]-	IQACMFWAGALEAQ-DYMXKLMANA-N
CSHNEG	TargetCPD	[M+FA-H]-	d16:1/22:0	MZ_MSMS	5.94817	803.628	SM d38:1; SM d16:1/22:0; [M+FA-H]-	XNBRFUCJENKXCT-JMUUFCRMNA-N
CSHNEG	TargetCPD	[M+Hac-H]-	16:0/18:1	MZ_MSMS	5.41422	804.576	PC (34:1)	WTJKGGKOPKCXLL-VYOBOKEXSA-N
CSHNEG	TargetCPD	[M+Hac-H]-	16:0e/18:1	MZ_MSMS	5.78692	804.614	PC 34:1e; PC 16:0e/18:1; [M+Hac-H]-	SIEDNCDNGMIKST-XDOYNYLZNA-N
CSHNEG	TargetCPD	[M-H]-	16:0-16:1	MZ_MSMS	3.90015	807.505	PI 32:1; PI 16:0-16:1; [M-H]-	QAWXBJDYTIBLRK-PEZBUJJGNA-N
CSHNEG	TargetCPD	[M-H]-	16:0-16:0	MZ_MSMS	4.28378	809.519	PI 32:0; PI 16:0-16:0; [M-H]-	IBUKXRINTKQBRQ-KCKFLZCVSA-N
CSHNEG	TargetCPD	[M+Hac-H]-	14:0-20:4	MZ_MSMS	4.30685	812.547	PC 34:4; PC 14:0-20:4; [M+Hac-H]-	BXZPYXMUABUWBT-DRJPRSGJNA-N
CSHNEG	TargetCPD	[M+Hac-H]-	16:0/18:3	MZ_MSMS	4.64227	814.56	PC (34:3)	CNNSEHUKQJCGTE-UPPWDXJYSA-N
CSHNEG	TargetCPD	[M+Hac-H]-	16:1-18:2	MZ_MSMS	4.47029	814.562	PC 34:3; PC 16:1-18:2; [M+Hac-H]-	QJWDAOSZZYVBJZ-BOAYSYCPNA-N
CSHNEG	TargetCPD	[M+Hac-H]-	d18:2/20:0	MZ_MSMS	5.37869	815.63	SM d38:2; SM d18:2/20:0; [M+Hac-H]-	RIQUZAZTFMJZDT-QCVIXQMPNA-N
CSHNEG	TargetCPD	[M+Hac-H]-	16:1e/20:4	MZ_MSMS	5.10587	824.583	PC 36:5e; PC 16:1e/20:4; [M+Hac-H]-	VXQMCPDKMGAOGH-LNJNMWSONA-N
CSHNEG	TargetCPD	[M+FA-H]-	16:0-20:4	MZ_MSMS	4.8678	826.56	16:0-20:4 PC	IIZPXYDJLKNOIY-JXPKJXOSSA-N
CSHNEG	TargetCPD	[M+Hac-H]-	16:0e/20:4	MZ_MSMS	5.26688	826.597	PC 36:4e; PC 16:0e/20:4; [M+Hac-H]-	SOUZQPFUXRVDGK-SHJNOZFHNA-N
CSHNEG	TargetCPD	[M+FA-H]-	16:0-20:3	MZ_MSMS	5.11217	828.577	PC 36:3; PC 16:0-20:3; [M+FA-H]-	FHYXYDNOQOCPNC-XSMZTDTHNA-N
CSHNEG	TargetCPD	[M+Hac-H]-	18:1e/18:2	MZ_MSMS	5.85229	828.614	PC 36:3e; PC 18:1e/18:2; [M+Hac-H]-	MFZLAZYUXHHSIA-RWLIYIGXNA-N
CSHNEG	TargetCPD	[M+FA-H]-	d14:0/26:2	MZ_MSMS	6.04574	829.644	SM d40:2; SM d14:0/26:2; [M+FA-H]-	NMEAJICTOSBCPZ-HLEFPVAINA-N
CSHNEG	TargetCPD	[M+Hac-H]-	18:0e/18:2	MZ_MSMS	5.95444	830.627	PC 36:2e; PC 18:0e/18:2; [M+Hac-H]-	LMGTVCKIUNTOEP-IUFKAHDJNA-N
CSHNEG	TargetCPD	[M+FA-H]-	d18:1/22:0	MZ_MSMS	6.59783	831.66	SM d40:1; SM d18:1/22:0; [M+FA-H]-	FJJANLYCZUNFSE-BSKJHSHCNA-N
CSHNEG	TargetCPD	[M+Hac-H]-	d16:1/23:0	MZ_MSMS	6.28294	831.661	SM d39:1; SM d16:1/23:0; [M+Hac-H]-	DZDNLWWCTCDASI-MHAUTQJVNA-N
CSHNEG	TargetCPD	[M+Hac-H]-	16:0/13-HODE	MZ_MSMS	3.67273	832.572	PC(16:0/13-HODE)	YRNDWGBUIFZEKZ-CRWFHCLENA-N
CSHNEG	TargetCPD	[M+Hac-H]-	17:0-18:1	MZ_MSMS	5.72619	832.609	PC 35:1; PC 17:0-18:1; [M+Hac-H]-	SXNXGNVZTLZDHE-XDOYNYLZNA-N
CSHNEG	TargetCPD	[M-H]-	16:0-18:2	MZ_MSMS	4.00997	833.519	PI 34:2; PI 16:0-18:2; [M-H]-	BSNJSZUDOMPYIR-BCTRXSSUNA-N
CSHNEG	TargetCPD	[M-H]-	16:0-18:1	MZ_MSMS	4.34506	835.536	PI 34:1; PI 16:0-18:1; [M-H]-	PDLAMJKMOKWLAJ-AGORXRROSA-N
CSHNEG	TargetCPD	[M+Hac-H]-	16:0-20:5	MZ_MSMS	4.49661	838.561	PC 36:5; PC 16:0-20:5; [M+Hac-H]-	KLTHQSWIRFFBRI-KOQZQRJKNA-N
CSHNEG	TargetCPD	[M+Hac-H]-	16:0-20:4	MZ_MSMS	4.85787	840.576	PC 36:4; PC 16:0-20:4; [M+Hac-H]-	JAVWFBAAZSHHAD-KKILVFCFNA-N
CSHNEG	TargetCPD	[M+Hac-H]-	d18:1/22:1	MZ_MSMS	6.22301	840.658	HexCer-NS d40:2; HexCer-NS d18:1/22:1; [M+Hac-H]-	KDIHMFXPYBEKSD-MBXZFYGDNA-N
CSHNEG	TargetCPD	[M+Hac-H]-	d14:1/26:2	MZ_MSMS	5.38723	841.645	SM d40:3; SM d14:1/26:2; [M+Hac-H]-	SMBPKQUUEZEXGP-NHCDRURDNA-N
CSHNEG	TargetCPD	[M+Hac-H]-	18:1/18:2	MZ_MSMS	5.0266	842.592	PC (36:3)	QGQKWAAUUMMIML-JSPUKXAQNA-N
CSHNEG	TargetCPD	[M+Hac-H]-	16:0/20:3	MZ_MSMS	5.12747	842.592	PC (36:3)	XMZFUVYOYPLVOA-HHUGENMPNA-N
CSHNEG	TargetCPD	[M+Hac-H]-	18:1-18:2	MZ_MSMS	5.03046	842.593	PC 36:3; PC 18:1-18:2; [M+Hac-H]-	GDWULUGDXGHJIJ-RWLIYIGXNA-N
CSHNEG	TargetCPD	[M+Hac-H]-	d18:2/22:0	MZ_MSMS	6.01698	843.661	SM d40:2; SM d18:2/22:0; [M+Hac-H]-	UCLWWTCDZKLHGY-INARCNGINA-N
CSHNEG	TargetCPD	[M+Hac-H]-	18:0-18:2	MZ_MSMS	5.59213	844.607	PC (36:2)	FORFDCPQKJHEBF-VPUSDGANSA-N
CSHNEG	TargetCPD	[M+Hac-H]-	18:0-18:2	MZ_MSMS	5.56228	844.608	PC 36:2; PC 18:0-18:2; [M+Hac-H]-	FORFDCPQKJHEBF-IUFKAHDJNA-N
CSHNEG	TargetCPD	[M+FA-H]-	d18:1/23:0	MZ_MSMS	6.92994	845.675	SM d41:1; SM d18:1/23:0; [M+FA-H]-	SXZWBNWTCVLZJN-NHFVQZBWNA-N
CSHNEG	TargetCPD	[M+Hac-H]-	18:0-18:1	MZ_MSMS	6.09198	846.623	PC (36:1)	ATHVAWFAEPLPPQ-VRDBWYNSSA-N
CSHNEG	TargetCPD	[M-H]-	17:0-18:2	MZ_MSMS	4.24531	847.535	PI 35:2; PI 17:0-18:2; [M-H]-	AJAKJCJJRMUWFW-OHNCOSGTNA-N
CSHNEG	TargetCPD	[M+Hac-H]-	16:0-20:0	MZ_MSMS	6.14771	848.639	PC 36:0; PC 16:0-20:0; [M+Hac-H]-	HVPURDWMANOTFO-UHFFFAOYNA-N
CSHNEG	TargetCPD	[M+FA-H]-	16:0-22:6	MZ_MSMS	4.72595	850.561	PC 38:6; PC 16:0-22:6; [M+FA-H]-	IESVDEZGAHUQJU-ZLBXKVHBSA-N
CSHNEG	TargetCPD	[M+Hac-H]-	18:2e/20:4	MZ_MSMS	5.18992	850.597	PC 38:6e; PC 18:2e/20:4; [M+Hac-H]-	BOHZCIJMIPHZKG-OANVIGDONA-N
CSHNEG	TargetCPD	[M+Hac-H]-	18:1e/20:4	MZ_MSMS	5.25981	852.613	PC 38:5e; PC 18:1e/20:4; [M+Hac-H]-	YPEVVVCDYBKGNI-BXHZXWGDNA-N
CSHNEG	TargetCPD	[M+Hac-H]-	17:0-20:4	MZ_MSMS	5.1761	854.592	PC 37:4; PC 17:0-20:4; [M+Hac-H]-	HTEFXTFZCGTMAC-PHEBCRHUNA-N
CSHNEG	TargetCPD	[M+FA-H]-	18:0-20:4	MZ_MSMS	5.47884	854.592	PC 38:4; PC 18:0-20:4; [M+FA-H]-	HAKKEJDMTIQLJH-WKUHSSGJNA-N
CSHNEG	TargetCPD	[M+Hac-H]-	18:0e/20:4	MZ_MSMS	5.8491	854.628	PC 38:4e; PC 18:0e/20:4; [M+Hac-H]-	PTKWWHCMNOQBSL-WKUHSSGJNA-N
CSHNEG	TargetCPD	[M+Hac-H]-	16:0/12-HETE	MZ_MSMS	3.78601	856.572	PC(16:0/12-HETE)	YQWFSBLEXGUMGO-AYHQVWNFNA-N
CSHNEG	TargetCPD	[M+FA-H]-	d18:1/24:0	MZ_MSMS	7.48823	856.688	GlcCer(d18:1(4E)/24:0)	POQRWMRXUOPCLD-SWHKSNRENA-N
CSHNEG	TargetCPD	[M-H]-	16:0-20:4	MZ_MSMS	3.95434	857.519	PI 36:4; PI 16:0-20:4; [M-H]-	VWRYMIZQLPXULA-JAXHXWBXNA-N
CSHNEG	TargetCPD	[M+Hac-H]-	d18:2/23:0	MZ_MSMS	6.3624	857.677	SM d41:2; SM d18:2/23:0; [M+Hac-H]-	PENYJGUXTJATDH-NBGJCBSLNA-N
CSHNEG	TargetCPD	[M+Hac-H]-	19:0-18:2	MZ_MSMS	5.8925	858.623	PC 37:2; PC 19:0-18:2; [M+Hac-H]-	LOOVXTAPKGYHKO-IUFKAHDJNA-N
CSHNEG	TargetCPD	[M-H]-	18:1-18:2	MZ_MSMS	4.06006	859.535	PI 36:3; PI 18:1-18:2; [M-H]-	MXJMOLQIXMJUEL-RQOIEFAZNA-N
CSHNEG	TargetCPD	[M+FA-H]-	d18:1/24:0	MZ_MSMS	7.24995	859.692	SM d42:1; SM d18:1/24:0; [M+FA-H]-	QEDPUVGSSDPBMD-OGSMZCTINA-N
CSHNEG	TargetCPD	[M+Hac-H]-	19:0-18:1	MZ_MSMS	6.36909	860.64	PC 37:1; PC 19:0-18:1; [M+Hac-H]-	WMCPHMOQTITNBG-LNVKXUELNA-N
CSHNEG	TargetCPD	[M-H]-	18:0-18:2	MZ_MSMS	4.47298	861.551	PI 36:2; PI 18:0-18:2; [M-H]-	KZVRAFHIKMDULK-MLWYYCKJNA-N
CSHNEG	TargetCPD	[M+Hac-H]-	16:1-22:6	MZ_MSMS	4.24249	862.562	PC 38:7; PC 16:1-22:6; [M+Hac-H]-	DLRNZUPJXRVWRW-LKDYKOESNA-N
CSHNEG	TargetCPD	[M-H]-	18:0-18:1	MZ_MSMS	4.90965	863.566	PI 36:1; PI 18:0-18:1; [M-H]-	YOBFISPJJWPPTK-ZZEZOPTANA-N
CSHNEG	TargetCPD	[M+Hac-H]-	16:0-22:6	MZ_MSMS	4.70725	864.577	PC 38:6; PC 16:0-22:6; [M+Hac-H]-	IESVDEZGAHUQJU-SYGPSSPWNA-N
CSHNEG	TargetCPD	[M+Hac-H]-	18:2-20:4	MZ_MSMS	4.50755	864.577	PC 38:6; PC 18:2-20:4; [M+Hac-H]-	RUHBZJXWUDKAMZ-ODAJXHQSNA-N
CSHNEG	TargetCPD	[M+Hac-H]-	d14:3/28:2	MZ_MSMS	5.14773	865.646	SM d42:5; SM d14:3/28:2; [M+Hac-H]-	GCEUCZSZFJAERA-IKYSEECQNA-N
CSHNEG	TargetCPD	[M+Hac-H]-	16:0-22:5	MZ_MSMS	5.09315	866.593	PC 38:5; PC 16:0-22:5; [M+Hac-H]-	ARDJUHDXABDVFH-BPFCGSCHNA-N
CSHNEG	TargetCPD	[M+Hac-H]-	18:1-20:4	MZ_MSMS	4.91369	866.594	PC 38:5; PC 18:1-20:4; [M+Hac-H]-	SWOKEJBWARJLGN-LTLPGSJDNA-N
CSHNEG	TargetCPD	[M+Hac-H]-	d18:1/24:2	MZ_MSMS	6.27759	866.673	HexCer-NS d42:3; HexCer-NS d18:1/24:2; [M+Hac-H]-	BZGJJXJQWYTKIY-UZRIYOBRNA-N
CSHNEG	TargetCPD	[M+Hac-H]-	18:0/20:4	MZ_MSMS	5.50013	868.607	PC (38:4)	PSVRFUPOQYJOOZ-SUOMOWAWNA-N
CSHNEG	TargetCPD	[M+Hac-H]-	16:0-22:4	MZ_MSMS	5.45988	868.609	PC 38:4; PC 16:0-22:4; [M+Hac-H]-	HUAVKOMRGUBYMK-LTFXTMEVNA-N
CSHNEG	TargetCPD	[M+Hac-H]-	d18:1/24:1	MZ_MSMS	6.83135	868.689	HexCer-NS d42:2; HexCer-NS d18:1/24:1; [M+Hac-H]-	PBAGXITYDFFJEO-DBOQMASJNA-N
CSHNEG	TargetCPD	[M+Hac-H]-	d18:2/24:1	MZ_MSMS	6.07231	869.675	SM d42:3; SM d18:2/24:1; [M+Hac-H]-	BLBKGYQIQUVNRP-CLQBYUGCNA-N
CSHNEG	TargetCPD	[M+Hac-H]-	18:0/20:3	MZ_MSMS	5.82215	870.623	PC (38:3)	QXDDDGCNWRUEFM-NKMRCGCNNA-N
CSHNEG	TargetCPD	[M+Hac-H]-	18:0-20:3	MZ_MSMS	5.7464	870.624	PC 38:3; PC 18:0-20:3; [M+Hac-H]-	LLUINWFQEIMZRU-JOIBFBEQNA-N
CSHNEG	TargetCPD	[M-H]-	17:0-20:4	MZ_MSMS	4.18095	871.535	PI 37:4; PI 17:0-20:4; [M-H]-	NHCUHDJVBAQLLF-UMWXEKTDNA-N
CSHNEG	TargetCPD	[M+Hac-H]-	d18:2/24:0	MZ_MSMS	6.69617	871.691	SM d42:2; SM d18:2/24:0; [M+Hac-H]-	NNJDQABSYHSWLL-MFZOHDJKNA-N
CSHNEG	TargetCPD	[M+Hac-H]-	d18:1/24:1	MZ_MSMS	6.57362	871.692	SM d42:2; SM d18:1/24:1; [M+Hac-H]-	SUTDVWUQTJGTCQ-IMMYYDDQNA-N
CSHNEG	TargetCPD	[M+Hac-H]-	20:0-18:2	MZ_MSMS	6.21874	872.64	PC 38:2; PC 20:0-18:2; [M+Hac-H]-	KXXLFCAPKGRXBT-BKJOTANUNA-N
CSHNEG	TargetCPD	[M+Hac-H]-	20:0-18:1	MZ_MSMS	6.69635	874.655	PC 38:1; PC 20:0-18:1; [M+Hac-H]-	IKNYBQRADNMEDT-FLFQWRMENA-N
CSHNEG	TargetCPD	[M-H]-	19:0-18:2	MZ_MSMS	4.74622	875.567	PI 37:2; PI 19:0-18:2; [M-H]-	NUMIHVUWHVIWMT-MLWYYCKJNA-N
CSHNEG	TargetCPD	[M+FA-H]-	18:0-22:6	MZ_MSMS	5.31631	878.593	PC 40:6; PC 18:0-22:6; [M+FA-H]-	FAUYAENFVCNTAL-UFTZFNJNNA-N
CSHNEG	TargetCPD	[M-H]-	16:0-22:6	MZ_MSMS	3.87987	881.52	PI 38:6; PI 16:0-22:6; [M-H]-	FPHAZHKZJQOPBU-LGFBOSHVNA-N
CSHNEG	TargetCPD	[M+Hac-H]-	19:0-20:4	MZ_MSMS	5.81122	882.624	PC 39:4; PC 19:0-20:4; [M+Hac-H]-	QUWIPEXOTVGONJ-LGUFLKDENA-N
CSHNEG	TargetCPD	[M-H]-	18:1-20:4	MZ_MSMS	4.00158	883.535	PI 38:5; PI 18:1-20:4; [M-H]-	XGZVRASBCZTHNO-HAGCXRLMNA-N
CSHNEG	TargetCPD	[M-H]-	18:0-20:4	MZ_MSMS	4.41589	885.551	PI 38:4; PI 18:0-20:4; [M-H]-	OJESNYFIPWSOPO-ZKVKLVECNA-N
CSHNEG	TargetCPD	[M-H]-	18:0-20:3	MZ_MSMS	4.64093	887.567	PI 38:3; PI 18:0-20:3; [M-H]-	GGSSNEAFVQRIHU-JTBMWNAQNA-N
CSHNEG	TargetCPD	[M+Hac-H]-	18:2-22:6	MZ_MSMS	4.37672	888.577	PC 40:8; PC 18:2-22:6; [M+Hac-H]-	FCTKCFNDGVBOBD-ZPBIJWSINA-N
CSHNEG	TargetCPD	[M+Hac-H]-	18:1-22:6	MZ_MSMS	4.78716	890.592	PC 40:7; PC 18:1-22:6; [M+Hac-H]-	FPEVDFOXMCHLKL-MIIHFGKENA-N
CSHNEG	TargetCPD	[M+Hac-H]-	18:0/22:6	MZ_MSMS	5.29852	892.607	PC (40:6)	FYVNIFOYDIIODX-KNKJIUSSSA-N
CSHNEG	TargetCPD	[M+Hac-H]-	18:0-22:5	MZ_MSMS	5.71152	894.623	PC 40:5; PC 18:0-22:5; [M+Hac-H]-	MAAMGQXOTCBPFS-CYDMDVBXNA-N
CSHNEG	TargetCPD	[M+Hac-H]-	20:0/20:4	MZ_MSMS	6.1214	896.639	PC (40:4)	UAVRPIXHIHJERN-UNPRDJHWNA-N
CSHNEG	TargetCPD	[M+Hac-H]-	18:0-22:4	MZ_MSMS	5.90688	896.639	PC 40:4; PC 18:0-22:4; [M+Hac-H]-	WUIUYHXOIXOMHN-SHJNOZFHNA-N
CSHNEG	TargetCPD	[M-H]-	19:0-20:4	MZ_MSMS	4.73293	899.567	PI 39:4; PI 19:0-20:4; [M-H]-	XVUQPQHEPXKWNS-PEDPXMNENA-N
CSHNEG	TargetCPD	[M-H]-	18:0/20-HETE	MZ_MSMS	3.65164	901.546	PI(18:0/20-HETE)	ULCHMJTZVGDVLR-LYTQZAILNA-N
CSHNEG	TargetCPD	[M-H]-	18:0-22:6	MZ_MSMS	4.29577	909.551	PI 40:6; PI 18:0-22:6; [M-H]-	DJVOKHFQPGWUPK-HSBBONCLNA-N
CSHNEG	TargetCPD	[M-H]-	18:0-22:5	MZ_MSMS	4.44653	911.567	PI 40:5; PI 18:0-22:5; [M-H]-	QLABQLNIHHHJCI-NIZIMQIGNA-N
CSHNEG	TargetCPD	[M+Hac-H]-	20:4-22:6	MZ_MSMS	4.25985	912.578	PC 42:10; PC 20:4-22:6; [M+Hac-H]-	NCCFWEYCQVRLBU-QIKGRQGGNA-N
CSHNEG	TargetCPD	[M-H]-	20:0-20:4	MZ_MSMS	4.7626	913.583	PI 40:4; PI 20:0-20:4; [M-H]-	UETVUFSLJVFPBK-QLXZSTJSNA-N
CSHNEG	TargetCPD	[M+Hac-H]-	20:1-22:6	MZ_MSMS	5.33969	918.624	PC 42:7; PC 20:1-22:6; [M+Hac-H]-	FYVDGOCCFDKYOR-GXLBXUGMNA-N

## Sheet: TableS8_SteBA
Compound details																											Calibration Standard Concentrations (nM)														Multi-Quant-method-detail
name	InChIKey	Human Metabolome DB	KEGG	LipidMAPS	PubChem CID	short key	acc.mass (neutral)	formula	acc mass [M+H]+ resp. [M-H]-	ESI mode	MRM	ret time	DP	CE	EP Entrance Potential	CXP Collision Cell Exil Potential	LOD (nM)	LOQ (nM)				MQ Name		MQ	Compound	Abrev	Cal 10	Cal 9	Cal 8	Cal 7	Cal 6	Cal 5	Cal 4	Cal 3	Cal 2	Cal 1	Cal 0				Accuracy For QCs Used	Accuracy For Stds Used	Acq. Index - 1	Baseline Sub. Window	Calc Conc Used	Comment	Expected RT	Experiment	Extraction Type
estriol	PROQIPRRNZUXQM-ZXXIGWHRSA-N	HMDB00153	C05141	LMST02010003	5756	E3	288.173	C18H24O3	289.18	(+) ESI	271.1/253.1	1.33	30	15	10	11	2	10				Estriol (E3)		1	estriol	E3		1659.87	691.611	138.322	27.6644	2.76644	0.774605	0.221316	0.110658	0.0553289	99.8825				TRUE	TRUE	2	2	TRUE		3.38	1	MRM
aldosterone	PQSUYGKTWSAVDQ-ZVIOFETBSA-N	n/a	C01780	LMST02030026	5839	ALDO	360.194	C21H28O5	361.201	(+) ESI	361.2/343.1	1.48	10	24	10	25	0.5	5				PHAU		2	1-Phenyl 3-Hexadecanoic Acid Urea	PHAU		100.919	100.919	100.919	100.919	100.919	99.8825	99.8825	99.8825	99.8825	99.8825				TRUE	TRUE	31	2	TRUE		12.03	1	MRM
cortisol sulfate	JOVLCJDINAUYJW-VWUMJDOOSA-N	n/a	n/a	LMST05020020	102172	CRTL-S	442.166	C21H30O8S	443.173	(+) ESI	363.1/121.1	1.5	50	35	10	15	5	20				CRTLS		3	cortisol sulfate (hydrocortisone-21 sulfate Na+)	CRTL-S		1083.1	451.291	90.2581	18.0516	1.80516	0.505445	0.144413	0.0722065	0.0361032	24.6159				TRUE	TRUE	12	2	TRUE		7.51	1	MRM
cortisol	JYGXADMDTFJGBT-VWUMJDOOSA-N	n/a	C00735	LMST02030001	5754	CRTL	362.209	C21H30O5	363.217	(+) ESI	363.1/121.1	1.93	50	35	10	15	1	5				aldosterone		4	aldosterone	ALDO		1328.9	553.708	110.742	22.1483	2.21483	0.620153	0.177187	0.0885933	0.0442967	24.6159				TRUE	TRUE	15	2	TRUE		7.98	1	MRM
cortisone	MFYSYFVPBJMHGN-ZPOLXVRWSA-N	HMDB02802	C00762	LMST02030090	222786	CRTN	360.194	C21H28O5	361.201	(+) ESI	361.1/163.1	1.97	50	35	10	11	0.2	1				Cortisol		5	cortisol	CRTL		1321.53	550.636	110.127	22.0254	2.20254	0.616712	0.176203	0.0881017	0.0440509	24.6159				TRUE	TRUE	24	2	TRUE		9.33	1	MRM
testosterone glucuronide	NIKZPECGCSUSBV-HMAFJQTKSA-N	HMDB03193	C11134	LMST05010012	108192	TEST-g	464.241	C25H36O8	465.248	(+) ESI	289.1/109	2.22	40	30	10	10	10	25				Cortisone		6	cortisone	CRTN		1328.9	553.708	110.742	22.1483	2.21483	0.620153	0.177187	0.0885933	0.0442967	24.6159				TRUE	TRUE	32	2	TRUE		12.21	1	MRM
Taurodehydrocholate	UBDJSBRKNHQFPD-PYGYYAGESA-N	Not Found	Not Found	Not Found	121933	TDHCA	509.245	C26H39NO7S	508.237	(-) ESI	508.2 / 80	2.98	-145	-110	-10	-4	0.2	10				Test-g		7	testosterone glucuronide	TEST-g		1031.71	429.878	85.9756	17.1951	1.71951	0.481463	0.137561	0.0687805	0.0343902	24.6159				TRUE	TRUE	2	2	TRUE		3.48	2	MRM
dehydroepiandrosterone sulfate	CZWCKYRVOZZJNM-USOAJAOKSA-N	HMDB01032	C04555	LMST05020010	12594	DHEAS	368.489	C19H28O5S	369.497	(+) ESI	271.1/253.2	3.35	40	20	10	25	10	40				DHEAS		8	dehydroepiandrosterone sulfate	DHEAS		1299.06	541.277	108.255	21.6511	2.16511	0.60623	0.173209	0.0866043	0.0433021	24.6159				TRUE	TRUE	8	2	TRUE		8.09	2	MRM
Tauro-ω-Muricholic acid	XSOLDPYUICCHJX-SYCKBGHMSA-N	Not Found	not found	not found	118703092	T-ω-MCA	515.292	C26H45NO7S	514.284	(-) ESI	514.3 / 80	3.53	-155	-110	-10	-4	0.2	10				corticosterone		9	corticosterone	CRCTN		1382.4	576.001	115.2	23.04	2.304	0.645121	0.18432	0.0921601	0.0460801	0				TRUE	TRUE	13	2	TRUE		7.7	2	MRM
corticosterone	OMFXVFTZEKFJBZ-HJTSIMOOSA-N	HMDB01547	C02140	LMST02030186	5753	CRCTN	346.214	C21H30O4	347.222	(+) ESI	347.2/121.1	3.59	50	35	10	15	0.5	2.5				Cortexolone		10	cortexolone	(11 DXL)		1382.4	576.001	115.2	23.04	2.304	0.645121	0.18432	0.0921601	0.0460801	0				TRUE	TRUE	18	2	TRUE		9.78	2	MRM
Tauro-α-Muricholic acid	XSOLDPYUICCHJX-OEYGYFRSSA-N	HMDB00932	not found	not found	168408	T-α-MCA	515.292	C26H45NO7S	514.284	(-) ESI	514.3 / 80	3.77	-155	-110	-10	-4	0.2	10				AndrostEndiol		11	5-androstenediol	ADREL		1648.17	686.738	137.348	27.4695	2.74695	0.769147	0.219756	0.109878	0.054939	0				TRUE	TRUE	21	2	TRUE		10.22	2	MRM
Tauro-β-Muricholic acid	XSOLDPYUICCHJX-UZUDEGBHSA-N	Not Found	not found	LMST05040012	21124703	T-β-MCA	515.292	C26H45NO7S	514.284	(-) ESI	514.3 / 80	3.92	-155	-110	-10	-4	0.2	10				E2-d4		12	estradiol-d4	E2-d4		25.3437	25.3437	25.3437	25.3437	25.3437	24.6159	24.6159	24.6159	24.6159	0				TRUE	TRUE	27	2	TRUE		12.28	2	MRM
cortexolone	WHBHBVVOGNECLV-OBQKJFGGSA-N	n/a	C05488	LMST02030086	440707	DXL	346.214	C21H30O4	347.222	(+) ESI	347.2/109.1	3.94	50	43	10	15	0.5	5				Estradiol (E2)		13	17β-estradiol	E2		1757.05	732.105	146.421	29.2842	2.92842	0.819957	0.234274	0.117137	0.0585684	0				TRUE	TRUE	26	2	TRUE		11.91	2	MRM
androstenediol	QADHLRWLCPCEKT-LOVVWNRFSA-N	HMDB03818	C04295	LMST02020005	10634	ADREL	290.225	C19H30O2	291.232	(+) ESI	273.2/255	5.57	50	18	10	12	5	25				Test d3		14	testosterone-d3	TEST-d3		24.7229	24.7229	24.7229	24.7229	24.7229	24.6159	24.6159	24.6159	24.6159	24.6159				TRUE	TRUE	27	2	TRUE		12.39	2	MRM
estradiol	VOXZDWNPVJITMN-ZBRFXRBCSA-N	HMDB00151	C00951	LMST02010001	5757	E2	272.178	C18H24O2	273.185	(+) ESI	255/159	5.7	35	22	10	18	0.5	5				Testosterone		15	testosterone	TEST		1659.66	691.524	138.305	27.661	2.7661	0.774507	0.221288	0.110644	0.0553219	0				TRUE	TRUE	31	2	TRUE		13.03	2	MRM
Tauroursodeoxycholic acid	BHTRKEVKTKCXOH-LBSADWJPSA-N	Not Found	C16868	LMST05040015	9848818	TUDCA	499.297	C26H45NO6S	498.289	(-) ESI	498.3 / 80	6.15	-145	-110	-10	-4	0.2	10				AndrostAndiol		16	androstanediol	ADRAL		1636.84	682.018	136.404	27.2807	2.72807	0.76386	0.218246	0.109123	0.0545614	0				TRUE	TRUE	1	2	TRUE		3.28	1	MRM
testosterone	MUMGGOZAMZWBJJ-DYKIIFRCSA-N	HMDB00234	C00535	LMST02020002	6013	TEST	288.209	C19H28O2	289.216	(+) ESI	289.2/109	6.37	20	28	10	12	0.1	0.5				2-methoxy E2		17	2-methoxyestradiol	2MeO-E2		1583.14	659.64	131.928	26.3856	2.63856	0.738797	0.211085	0.105542	0.0527712	0				TRUE	TRUE	2	2	TRUE		3.38	1	MRM
Taurocholic acid	WBWWGRHZICKQGZ-HZAMXZRMSA-N	Not Found	Not Found	LMST05040001	6675	TCA	515.292	C26H45NO7S	514.284	(-) ESI	514.3 / 80	6.47	-155	-110	-10	-4	0.2	10				Cortexone		18	cortexone	(11DXN)		1449.16	603.816	120.763	24.1526	2.41526	0.676274	0.193221	0.0966105	0.0483053	0				TRUE	TRUE	3	2	TRUE		4.37	1	MRM
androstanediol	CBMYJHIOYJEBSB-YSZCXEEOSA-N	HMDB00493	C12525	LMST02020053	242332	ADRAL	292.24	C19H32O2	293.248	(+) ESI	275.1/257.2	6.83	20	20	10	16	1	5				17OH Pregnenol		19	17-OH pregnenolone	17OH-PELN		1440.39	600.164	120.033	24.0065	2.40065	0.672183	0.192052	0.0960262	0.0480131	0				TRUE	TRUE	4	2	TRUE		3.69	1	MRM
estradiol-d4	VOXZDWNPVJITMN-GKCQEISNSA-N	Int Std	Int Std	Int Std	87229045	E2-d4	276.203	C18H20D4O2	277.21	(+) ESI	259.1/161.1	7.02	45	22	10	18	Int Std	Int Std				Estrone (E1)		20	estrone	E1		1770.11	737.547	147.509	29.5019	2.95019	0.826052	0.236015	0.118007	0.0590037	0				TRUE	TRUE	5	2	TRUE		4.4	1	MRM
2-methoxyestradiol	CQOQDQWUFQDJMK-SSTWWWIQSA-N	HMDB00405	C05302	LMST02010035	66414	2MeO-E2	302.188	C19H26O3	303.195	(+) ESI	285/189	7.18	25	25	10	15	0.5	2.5				Androstenedione		21	androstenedione	ADREN		1671.31	696.377	139.275	27.8551	2.78551	0.779943	0.222841	0.11142	0.0557102	0				TRUE	TRUE	6	2	TRUE		4.44	1	MRM
cortexone	ZESRJSPZRDMNHY-YFWFAHHUSA-N	HMDB00016	C03205	LMST02030087	6166	DXN	330.219	C21H30O3	331.227	(+) ESI	331.1/109.1	7.26	40	39	10	15	0.3	3				DHEA		22	dehydroepiandrosterone	DHEA		1659.66	691.524	138.305	27.661	2.7661	0.774507	0.221288	0.110644	0.0553219	0				TRUE	TRUE	7	2	TRUE		5.08	1	MRM
17-OH pregnenolone	JERGUCIJOXJXHF-TVWVXWENSA-N	HMDB00363	n/a	LMST02030089	91451	17OH-PELN	332.235	C21H32O3	333.242	(+) ESI	297.2/279.1	7.41	45	18	10	25	200	500				17-OH P-d8		23	17-OH progesterone-d8	17OH-Prog-d8		24.8323	24.8323	24.8323	24.8323	24.8323	24.6159	24.6159	24.6159	24.6159	0				TRUE	TRUE	8	2	TRUE		6	1	MRM
testosterone-d3	MUMGGOZAMZWBJJ-HZRGXLBSSA-N	Int Std	Int Std	Int Std	45040472	TEST-d3	291.228	C19H25D3O2	292.235	(+) ESI	292.1/97.1	7.56	20	27	10	10	Int Std	Int Std				17-OH Prog		24	17α-hydroxyprogesterone	17OH-Prog		1449.16	603.816	120.763	24.1526	2.41526	0.676274	0.193221	0.0966106	0.0483053	0				TRUE	TRUE	9	2	TRUE		6.11	1	MRM
estrone	DNXHEGUUPJUMQT-CBZIJGRNSA-N	HMDB00145	C00468	LMST02010004	5870	E1	270.162	C18H22O2	271.169	(+) ESI	271.1/253.2	7.62	30	15	10	11	2	10				t-ADRON		25	trans-androsterone	t-ADRON		1648.17	686.738	137.348	27.4695	2.74695	0.769147	0.219756	0.109878	0.054939	0				TRUE	TRUE	10	2	TRUE		6.39	1	MRM
ω-Muricholic acid	DKPMWHFRUGMUKF-NTPBNISXSA-N	HMDB00364	C17727	LMST04010065	5283851	ω-MCA	408.288	C24H40O5	407.28	(-) ESI	407.3 / 407.3	7.69	-115	-30	-10	-9	0.2	10				DHTest		26	dihydrotestosterone	(DHT)		1648.17	686.738	137.348	27.4695	2.74695	0.769147	0.219756	0.109878	0.054939	0				TRUE	TRUE	11	2	TRUE		7.46	1	MRM
androstenedione	AEMFNILZOJDQLW-QAGGRKNESA-N	HMDB00053	C00280	LMST02020007	6128	ADREN	286.193	C19H26O2	287.201	(+) ESI	287.2/109.1	7.71	50	35	10	15	0.5	2				20-OH Prog		27	20-alpha hydroxyprogesterone	20OH-PROG (20 DHP)		1513.01	630.423	126.085	25.2169	2.52169	0.706073	0.201735	0.100868	0.0504338	0				TRUE	TRUE	12	2	TRUE		7.51	1	MRM
Glycoursodeoxycholic acid	GHCZAUBVMUEKKP-XROMFQGDSA-N	HMDB00708	Not Found	LMST04010445	12310288	GUDCA	449.314	C26H43NO5	448.307	(-) ESI	448.3/ 74	7.81	-115	-70	-10	-4	0.2	2				Etiocholanolone		28	etiocholanolone	ETCLN		1648.17	686.738	137.348	27.4695	2.74695	0.769147	0.219756	0.109878	0.054939	0				TRUE	TRUE	13	2	TRUE		7.57	1	MRM
dehydroepiandrosterone	FMGSKLZLMKYGDP-USOAJAOKSA-N	n/a	C01227	LMST02020021	5881	DHEA	288.209	C19H28O2	289.216	(+) ESI	271.1/253.1	7.88	30	15	10	11	5	25				c-Androsterone		29	cis-androsterone	c-ADRON		1648.17	686.738	137.348	27.4695	2.74695	0.769147	0.219756	0.109878	0.054939	0				TRUE	TRUE	14	2	TRUE		7.98	1	MRM
Glycohyodeoxycholic acid	SPOIYSFQOFYOFZ-BRDORRHWSA-N	Not Found	Not Found	Not Found	114611	GHDCA	449.314	C26H43NO5	448.307	(-) ESI	448.3 / 74	7.98	-115	-70	-10	-4	0.2	5				CUDA		30	1-Cyclohexyl Urea 3-Dodecanoic Acid	CUDA		99.8825	99.8825	99.8825	99.8825	99.8825	99.8825	99.8825	99.8825	99.8825	24.6159				TRUE	TRUE	15	2	TRUE		7.98	1	MRM
Glycocholic acid	RFDAIACWWDREDC-FRVQLJSFSA-N	Not Found	C01921	LMST05030001	10140	GCA	465.309	C26H43NO6	464.302	(-) ESI	464.3 / 74	8.01	-110	-70	-10	-10	0.2	5				Prog-d9		31	progesterone-d9	PROG-d9		24.7463	24.7463	24.7463	24.7463	24.7463	24.6159	24.6159	24.6159	24.6159	0				TRUE	TRUE	16	2	TRUE		8.06	1	MRM
Glycocholic acid-d4	RFDAIACWWDREDC-WZQUIQSLSA-N	Not Found	Not Found	Not Found	71309846	GCA-d4	469.334	C26H39D4NO6	468.327	(-) ESI	468.3 / 74	8.01	-125	-70	-10	-4	int Std	int Std				Progesterone		32	progesterone	PROG		1522.69	634.454	126.891	25.3781	2.53781	0.710588	0.203025	0.101513	0.0507563	0				TRUE	TRUE	17	2	TRUE		8.31	1	MRM
α-Muricholic acid	DKPMWHFRUGMUKF-JDDNAIEOSA-N	HMDB00865	Not Found	Not Found	119473	α-MCA	408.288	C24H40O5	407.28	(-) ESI	407.3 / 407.3	8.04	-115	-30	-10	-9	0.2	5				Pregnenolone		33	pregnenolone	PELN		1513.01	630.423	126.085	25.2169	2.52169	0.706073	0.201735	0.100868	0.0504338	0				TRUE	TRUE	18	2	TRUE		8.56	1	MRM
β-Muricholic acid	DKPMWHFRUGMUKF-CRKPLTDNSA-N	HMDB00415	C17726	LMST04010067	5283853	β-MCA	408.288	C24H40O5	407.28	(-) ESI	407.3 / 407.3	8.43	-115	-30	-10	-9	0.2	10				7-keto cholest		34				0	0	0	0	0	0	0	0	0	0				TRUE	TRUE	19	2	TRUE		8.61	1	MRM
17α-Hydroxyprogesterone	DBPWSSGDRRHUNT-CEGNMAFCSA-N	HMDB00374	C01176	LMST02030161	6238	17OH-Prog	330.219	C21H30O3	331.227	(+) ESI	331.2/109.1	8.49	40	30	10	13	0.5	2.5				b-PALN		35	beta-pregnanolone	(5b PALN)		1503.46	626.442	125.288	25.0577	2.50577	0.701616	0.200462	0.100231	0.0501154	0				TRUE	TRUE	20	2	TRUE		8.69	1	MRM
Taurochenodeoxycholic acid	BHTRKEVKTKCXOH-BJLOMENOSA-N	HMDB00951	C05465	LMST05040005	387316	TCDCA	499.297	C26H45NO6S	498.289	(-) ESI	498.3 / 80	8.87	-145	-110	-10	-4	0.2	2				7a-OH cholest		36				0	0	0	0	0	0	0	0	0	0				TRUE	TRUE	21	2	TRUE		9.02	1	MRM
Taurochenodeoxycholic acid-d4	BHTRKEVKTKCXOH-GLYOETPHSA-N	Not Found	Not Found	Not Found	57369414	TCDCA-d4	503.322	C26H41D4NO6S	502.315	(-) ESI	502.3 / 80	8.87	-175	-110	-10	-4	int Std	int Std				alloPregnanolone		37	allo-pregnanolone	a-PALN (5a PALN)		1503.46	626.442	125.288	25.0577	2.50577	0.701616	0.200462	0.100231	0.0501154	0				TRUE	TRUE	22	2	TRUE		8.93	1	MRM
trans-androsterone	QGXBDMJGAMFCBF-LUJOEAJASA-N	n/a	C07635	LMST02020023	441302	t-ADRON	290.225	C19H30O2	291.232	(+) ESI	273.1/255.2	9.09	50	18	10	25	5	25				dHProg		38	dihydroprogesterone	DHP		1513.01	630.423	126.085	25.2169	2.52169	0.706073	0.201735	0.100868	0.0504338	0				TRUE	TRUE	23	2	TRUE		9.02	1	MRM
17-OH progesterone-d8	DBPWSSGDRRHUNT-LDLLURODSA-N	Int Std	Int Std	Int Std	59476914	17OH-Prog-d8	338.27	C21H22O3D8	339.277	(+) ESI	339.2/100.1	9.3	40	30	10	13	Int Std	Int Std				TDHCA		45	Taurodehydrocholic acid	TDHCA	4068.59	2260.33	904.132	226.033	18.0826	2.26033	0.506314	0.144661	0.0723306	0.0361653	0				TRUE	TRUE	24	2	TRUE		9.33	1	MRM
dihydrotestosterone	NVKAWKQGWWIWPM-ABEVXSGRSA-N	HMDB02961	C03917	LMST02020042	10635	DHT	290.225	C19H30O2	291.232	(+) ESI	291.1/255.1	9.54	50	18	10	15	0.5	2.5				PHAU-Neg		46	1-Phenyl 3-Hexadecanoic Acid Urea	PHAU		100.919	100.919	100.919	100.919	100.919	99.8825	99.8825	99.8825	99.8825	99.8825				TRUE	TRUE	25	2	TRUE		9.41	1	MRM
Taurodeoxycholic acid	AWDRATDZQPNJFN-VAYUFCLWSA-N	HMDB00896	Not Found	LMST05040013	2733768	TDCA	499.297	C26H45NO6S	498.289	(-) ESI	498.3 / 80	9.55	-155	-110	-10	-2	0.2	10				T-ω-MCA		47	Tauro-ω-Muricholic acid	T-ω-MCA	8034.37	4463.54	1785.42	446.354	35.7083	4.46354	0.999833	0.285666	0.142833	0.0714166	0				TRUE	TRUE	26	2	TRUE		10.1	1	MRM
Cholic acid	BHQCQFFYRZLCQQ-OELDTZBJSA-N	HMDB00619	C00695	LMST04010001	221493	CA	408.288	C24H40O5	407.28	(-) ESI	407.3 / 407.3	10.69	-115	-30	-10	-9	0.2	10				T-α-MCA		48	Tauro-α-Muricholic acid	T-α-MCA	8034.37	4463.54	1785.42	446.354	35.7083	4.46354	0.999833	0.285666	0.142833	0.0714166	0				TRUE	TRUE	27	2	TRUE		10.09	1	MRM
Cholic acid-d4	BHQCQFFYRZLCQQ-YFEOEUIKSA-N	Not Found	Not Found	Not Found	16217616	CA-d6	412.313	C24H36D4O5	411.305	(-) ESI	411.3 / 411.3	10.69	-120	-30	-10	-9	int Std	int Std				T-β-MCA		49	Tauro-β-Muricholic acid	T-β-MCA	8034.37	4463.54	1785.42	446.354	35.7083	4.46354	0.999833	0.285666	0.142833	0.0714166	0				TRUE	TRUE	28	2	TRUE		10.99	1	MRM
Ursodeoxycholic acid	RUDATBOHQWOJDD-UZVSRGJWSA-N	Not Found	C07880	LMST04010033	31401	UDCA	392.293	C24H40O4	391.285	(-) ESI	391.3 / 391.3	10.94	-105	-30	-10	-9	0.2	5				TUDCA		50	Tauroursodeoxycholic acid	TUDCA	2444.4	1358	543.2	135.8	10.864	1.358	0.304192	0.086912	0.043456	0.021728	0				TRUE	TRUE	29	2	TRUE		11.65	1	MRM
20-hydroxyprogesterone	RWBRUCCWZPSBFC-RXRZZTMXSA-N	n/a	C04042	LMST02030169	8956	20OH-PROG	316.24	C21H32O2	317.248	(+) ESI	317.1/299.1	11.07	50	24	10	15	50	250				TCA		51	Taurocholic acid	TCA	8293.19	4607.33	1842.93	460.733	36.8586	4.60733	1.03204	0.294869	0.147435	0.0737173	0				TRUE	TRUE	30	2	TRUE		11.63	1	MRM
Glycochenodeoxycholic acid	GHCZAUBVMUEKKP-GYPHWSFCSA-N	Not Found	C05466	LMST05030008	12544	GCDCA	449.314	C26H43NO5	448.307	(-) ESI	448.3/ 74	11.32	-115	-70	-10	-4	0.2	2				TCDCA-d4		52	Taurochenodeoxycholic acid-d4	TCDCA-d4		24.6159	24.6159	24.6159	24.6159	24.6159	24.6159	24.6159	24.6159	24.6159	24.6159				TRUE	TRUE	31	2	TRUE		11.91	1	MRM
Glycochenodeoxycholic acid-d4	GHCZAUBVMUEKKP-RTJSDMAQSA-N	Not Found	Not Found	Not Found	45039362	GCDCA-d4	453.339	C26H39D4NO5	452.332	(-) ESI	452.3 / 74	11.32	-120	-65	-10	-4	int Std	int Std				TCDCA		53	Taurochenodeoxycholic acid	TCDCA	8640	4800	1920	480	38.4	4.8	1.0752	0.3072	0.1536	0.0768	0				TRUE	TRUE	32	2	TRUE		12.21	1	MRM
etiocholanolone	QGXBDMJGAMFCBF-BNSUEQOYSA-N	HMDB00490	C04373	LMST02020059	5880	ETCLN	290.225	C19H30O2	291.232	(+) ESI	273.1/255.2	11.58	45	20	10	18	1	10				ω-MCA		54	ω-Muricholic acid	ω-MCA	7930.1	4405.61	1762.24	440.561	35.2449	4.40561	0.986857	0.281959	0.14098	0.0704898	0				TRUE	TRUE	33	2	TRUE		12.25	1	MRM
Glycodeoxycholic acid	WVULKSPCQVQLCU-BUXLTGKBSA-N	Not Found	C05464	LMST05030006	3035026	GDCA	449.314	C26H43NO5	448.307	(-) ESI	448.3 / 74	11.95	-115	-70	-10	-4	0.2	2				GUDCA		55	Glycoursodeoxycholic acid	GUDCA	7206.09	4003.38	1601.35	400.338	32.027	4.00338	0.896757	0.256216	0.128108	0.0640541	0				TRUE	TRUE	34	2	TRUE		12.26	1	MRM
beta-pregnanolone	AURFZBICLPNKBZ-YZRLXODZSA-N	HMDB06759	C05480	LMST02030175	31402	b-PALN	318.256	C21H34O2	319.263	(+) ESI	301.2/283.1	11.97	30	18	10	18	2	20				GHDCA		56	Glycohyodeoxycholic acid	GHDCA	3723.14	2068.41	827.365	206.841	16.5473	2.06841	0.463325	0.132378	0.0661892	0.0330946	0				TRUE	TRUE	35	2	TRUE		12.56	1	MRM
Taurolithocholic acid	QBYUNVOYXHFVKC-GBURMNQMSA-N	Not Found	C02592	LMST05040003	439763	TLCA	483.302	C26H45NO5S	482.295	(-) ESI	482.3 / 80	12.32	-150	-110	-10	-4	0.2	5				GCA-d4		57	Glycocholic acid-d4	GCA-d4		25.5509	25.5509	25.5509	25.5509	25.5509	24.6159	24.6159	24.6159	24.6159	24.6159				TRUE	TRUE	36	2	TRUE		12.54	1	MRM
cis-androsterone	QGXBDMJGAMFCBF-XYQQMQERSA-N	HMDB00031	C00523	LMST02020001	12306765	c-ADRON	290.225	C19H30O2	291.232	(+) ESI	273.2/255.1	12.55	20	18	10	15	1	10				GCA		58	Glycocholic acid	GCA	6912	3840	1536	384	30.72	3.84	0.86016	0.24576	0.12288	0.06144	0				TRUE	TRUE	37	2	TRUE		12.62	1	MRM
Chenodeoxycholic acid	RUDATBOHQWOJDD-BSWAIDMHSA-N	HMDB00518	C02528	LMST04010032	10133	CDCA	392.293	C24H40O4	391.285	(-) ESI	391.3/ 391.3	12.57	-105	-30	-10	-9	0.2	10				α-MCA		59	α-Muricholic acid	α-MCA	7930.1	4405.61	1762.24	440.561	35.2449	4.40561	0.986857	0.281959	0.14098	0.0704898	0				TRUE	TRUE	38	2	TRUE		12.56	1	MRM
Chenodeoxycholic acid-d4	RUDATBOHQWOJDD-PSTGXAJBSA-N	Not Found	Not Found	Not Found	16217615	CDCA-d4	396.318	C24H36D4O4	395.311	(-) ESI	395.3 / 395.3	12.57	-125	-25	-10	-9	int Std	int Std				TDCA		60	Taurodeoxycholic acid	TDCA	7924.75	4402.64	1761.06	440.264	35.2211	4.40264	0.986192	0.281769	0.140885	0.0704423	0				TRUE	TRUE	39	2	TRUE		12.84	1	MRM
Deoxycholic acid	KXGVEGMKQFWNSR-LLQZFEROSA-N	HMDB00626	C04483	LMST04010040	222528	DCA	392.293	C24H40O4	391.285	(-) ESI	391.3 / 391.3	12.65	-105	-30	-10	-9	0.2	10				β-MCA		61	β-Muricholic acid	β-MCA	7930.1	4405.61	1762.24	440.561	35.2449	4.40561	0.986857	0.281959	0.14098	0.0704898	0				TRUE	TRUE	1	2	TRUE		3.32	2	MRM
Deoxycholic acid-d4	KXGVEGMKQFWNSR-FCSCGBJGSA-N	Not Found	Not Found	Not Found	71309027	DCA-d4	396.318	C24H36D4O4	395.311	(-) ESI	395.3 / 395.3	12.65	-125	-25	-10	-9	int Std	int Std				CA-d4		62	Cholic acid-d4	CA-d6		24.7082	24.7082	24.7082	24.7082	24.7082	24.6159	24.6159	24.6159	24.6159	24.6159				TRUE	TRUE	2	2	TRUE		3.39	2	MRM
Glycolithocholic acid	XBSQTYHEGZTYJE-OETIFKLTSA-N	HMDB00698	C15557	LMST05030009	115245	GLCA	433.319	C26H43NO4	432.312	(-) ESI	432.3 / 74	12.71	-120	-65	-10	-4	0.2	10				CA		63	Cholic acid	CA	7709.82	4283.23	1713.29	428.323	34.2659	4.28323	0.959444	0.274127	0.137063	0.0685317	0				TRUE	TRUE	3	2	TRUE		3.99	2	MRM
Lithocholic acid	SMEROWZSTRWXGI-HVATVPOCSA-N	Not Found	C03990	LMST04010003	9903	LCA	376.298	C24H40O3	375.29	(-) ESI	375.3 / 375.3	13.15	-130	-35	-10	-8	0.2	10				TLCA		64	Taurolithocholic acid	TLCA	2880	1600	640	160	12.8	1.6	0.3584	0.1024	0.0512	0.0256	0				TRUE	TRUE	4	2	TRUE		4.14	2	MRM
Lithocholic acid-d5		Not Found	Not Found	Not Found		LCA-d5	381.329	C24H36D4O3	380.322	(-) ESI	380.3 / 380.3	13.15	-135	-30	-10	-10	int Std	int Std				GCDCA-d4		65	Glychochenodeoxycholic acid-d4	GCDCA-d4		24.854	24.854	24.854	24.854	24.854	24.6159	24.6159	24.6159	24.6159	24.6159				TRUE	TRUE	5	2	TRUE		4.2	2	MRM
progesterone	RJKFOVLPORLFTN-LEKSSAKUSA-N	HMDB01830	C00410	LMST02030159	5994	PROG	314.225	C21H30O2	315.232	(+) ESI	315.1/109.1	13.8	40	30	10	15	0.25	3				CDCA-d4		66	Chenodeoxycholic acid-d4	CDCA-d4		25.9708	25.9708	25.9708	25.9708	25.9708	24.6159	24.6159	24.6159	24.6159	24.6159				TRUE	TRUE	6	2	TRUE		5.81	2	MRM
pregnenolone	ORNBQBCIOKFOEO-QGVNFLHTSA-N	n/a	C01953	LMST02030088	8955	PELN	316.24	C21H32O2	317.248	(+) ESI	317.2/299.1	13.93	40	15	10	15	100	250				GCDCA		67	Glychochenodeoxycholic acid	GCDCA	7633.43	4240.79	1696.32	424.079	33.9263	4.24079	0.949937	0.271411	0.135705	0.0678527	0				TRUE	TRUE	7	2	TRUE		6.13	2	MRM
progesterone-d9	RJKFOVLPORLFTN-PQIPVKAESA-N	Int Std	Int Std	Int Std	71309321	PROG-d9	323.281	C21H21D9O2	324.288	(+) ESI	324.3/100.1	14.05	45	28	10	12	Int Std	Int Std				CDCA		68	Chenodeoxycholic acid	CDCA	8129.51	4516.39	1806.56	451.639	36.1311	4.51639	1.01167	0.289049	0.144525	0.0722623	0				TRUE	TRUE	8	2	TRUE		8.1	2	MRM
allo-pregnanolone	AURFZBICLPNKBZ-SYBPFIFISA-N	HMDB01449	C13712	LMST02030156	92786	a-PALN	318.256	C21H34O2	319.263	(+) ESI	301.1/283.2	15.7	30	17	10	20	3	15				GDCA		69	Glycodeoxycholic acid	GDCA	4756.02	2642.23	1056.89	264.223	21.1378	2.64223	0.59186	0.169103	0.0845514	0.0422757	0				TRUE	TRUE	9	2	TRUE		8.09	2	MRM
dihydroprogesterone	XMRPGKVKISIQBV-BJMCWZGWSA-N	HMDB03759	C03681	LMST02030170	92810	DHP	316.24	C21H32O2	317.248	(+) ESI	317.1/299.1	15.8	40	15	10	10	25	100				CUDA-Neg		70	1-Cyclohexyl Urea 3-Dodecanoic Acid	CUDA		99.8825	99.8825	99.8825	99.8825	99.8825	99.8825	99.8825	99.8825	99.8825	99.8825				TRUE	TRUE	10	2	TRUE		7.44	2	MRM
																						DCA-d4		71	Deoxycholic acid-d4	DCA-d4		24.584	24.584	24.584	24.584	24.584	24.6159	24.6159	24.6159	24.6159	24.6159				TRUE	TRUE	11	2	TRUE		7.54	2	MRM
																						DCA		72	Deoxycholic acid	DCA	8418.37	4676.87	1870.75	467.687	37.415	4.67687	1.04762	0.29932	0.14966	0.07483	0				TRUE	TRUE	12	2	TRUE		7.68	2	MRM
																						UDCA		73	Ursodeoxycholic acid	UDCA	2880	1600	640	160	12.8	1.6	0.3584	0.1024	0.0512	0.0256	0				TRUE	TRUE	13	2	TRUE		7.7	2	MRM
																						GLCA		74	Glycolithocholic acid	GLCA	4234.12	2352.29	940.916	235.229	18.8183	2.35229	0.526913	0.150547	0.0752733	0.0376366	0				TRUE	TRUE	14	2	TRUE		7.71	2	MRM
																						LCA-d5		75	Lithocholic acid-d4	LCA-d4		25.1572	25.1572	25.1572	25.1572	25.1572	24.6159	24.6159	24.6159	24.6159	24.6159				TRUE	TRUE	15	2	TRUE		7.73	2	MRM
																						LCA		76	Lithocholic acid	LCA	7372.8	4096	1638.4	409.6	32.768	4.096	0.917504	0.262144	0.131072	0.065536	0				TRUE	TRUE	16	2	TRUE		8.59	2	MRM
																						PHAU-Neg_IS		77	1-Phenyl 3-Hexadecanoic Acid Urea	PHAU		1	1	1	1	1	1	1	1	1	1				TRUE	TRUE	17	2	TRUE		8.06	2	MRM
																						TCDCA-d4_IS		78	Taurochenodeoxycholic acid-d4	TCDCA-d4		1	1	1	1	1	1	1	1	1	1				TRUE	TRUE	18	2	TRUE		9.78	2	MRM
																						GCA-d4_IS		79	Glycocholic acid-d4	GCA-d4		1	1	1	1	1	1	1	1	1	1				TRUE	TRUE	19	2	TRUE		9.8	2	MRM
																						CA-d4_IS		80	Cholic acid-d4	CA-d4		1	1	1	1	1	1	1	1	1	1				TRUE	TRUE	20	2	TRUE		10.53	2	MRM
																						GCDCA-d4_IS		81	Glychochenodeoxycholic acid-d4	GCDCA-d4		1	1	1	1	1	1	1	1	1	1				TRUE	TRUE	21	2	TRUE		10.22	2	MRM
																						CDCA-d4_IS		82	Chenodeoxycholic acid-d4	CDCA-d4		1	1	1	1	1	1	1	1	1	1				TRUE	TRUE	27	2	TRUE		12.28	2	MRM
																						CUDA-Neg_IS		83	1-Cyclohexyl Urea 3-Dodecanoic Acid	CUDA		1	1	1	1	1	1	1	1	1	1				TRUE	TRUE	23	2	TRUE		10.24	2	MRM
																						DCA-d4_IS		84	Deoxycholic acid-d4	DCA-d4		1	1	1	1	1	1	1	1	1	1				TRUE	TRUE	28	2	TRUE		12.29	2	MRM
																						LCA-d5_IS		85	Lithocholic acid-d4	LCA-d5		1	1	1	1	1	1	1	1	1	1				TRUE	TRUE	25	2	TRUE		10.74	2	MRM
																						PHAU_IS		39	1-Phenyl 3-Hexadecanoic Acid Urea	PHAU		1	1	1	1	1	1	1	1	1	1				TRUE	TRUE	26	2	TRUE		11.91	2	MRM
																						CUDA_IS		40	1-Cyclohexyl Urea 3-Dodecanoic Acid	CUDA		1	1	1	1	1	1	1	1	1	1				TRUE	TRUE	22	2	TRUE		12.45	2	MRM
																						E2-d4_IS		41	estradiol-d4	E2-d4		1	1	1	1	1	1	1	1	1	1				TRUE	TRUE	28	2	TRUE		12.4	2	MRM
																						Test-d3_IS		42	testosterone-d3	TEST-d3		1	1	1	1	1	1	1	1	1	1				TRUE	TRUE	29	2	TRUE		9.98	2	MRM
																						17-OH P-d8_IS		43	17-OH progesterone-d8	17OH-Prog-d8		1	1	1	1	1	1	1	1	1	1				TRUE	TRUE	30	2	TRUE		12.48	2	MRM
																						Prog-d9_IS		44	progesterone-d9	PROG-d9		1	1	1	1	1	1	1	1	1	1				TRUE	TRUE	31	2	TRUE		13.03	2	MRM
																																									TRUE	TRUE	32	2	TRUE		13.04	2	MRM
[truncated: 26 more columns]

## Sheet: TableS9_Oxys
Compound details																				Calibration curve values																	Multi-quant method details
LOD (nM)	LOQ (nM)	approved short names	full name	class	InChI Key	PubChem	Ret.Time	MRM	DP	CE	unit	[M] neutral acc mass	ESI mode	[M-H]- resp [M+H]+ acc mass	formula					RT	MultiQuant	Standards	0	1	2	3	4	5	6	7	8	9					Accuracy For QCs Used	Accuracy For Stds Used	Acq. Index - 1	Baseline Sub. Window	Calc Conc Used	Comment	Expected RT	Experiment	Extraction Type	Group Name	Ion Ratio Tolerance	Ion Ratio Used	IS
int std	int std	PhUHA	1-Phenylurea-3-hexanoic acid	urea	VUPFPVOJLPTJQS-UHFFFAOYSA-N	4137915	2.81	249.2 / 130.1	-30	-18	nM	250.132	(-)	249.125	C13H18N2O3					2.81	100.919	PHAU	100.919	100.919	100.919	100.919	100.919	100.919	100.919	100.919	100.919	100.919					TRUE	TRUE	1	2	TRUE		2.76	1	MRM		20	FALSE	TRUE
int std	int std	d4 6-keto PGF1a	6-keto Prostaglandin F1α-d4	prostanoid	KFGOFTHODYBSGM-GKZGVFJGSA-N	5283044	3.18	373.3 / 167.1	-70	-36	nM	374.261	(-)	373.253	C20H30D4O6					3.19	0	6-keto-PGF1a	0	0.0247639	0.0725506	0.193468	0.580405	1.54775	12.0918	96.7341	435.304	1209.18					TRUE	TRUE	27	2	TRUE		7.66	1	MRM		20	FALSE	TRUE
0.06	0.11	6-keto-PGF1alpha	6-Ketoprostaglandin F1 alpha	prostanoid	KFGOFTHODYBSGM-ZUNNJUQCSA-N	5280888	3.19	369.3 / 163.1	-70	-33	nM	370.236	(-)	369.229	C20H34O6					3.7	0	PGF3a	0	0.0251752	0.0737554	0.196681	0.590043	1.57345	12.2926	98.3405	442.532	1229.26					TRUE	TRUE	33	2	TRUE		8.52	1	MRM		20	FALSE	TRUE
0.05	0.11	PGF3alpha	9,11,15-trihydroxy-5,13,1Z-prostatrienoic acid	fatty acid triol	SAKGBZWJAIABSY-SAMSIYEGSA-N	5280940	3.7	351.3 / 307.4	-60	-24	nM	352.225	(-)	351.218	C20H32O5					3.84	0	PGE3	0	0.0260285	0.0762553	0.203348	0.610043	1.62678	12.7092	101.674	457.532	1270.92					TRUE	TRUE	3	2	TRUE		3.12	1	MRM		20	FALSE	TRUE
0.045	0.09	PGE3	Prostaglandin E3	prostanoid	CBOMORHDRONZRN-QLOYDKTKSA-N	5280937	3.84	349.3 / 269.2	-35	-21	nM	350.209	(-)	349.202	C20H30O5					3.97	0	TXB2	0	0.025883	0.0758292	0.202211	0.606633	1.61769	12.6382	101.106	454.975	1263.82					TRUE	TRUE	6	2	TRUE		4	1	MRM		20	FALSE	TRUE
0.05	0.15	TXB2	Thromboxane B2	thromboid	XNRNNGPBEPRNAR-JQBLCGNGSA-N	5283137	3.97	369.3 / 169.1	-50	-21	nM	370.236	(-)	369.229	C20H34O6					3.99	24.032	d4-TXB2	24.032	24.032	24.032	24.032	24.032	24.032	24.032	24.032	24.032	24.032					TRUE	TRUE	13	2	TRUE		4.75	1	MRM		20	FALSE	TRUE
int std	int std	d4-TXB2	Thromboxane B2-d4	thromboid	XNRNNGPBEPRNAR-LCGOHBJFSA-N	16061116	3.99	373.3 / 173.1	-50	-45	nM	374.261	(-)	373.253	C20H30D4O6					4.36	0	9,12,13-TriHOME	0	0.0247897	0.0726261	0.19367	0.581009	1.54936	12.1044	96.8348	435.757	1210.44					TRUE	TRUE	28	2	TRUE		7.65	1	MRM		20	FALSE	TRUE
0.11	0.5	9,12,13-TriHOME	9,12,13-trihydroxyoctadec-10-enoic acid	fatty acid triol	MDIUMSLCYIJBQC-MVFSOIOZSA-N	9858729	4.36	329.2 / 211.2	-60	-30	nM	330.241	(-)	329.234	C18H34O5					4.41	25.1046	d4-PGF2a	25.1046	25.1046	25.1046	25.1046	25.1046	25.1046	25.1046	25.1046	25.1046	25.1046					TRUE	TRUE	68	2	TRUE		11.75	1	MRM		20	FALSE	TRUE
int std	int std	d4-PGF2a	Prostaglandin F2α-d4	prostanoid	PXGPLTODNUVGFL-MKIWGZNBSA-N	5283029	4.41	357.3 / 197.2	-70	-33	nM	358.266	(-)	357.258	C20H30D4O5					4.42	0	PGF2a / (isoprostanes)	0	0.025883	0.0758292	0.202211	0.606633	1.61769	12.6382	101.106	454.975	1263.82					TRUE	TRUE	51	2	TRUE		10.93	1	MRM		20	FALSE	TRUE
0.11	1	PGF2alpha	Prostaglandin F2a	prostanoid	PXGPLTODNUVGFL-YNNPMVKQSA-N	5280363	4.42	353.3 / 193.2	-70	-33	nM	354.241	(-)	353.234	C20H34O5					4.54	0	PGE2	0	0.026177	0.0766904	0.204508	0.613524	1.63606	12.7817	102.254	460.143	1278.17					TRUE	TRUE	75	2	TRUE		12.48	1	MRM		20	FALSE	TRUE
0.05	0.12	PGE2	Prostaglandin E2	prostanoid	XEYBRNLFEZDVAW-ARSRFYASSA-N	5280360	4.54	351.3 / 271.2	-40	-21	nM	352.225	(-)	351.218	C20H32O5					4.7	0	PGE1	0	0.0260285	0.0762553	0.203348	0.610043	1.62678	12.7092	101.674	457.532	1270.92					TRUE	TRUE	43	2	TRUE		9.93	1	MRM		20	FALSE	TRUE
0.05	0.12	PGE1	Prostaglandin E1	prostanoid	GMVPRGQOIOIIMI-DWKJAMRDSA-N	5280723	4.7	353.3 / 317.2	-40	-18	nM	354.241	(-)	353.234	C20H34O5					4.82	25.2454	d4-PGD2	25.2454	25.2454	25.2454	25.2454	25.2454	25.2454	25.2454	25.2454	25.2454	25.2454					TRUE	TRUE	89	2	TRUE		14.59	1	MRM		20	FALSE	TRUE
int std	int std	d4-PGD2	Prostaglandin D2-d4	prostanoid	BHMBVRSPMRCCGG-DCNIGHKFSA-N	5283030	4.82	355.3 / 275.2	-40	-27	nM	356.25	(-)	355.243	C20H28D4O5					4.83	0	PGD2	0	0.0244903	0.0717489	0.19133	0.573991	1.53064	11.9581	95.6652	430.493	1195.81					TRUE	TRUE	9	2	TRUE		4.34	1	MRM		20	FALSE	TRUE
0.05	0.2	PGD2	Prostaglandin D2	prostanoid	BHMBVRSPMRCCGG-OUTUXVNYSA-N	448457	4.83	351.3 / 271.2	-40	-24	nM	352.225	(-)	351.218	C20H32O5					4.87	0	15-keto PGE2	0	0.0260178	0.076224	0.203264	0.609792	1.62611	12.704	101.632	457.344	1270.4					TRUE	TRUE	78	2	TRUE		12.65	1	MRM		20	FALSE	TRUE
0.05	0.12	15-Keto PGE2	15-Keto-prostaglandin E2	prostanoid	YRTJDWROBKPZNV-KMXMBPPJSA-N	5280719	4.87	349.2 / 331.3	-50	-15	nM	350.209	(-)	349.202	C20H30O5					5.37	0	Resolvin D1	0	0.0257206	0.0753532	0.200942	0.602826	1.60754	12.5589	100.471	452.119	1255.89					TRUE	TRUE	31	2	TRUE		8.04	1	MRM		20	FALSE	TRUE
0.1	0.2	Resolvin D1	Resolvin D1	fatty acid triol	OIWTWACQMDFHJG-CCFUIAGSSA-N	44251266	5.37	375.3 / 121.1	-60	-39	nM	376.225	(-)	375.218	C22H32O5					5.48	0	lipoxin a4	0	0.0186351	0.0545951	0.145587	0.436761	1.1647	9.09918	72.7934	327.571	909.918					TRUE	TRUE	1	2	TRUE		2.75	1	MRM		20	FALSE	FALSE
0.1	0.25	Lipoxin A4	5,6,15-trihydroxyeicosa-7,9,11,13-tetraenoic acid	fatty acid triol	IXAQOQZEOGMIQS-SSQFXEBMSA-N	5280914	5.48	351.3 / 217.2	-45	-27	nM	352.225	(-)	351.218	C20H32O5					5.9	24.032	d*4 6-keto PGF1a	24.032	24.032	24.032	24.032	24.032	24.032	24.032	24.032	24.032	24.032					TRUE	TRUE	2	2	TRUE		3.12	1	MRM		20	FALSE	FALSE
0.025	0.05	LTB5	Leukotriene B5	fatty acid diol	BISQPGCQOHLHQK-HDNPQISLSA-N	5283125	6.52	333.3 / 195.2	-50	-21	nM	334.214	(-)	333.207	C20H30O4					6.52	0	LTB5	0	0.0243447	0.0713224	0.190193	0.570579	1.52155	11.8871	95.0966	427.935	1188.71					TRUE	TRUE	3	2	TRUE		3.11	1	MRM	IS	20	FALSE	FALSE
0.12	0.24	15,16-DiHODE	15,16-dihydroxyoctadeca-9,12-dienoic acid	fatty acid diol	LKLLJYJTYPVCID-OHPMOLHNSA-N	16061068	6.96	311.2 / 235.2	-55	-27	nM	312.23	(-)	311.223	C18H32O4					6.96	0	15,16-DiHODE	0	0.0267104	0.0782532	0.208675	0.626025	1.6694	13.0422	104.338	469.519	1304.22					TRUE	TRUE	4	2	TRUE		3.65	1	MRM		20	FALSE	FALSE
0.2	0.35	12,13-DiHODE	12,13-dihydroxyoctadeca-9,15-dienoic acid	fatty acid diol	RGRKFKRAFZJQMS-OOHFSOINSA-N	16061067	7.04	311.2 / 183.2	-60	-27	nM	312.23	(-)	311.223	C18H32O4					7.04	0	12,13-DiHODE	0	0.0262144	0.0768	0.2048	0.6144	1.6384	12.8	102.4	460.8	1280					TRUE	TRUE	5	2	TRUE		3.77	1	MRM		20	FALSE	FALSE
0.11	0.22	8,15-DiHETE	8,15-dihydroxyeicosa-5,9,11,13-tetraenoic acid	fatty acid diol	NNPWRKSGORGTIM-RCDCWWQHSA-N	53480358	7.06	335.3 / 235.2	-65	-21	nM	336.23	(-)	335.223	C20H32O4					7.06	0	8,15-DiHETE	0	0.0257206	0.0753532	0.200942	0.602826	1.60754	12.5589	100.471	452.119	1255.89					TRUE	TRUE	6	2	TRUE		4	1	MRM	IS	20	FALSE	FALSE
0.05	0.12	9,10-DiHODE	9,10-dihydroxyoctadeca-12,15-dienoic acid	fatty acid diol	QRHSEDZBZMZPOA-ZJSQCTGTSA-N	16061066	7.08	311.2 / 201.2	-65	-27	nM	312.23	(-)	311.223	C18H32O4					7.08	0	9,10-DiHODE	0	0.0251658	0.073728	0.196608	0.589824	1.57286	12.288	98.304	442.368	1228.8					TRUE	TRUE	7	2	TRUE		4	1	MRM		20	FALSE	FALSE
0.2	0.5	17,18-DiHETE	17,18-dihydroxyeicosa-5,8,11,14-tetraenoic acid	fatty acid diol	XYDVGNAQQFWZEF-JPURVOHMSA-N	16061120	7.34	335.3 / 247.2	-70	-24	nM	336.23	(-)	335.223	C20H32O4					7.34	0	17,18-DiHETE	0	0.0243447	0.0713224	0.190193	0.570579	1.52155	11.8871	95.0966	427.935	1188.71					TRUE	TRUE	8	2	TRUE		4.3	1	MRM		20	FALSE	FALSE
0.05	0.11	5S,15R-diHETE	5,15-dihydroxyeicosa-6,8,11,13-tetraenoic acid	fatty acid diol	UXGXCGPWGSUMNI-BVHTXILBSA-N	5283158	7.4	335.3 / 173.1	-40	-18	nM	336.23	(-)	335.223	C20H32O4					7.4	0	5,15-DiHETE	0	0.0243447	0.0713224	0.190193	0.570579	1.52155	11.8871	95.0966	427.935	1188.71					TRUE	TRUE	9	2	TRUE		4.35	1	MRM	IS	20	FALSE	FALSE
0.05	0.11	6-trans-LTB4	6-trans-Leukotriene B4	fatty acid diol	VNYSSYRCGWBHLG-UKNWISKWSA-N	5283128	7.53	335.3 / 195.2	-85	-21	nM	336.23	(-)	335.223	C20H32O4					7.53	0	6-trans-LTB4	0	0.0243447	0.0713224	0.190193	0.570579	1.52155	11.8871	95.0966	427.935	1188.71					TRUE	TRUE	10	2	TRUE		4.36	1	MRM		20	FALSE	FALSE
0.1	0.2	14,15-DiHETE	14,15-dihydroxyeicosa-5,8,11,17-tetraenoic acid	fatty acid diol	BLWCDFIELVFRJY-QXBXTPPVSA-N	16061119	7.67	335.3 / 207.2	-40	-24	nM	336.23	(-)	335.223	C20H32O4					7.67	0	14,15-DiHETE	0	0.0243447	0.0713224	0.190193	0.570579	1.52155	11.8871	95.0966	427.935	1188.71					TRUE	TRUE	11	2	TRUE		4.54	1	MRM		20	FALSE	FALSE
int std	int std	CUDA	12-(cyclohexylcarbamoylamino)dodecanoic acid	urea	HPTJABJPZMULFH-UHFFFAOYSA-N	22978774	7.73	339.4 / 214.2	-70	-30	nM	340.273	(-)	339.266	C19H36N2O3					7.72	99.8825	CUDA	99.8825	99.8825	99.8825	99.8825	99.8825	99.8825	99.8825	99.8825	99.8825	99.8825					TRUE	TRUE	12	2	TRUE		4.65	1	MRM		20	FALSE	FALSE
int std	int std	d4-LTB4	Leukotriene B4-d4	fatty acid diol	VNYSSYRCGWBHLG-PHKHWAPOSA-N	16061113	7.76	339.3 / 163.1	-70	-33	nM	374.261	(-)	373.253	C20H30D4O6					7.74	26.4317	d4-LTB4	26.4317	26.4317	26.4317	26.4317	26.4317	26.4317	26.4317	26.4317	26.4317	26.4317					TRUE	TRUE	13	2	TRUE		4.75	1	MRM	Annoying, IS	20	FALSE	FALSE
0.05	0.11	LTB4	Leukotriene B4	fatty acid diol	VNYSSYRCGWBHLG-AMOLWHMGSA-N	5280492	7.78	335.3 / 195.2	-50	-24	nM	370.236	(-)	369.229	C20H34O6					7.78	0	LTB4	0	0.0232397	0.0680851	0.18156	0.544681	1.45248	11.3475	90.7801	408.511	1134.75					TRUE	TRUE	14	2	TRUE		4.75	1	MRM	Annoying	20	FALSE	FALSE
1.3e-06	2.5e-05	12_13-DiHOME	12,13-dihydroxyoctadec-9-enoic acid	fatty acid diol	CQSLTKIXAJTQGA-FLIBITNWSA-N	10236635	8.03	313.3 / 183.2	-70	-30	nM	314.246	(-)	313.239	C18H34O4					8.03	0	12,13-DiHOME	0	0.0260477	0.0763116	0.203498	0.610493	1.62798	12.7186	101.749	457.87	1271.86					TRUE	TRUE	15	2	TRUE		4.79	1	MRM		20	FALSE	FALSE
int std	int std	10_11-DHHep	10,11-Dihydroxyheptadecanoic acid	fatty acid diol	FHKUHNLINYBEIC-UHFFFAOYSA-N	14454608	8.11	301.2 / 283.2	-90	-30	nM	302.246	(-)	301.238	C17H34O4					8.11	25.0413	10,11-DHHep	25.0413	25.0413	25.0413	25.0413	25.0413	25.0413	25.0413	25.0413	25.0413	25.0413					TRUE	TRUE	16	2	TRUE		5.28	1	MRM		20	FALSE	FALSE
0.05	0.13	9,10-DiHOME	9,10-dihydroxyoctadec-12-enoic acid	fatty acid diol	XEBKSQSGNGRGDW-YFHOEESVSA-N	9966640	8.44	313.3 / 201.2	-65	-27	nM	314.246	(-)	313.239	C18H34O4					8.44	0	9,10-DiHOME	0	0.0262144	0.0768	0.2048	0.6144	1.6384	12.8	102.4	460.8	1280					TRUE	TRUE	17	2	TRUE		5.39	1	MRM		20	FALSE	FALSE
int std	int std	d11-14,15-DiHETrE	14,15-dihydroxyeicosa-5,8,11-trienoic acid-d11	fatty acid diol			8.59	348.4 / 207.2	-65	-24	nM	349.315	(-)	348.307	C20H23D11O4					8.59	25.7437	d11-14,15-DiHETrE	25.7437	25.7437	25.7437	25.7437	25.7437	25.7437	25.7437	25.7437	25.7437	25.7437					TRUE	TRUE	18	2	TRUE		6.44	1	MRM		20	FALSE	FALSE
0.05	0.1	19,20-DiHDPE	19,20-dihydroxydocosa-4,7,10,13,16-pentaenoic acid	fatty acid diol	FFXKPSNQCPNORO-MBYQGORISA-N	16061148	8.66	361.3 / 273.2	-80	-24	nM	362.246	(-)	361.239	C22H34O4					8.66	0	(±) 19,20-DiHDPA	0	0.0217583	0.063745	0.169987	0.50996	1.35989	10.6242	84.9934	382.47	1062.42					TRUE	TRUE	19	2	TRUE		6.9	1	MRM		20	FALSE	FALSE
0.05	0.2	14,15-DiHETrE	14,15-dihydroxyeicosa-5,8,11-trienoic acid	fatty acid diol	SYAWGTIVOGUZMM-ILYOTBPNSA-N	5283147	8.68	337.3 / 207.2	-60	-24	nM	338.246	(-)	337.239	C20H34O4					8.68	0	14,15-DiHETrE	0	0.0242009	0.070901	0.189069	0.567208	1.51256	11.8168	94.5347	425.406	1181.68					TRUE	TRUE	20	2	TRUE		6.98	1	MRM		20	FALSE	FALSE
0.05	0.11	11,12-DiHETrE	11,12-Dihydroxyicosa-5,8,14-trienoic acid	fatty acid diol	LRPPQRCHCPFBPE-KROJNAHFSA-N	5283146	9.24	337.3 / 167.1	-55	-27	nM	338.246	(-)	337.239	C20H34O4					9.24	0	11,12-DiHETrE	0	0.0242009	0.070901	0.189069	0.567208	1.51256	11.8168	94.5347	425.406	1181.68					TRUE	TRUE	21	2	TRUE		6.99	1	MRM		20	FALSE	FALSE
0.1	0.6	9,10-e-DiHO	9S,10R-dihydroxy-stearic acid	fatty acid diol	VACHUYIREGFMSP-SJORKVTESA-N	441460	9.39	315.2 / 297.2	-110	-30	nM	316.261	(-)	315.254	C18H36O4					9.39	0	9,10-e-DiHO	0	0.0272669	0.0798835	0.213023	0.639068	1.70418	13.3139	106.511	479.301	1331.39					TRUE	TRUE	22	2	TRUE		7.04	1	MRM		20	FALSE	FALSE
0.12	0.24	9-HOTE	9-hydroxyoctadeca-10,12,15-trienoic acid	fatty acid alcohol	YUPHIKSLGBATJK-OBKPXJAFSA-N	53480359	9.5	293.2 / 171.1	-90	-21	nM	294.219	(-)	293.212	C18H30O3					9.5	0	9-HOTE	0	0.0262144	0.0768	0.2048	0.6144	1.6384	12.8	102.4	460.8	1280					TRUE	TRUE	23	2	TRUE		7.27	1	MRM		20	FALSE	FALSE
0.25	0.5	12(13)Ep-9-KODE	trans-12,13-epoxy-11-oxo-trans-9-octadecenoic acid	fatty acid epoxide	RCMABBHQYMBYKV-BUHFOSPRSA-N	5283007	9.5	309.2 / 291.2	-60	-21	nM	310.214	(-)	309.207	C18H30O4					9.5	0	EKODE	0	0.0265238	0.0777066	0.207218	0.621653	1.65774	12.9511	103.609	466.239	1295.11					TRUE	TRUE	24	2	TRUE		7.35	1	MRM		20	FALSE	FALSE
0.25	0.5	13-HOTE	13-hydroxyoctadeca-9,11,15-trienoic acid	fatty acid alcohol	KLLGGGQNRTVBSU-JDTPQGGVSA-N	10469728	9.62	293.2 / 195.2	-70	-24	nM	294.219	(-)	293.212	C18H30O3					9.62	0	13-HOTE	0	0.0267104	0.0782532	0.208675	0.626025	1.6694	13.0422	104.338	469.519	1304.22					TRUE	TRUE	25	2	TRUE		7.44	1	MRM		20	FALSE	FALSE
0.05	0.11	8,9-DiHETrE	8,9-dihydroxyeicosa-5,11,14-trienoic acid	fatty acid diol	DCJBINATHQHPKO-TYAUOURKSA-N	5283144	9.78	337.3 / 127.1	-65	-27	nM	338.246	(-)	337.239	C20H34O4					9.78	0	8,9-DiHETrE	0	0.0242009	0.070901	0.189069	0.567208	1.51256	11.8168	94.5347	425.406	1181.68					TRUE	TRUE	26	2	TRUE		7.64	1	MRM		20	FALSE	FALSE
0.05	0.12	15-deoxy PGJ2	15-Deoxy-delta-12,14-Prostaglandin J2	prostanoid	VHRUMKCAEVRUBK-GODQJPCRSA-N	5311211	9.85	315.2 / 271.2	-50	-21	nM	316.204	(-)	315.197	C20H28O3					9.85	0	15-deoxy PGJ2	0	0.0102882	0.0301413	0.0803768	0.24113	0.643014	5.02355	40.1884	180.848	502.355					TRUE	TRUE	27	2	TRUE		7.66	1	MRM		20	FALSE	FALSE
int std	int std	d6-20-HETE	20-HETE-d6	fatty acid alcohol	NNDIXBJHNLFJJP-KGSJLPHXSA-N	16061123	10.01	325.3 / 281.2	-80	-21	nM	326.273	(-)	325.266	C20H26D6O3					10.01	24.5023	d6-20-HETE	24.5023	24.5023	24.5023	24.5023	24.5023	24.5023	24.5023	24.5023	24.5023	24.5023					TRUE	TRUE	28	2	TRUE		7.65	1	MRM	IS	20	FALSE	FALSE
0.05	0.12	15-HEPE	15-hydroxyeicosa-5,8,11,13,17-pentaenoic acid	fatty acid alcohol	WLKCSMCLEKGITB-XWJJKCKWSA-N	16061131	10.04	317.2 / 219.2	-55	-18	nM	318.219	(-)	317.212	C20H30O3					10.04	0	15(S)-HEPE	0	0.0257206	0.0753532	0.200942	0.602826	1.60754	12.5589	100.471	452.119	1255.89					TRUE	TRUE	29	2	TRUE		7.69	1	MRM		20	FALSE	FALSE
0.11	0.5	20-HETE	20-Hydroxyarachidonic acid	fatty acid alcohol	NNDIXBJHNLFJJP-DTLRTWKJSA-N	123803	10.05	319.2 / 275.2	-95	-24	nM	320.235	(-)	319.228	C20H32O3					10.05	0	20-HETE	0	0.0255601	0.074883	0.199688	0.599064	1.5975	12.4805	99.844	449.298	1248.05					TRUE	TRUE	30	2	TRUE		7.96	1	MRM	Stnd Issue	20	FALSE	FALSE
0.05	0.11	12S-HEPE	12-Hydroxy-5,8,10,14,17-eicosapentaenoic acid	fatty acid alcohol	MCRJLMXYVFDXLS-UOLHMMFFSA-N	5283191	10.4	317.2 / 179.1	-45	-18	nM	318.219	(-)	317.212	C20H30O3					10.4	0	12(S)-HEPE	0	0.0257206	0.0753532	0.200942	0.602826	1.60754	12.5589	100.471	452.119	1255.89					TRUE	TRUE	31	2	TRUE		8.04	1	MRM	IS	20	FALSE	FALSE
0.05	0.11	5,6-DiHETrE	5,6-dihydroxyeicosa-8,11,14-trienoic acid	fatty acid diol	GFNYAPAJUNPMGH-QNEBEIHSSA-N	5283142	10.56	337.3 / 145.1	-55	-24	nM	338.246	(-)	337.239	C20H34O4					10.56	0	5,6-DiHETrE	0	0.0255601	0.074883	0.199688	0.599064	1.5975	12.4805	99.844	449.298	1248.05					TRUE	TRUE	32	2	TRUE		8.37	1	MRM		20	FALSE	FALSE
0.05	0.11	9-HEPE	9-Hydroxy-5,7,11,14,17-icosapentaenoic acid	fatty acid alcohol	OXOPDAZWPWFJEW-IMCWFPBLSA-N	16061129	10.61	317.2 / 167.2	-45	-18	nM	318.219	(-)	317.212	C20H30O3					10.61	0	9-HEPE	0	0.0237794	0.0696662	0.185776	0.557329	1.48621	11.611	92.8882	417.997	1161.1					TRUE	TRUE	33	2	TRUE		8.52	1	MRM	IS	20	FALSE	FALSE
0.11	0.5	13S-HODE	13-Hydroxyoctadecadienoic acid	fatty acid alcohol	HNICUWMFWZBIFP-IRQZEAMPSA-N	6443013	10.89	295.2 / 195.2	-90	-24	nM	296.235	(-)	295.228	C18H32O3					10.89	0	13-HODE	0	0.0265238	0.0777066	0.207218	0.621653	1.65774	12.9511	103.609	466.239	1295.11					TRUE	TRUE	34	2	TRUE		8.58	1	MRM		20	FALSE	FALSE
0.05	0.5	5S-HEPE	5-Hydroxy-6,8,11,14,17-eicosapentaenoic acid	fatty acid alcohol	FTAGQROYQYQRHF-GHWNLOBHSA-N	5283193	11	317.2 / 115.1	-40	-21	nM	318.219	(-)	317.212	C20H30O3					11	0	5(S)-HEPE	0	0.0237802	0.0696687	0.185783	0.557349	1.48626	11.6114	92.8916	418.012	1161.14					TRUE	TRUE	35	2	TRUE		8.61	1	MRM		20	FALSE	FALSE
n/a	n/a	13-HpODE	13-hydroperoxyoctadeca-9,11-dienoic acid	fatty acid hydroperoxide	JDSRHVWSAMTSSN-IRQZEAMPSA-N	5280720	11	311.2 / 179.1	-55	-24	Area Ratio	312.23	(-)	311.223	C18H32O4					11	0	13-HpODE screen	0	0	0	0	0	0	0	0	0	0					TRUE	TRUE	36	2	TRUE		9.16	1	MRM		20	FALSE	FALSE
int std	int std	d4-9(S)-HODE	9(S)-HODE-d4	fatty acid alcohol	NPDSHTNEKLQQIJ-VKLCZNAWSA-N	16061038	11.02	299.2 / 172.1	-85	-27	nM	300.26	(-)	299.253	C18H28D4O3					11.02	24.9584	d4-9(S)-HODE	24.9584	24.9584	24.9584	24.9584	24.9584	24.9584	24.9584	24.9584	24.9584	24.9584					TRUE	TRUE	37	2	TRUE		9.31	1	MRM		20	FALSE	FALSE
0.12	0.5	9-HODE	9-Hydroxylinoleic acid	fatty acid alcohol	NPDSHTNEKLQQIJ-ZJHFMPGASA-N	5282944	11.08	295.2 / 171.1	-70	-24	nM	296.235	(-)	295.228	C18H32O3					11.08	0	9-HODE	0	0.0278261	0.0815217	0.217391	0.652174	1.73913	13.587	108.696	489.13	1358.7					TRUE	TRUE	38	2	TRUE		9.37	1	MRM	Should Be Large-Pair	20	FALSE	FALSE
0.24	0.5	15,16-EpODE	15(16)-epoxy-9,12-octadecadienoic acid	fatty acid epoxide	HKSDVVJONLXYKL-OHPMOLHNSA-N	16061062	11.15	293.2 / 275.2	-75	-18	nM	294.219	(-)	293.212	C18H30O3					11.15	0	15(16)-EpODE	0	0.0247639	0.0725506	0.193468	0.580405	1.54775	12.0918	96.7341	435.304	1209.18					TRUE	TRUE	39	2	TRUE		9.42	1	MRM		20	FALSE	FALSE
0.05	0.11	17(18)-EpETE	17,18-Epoxy-5,8,11,14-eicosatetraenoic acid	fatty acid epoxide	GPQVVJQEBXAKBJ-JPURVOHMSA-N	16061089	11.25	317.2 / 259.2	-55	-15	nM	318.219	(-)	317.212	C20H30O3					11.25	0	17(18)-EpETE	0	0.0237794	0.0696662	0.185776	0.557329	1.48621	11.611	92.8882	417.997	1161.1					TRUE	TRUE	40	2	TRUE		9.55	1	MRM	Should Be Large-Pair	20	FALSE	FALSE
0.05	0.11	15-HETE	15-hydroxyeicosa-5,8,11,13-tetraenoic acid	fatty acid alcohol	JSFATNQSLKRBCI-VAEKSGALSA-N	5280724	11.27	319.2 / 219.2	-55	-18	nM	320.235	(-)	319.228	C20H32O3					11.27	0	15-HETE	0	0.0255601	0.074883	0.199688	0.599064	1.5975	12.4805	99.844	449.298	1248.05					TRUE	TRUE	41	2	TRUE		9.7	1	MRM		20	FALSE	FALSE
0.68	1	13-KODE	13-ketooctadeca-9,11-dienoic acid	fatty acid ketone	JHXAZBBVQSRKJR-BSZOFBHHSA-N	6446027	11.33	293.2 / 179.1	-80	-27	nM	294.219	(-)	293.212	C18H30O3					11.33	0	13 KODE	0	0.0278261	0.0815217	0.217391	0.652174	1.73913	13.587	108.696	489.13	1358.7					TRUE	TRUE	42	2	TRUE		9.77	1	MRM	Note-Intensities	20	FALSE	FALSE
0.05	0.12	Alpha-9(10)-EpODE	9(10)-epoxy-12,15-octadecadienoic acid	fatty acid epoxide	JTEGNNHWOIJBJZ-ZJSQCTGTSA-N	16061060	11.35	293.2 / 275.2	-65	-18	nM	294.219	(-)	293.212	C18H30O3					11.35	0	9(10)-EpODE	0	0.0266994	0.0782208	0.208589	0.625766	1.66871	13.0368	104.294	469.325	1303.68					TRUE	TRUE	43	2	TRUE		9.93	1	MRM	IS	20	FALSE	FALSE
0.11	0.5	17-HDoHE	17-hydroxy-4,7,10,13,15,19-docosahexaenoic acid	fatty acid alcohol	SWTYBBUBEPPYCX-VIIQGJSXSA-N	6439179	11.39	343.3 / 281.2	-55	-18	nM	344.235	(-)	343.228	C22H32O3					11.39	0	17(R)-HDoHE	0	0.0257206	0.0753532	0.200942	0.602826	1.60754	12.5589	100.471	452.119	1255.89					TRUE	TRUE	44	2	TRUE		9.96	1	MRM		20	FALSE	FALSE
n/a	n/a	9-HpODE	9-hydroperoxyoctadeca-10,12-dienoic acid	fatty acid hydroperoxide	JGUNZIWGNMQSBM-ZJHFMPGASA-N	6439847	11.47	311.2 / 185.2	-55	-24	Area Ratio	312.23	(-)	311.223	C18H32O4					11.47	0	9-HpODE screen	0	0	0	0	0	0	0	0	0	0					TRUE	TRUE	45	2	TRUE		9.98	1	MRM	Note-Intensities	20	FALSE	FALSE
n/a	n/a	15-HpETE	15-hydroperoxyeicosa-5,8,11,13-tetraenoic acid	fatty acid hydroperoxide	BFWYTORDSFIVKP-VAEKSGALSA-N	5280893	11.49	335.2 / 113.1	-55	-24	Area Ratio	336.23	(-)	335.223	C20H32O4					11.49	0	15-HpETE screen	0	0	0	0	0	0	0	0	0	0					TRUE	TRUE	46	2	TRUE		10.31	1	MRM		20	FALSE	FALSE
0.05	0.12	alpha-12(13)-EpODE	12(13)-epoxy-9,15-octadecadienoic acid	fatty acid epoxide	BKKGUKSHPCTUGE-OOHFSOINSA-N	16061061	11.55	293.2 / 183.2	-50	-24	nM	294.219	(-)	293.212	C18H30O3					11.55	0	12(13)-EpODE	0	0.0262144	0.0768	0.2048	0.6144	1.6384	12.8	102.4	460.8	1280					TRUE	TRUE	47	2	TRUE		10.45	1	MRM		20	FALSE	FALSE
n/a	n/a	12-HpETE	12-hydroperoxyicosa-5,8,10,14-tetraenoic acid	fatty acid hydroperoxide	ZIOZYRSDNLNNNJ-LQWMCKPYSA-N	5280892	11.57	335.2 / 153.1	-55	-27	Area Ratio	336.23	(-)	335.223	C20H32O4					11.57	0	12-HpETE screen	0	0	0	0	0	0	0	0	0	0					TRUE	TRUE	48	2	TRUE		10.56	1	MRM		20	FALSE	FALSE
0.12	0.5	15-KETE	15-ketoeicosa-5,8,11,13-tetraenoic acid	fatty acid ketone	YGJTUEISKATQSM-USWFWKISSA-N	5280701	11.63	317.2 / 273.2	-60	-18	nM	318.219	(-)	317.212	C20H30O3					11.63	0	15-KETE	0	0.0257206	0.0753532	0.200942	0.602826	1.60754	12.5589	100.471	452.119	1255.89					TRUE	TRUE	49	2	TRUE		10.81	1	MRM		20	FALSE	FALSE
0.2	0.5	14-HDoHE	14-hydroxydocosa-4,7,10,12,16,19-hexaenoic acid	fatty acid alcohol	ZNEBXONKCYFJAF-BGKMTWLOSA-N	11566378	11.7	343.3 / 281.2	-60	-18	nM	344.235	(-)	343.228	C22H32O3					11.7	0	14-HDoHE	0	0.0232397	0.0680851	0.18156	0.544681	1.45248	11.3475	90.7801	408.511	1134.75					TRUE	TRUE	50	2	TRUE		10.9	1	MRM		20	FALSE	FALSE
0.05	0.11	11-HETE	11-Hydroxy-arachidonic acid	fatty acid alcohol	GCZRCCHPLVMMJE-RSPKXIRXSA-N	5312981	11.71	319.2 / 167.1	-45	-21	nM	320.235	(-)	319.228	C20H32O3					11.71	0	11-HETE	0	0.0257206	0.0753532	0.200942	0.602826	1.60754	12.5589	100.471	452.119	1255.89					TRUE	TRUE	51	2	TRUE		10.93	1	MRM	IS	20	FALSE	FALSE
0.12	0.2	14(15)-EpETE	14(15)-epoxy-5,8,11,17-eicosatetraenoic acid	fatty acid epoxide	RGZIXZYRGZWDMI-QXBXTPPVSA-N	16061088	11.72	317.2 / 247.2	-35	-18	nM	318.219	(-)	317.212	C20H30O3					11.72	0	14(15)-EpETE	0	0.0257206	0.0753532	0.200942	0.602826	1.60754	12.5589	100.471	452.119	1255.89					TRUE	TRUE	52	2	TRUE		10.99	1	MRM		20	FALSE	FALSE
0.13	0.2	9-KODE	9-ketooctadeca-10,12-dienoic acid	fatty acid ketone	LUZSWWYKKLTDHU-ZJHFMPGASA-N	9839084	11.78	293.2 / 185.2	-100	-27	nM	294.219	(-)	293.212	C18H30O3					11.78	0	9-KODE	0	0.027629	0.0809444	0.215852	0.647555	1.72681	13.4907	107.926	485.666	1349.07					TRUE	TRUE	53	2	TRUE		11.05	1	MRM		20	FALSE	FALSE
int std	int std	d8-12(S)-HETE	12(S)-HETE-d8	fatty acid alcohol	ZNHVWPKMFKADKW-OPXGWVKSSA-N	6914100	11.86	327.2 / 184.2	-60	-21	nM	328.285	(-)	327.278	C20H24D8O3					11.85	24.3531	d8-12(S)-HETE	24.3531	24.3531	24.3531	24.3531	24.3531	24.3531	24.3531	24.3531	24.3531	24.3531					TRUE	TRUE	54	2	TRUE		11.17	1	MRM		20	FALSE	FALSE
0.05	0.12	11(12)-EpETE	11(12)-epoxy-5,8,14,17- eicosatetraenoic acid	fatty acid epoxide	QHOKDYBJJBDJGY-BVILWSOJSA-N	16061087	11.87	317.2 / 167.3	-40	-18	nM	318.219	(-)	317.212	C20H30O3					11.87	0	11(12)-EpETE	0	0.0257206	0.0753532	0.200942	0.602826	1.60754	12.5589	100.471	452.119	1255.89					TRUE	TRUE	55	2	TRUE		11.19	1	MRM	Related-02	20	FALSE	FALSE
0.05	0.12	12S-HETE	12-Hydroxy-5,8,10,14-eicosatetraenoic acid	fatty acid alcohol	ZNHVWPKMFKADKW-LQWMCKPYSA-N	5283155	11.96	319.2 / 179.1	-60	-21	nM	320.235	(-)	319.228	C20H32O3					11.96	0	12-HETE	0	0.0255601	0.074883	0.199688	0.599064	1.5975	12.4805	99.844	449.298	1248.05					TRUE	TRUE	56	2	TRUE		11.23	1	MRM		20	FALSE	FALSE
0.12	0.25	8S-HETE	8-hydroxyeicosa-5,9,11,14-tetraenoic acid	fatty acid alcohol	NLUNAYAEIJYXRB-VYOQERLCSA-N	5283154	12.1	319.2 / 155.1	-45	-21	nM	320.235	(-)	319.228	C20H32O3					12.1	0	8-HETE	0	0.0255601	0.074883	0.199688	0.599064	1.5975	12.4805	99.844	449.298	1248.05					TRUE	TRUE	57	2	TRUE		11.26	1	MRM		20	FALSE	FALSE
0.12	0.24	9-HETE	9-hydroxyeicosa-5,7,11,14-tetraenoic acid	fatty acid alcohol	KATOYYZUTNAWSA-OIZRIKEUSA-N	14123398	12.31	319.2 / 167.1	-60	-18	nM	320.235	(-)	319.228	C20H32O3					12.31	0	9-HETE	0	0.0255601	0.074883	0.199688	0.599064	1.5975	12.4805	99.844	449.298	1248.05					TRUE	TRUE	58	2	TRUE		11.33	1	MRM	Related-01	20	FALSE	FALSE
int std	int std	d8-5(S)-HETE	5(S)-HETE-d8	fatty acid alcohol	KGIJOOYOSFUGPC-IWMWOOIASA-N	5283153	12.61	327.2 / 116.1	-70	-18	nM	328.285	(-)	327.278	C20H24D8O3					12.59	25.2664	d8-5(S)-HETE	25.2664	25.2664	25.2664	25.2664	25.2664	25.2664	25.2664	25.2664	25.2664	25.2664					TRUE	TRUE	59	2	TRUE		11.61	1	MRM		20	FALSE	FALSE
0.11	0.2	19(20)-EpDPE	18-(3-ethyloxiran-2-yl)octadeca-4,7,10,13,16-pentaenoic acid	fatty acid epoxide	OSXOPUBJJDUAOJ-MBYQGORISA-N	11631565	12.65	343.3 / 281.2	-60	-18	nM	344.235	(-)	343.228	C22H32O3					12.65	0	19(20)-EpDPE	0	0.0225974	0.0662032	0.176542	0.529626	1.41234	11.0339	88.271	397.219	1103.39					TRUE	TRUE	60	2	TRUE		11.01	1	MRM		20	FALSE	FALSE
0.11	0.24	5-HETE	5-Hydroxy-6,8,11,14-eicosatetraenoic acid	fatty acid alcohol	KGIJOOYOSFUGPC-JGKLHWIESA-N	5280733	12.68	319.2 / 115.1	-50	-18	nM	320.235	(-)	319.228	C20H32O3					12.68	0	5-HETE	0	0.0257206	0.0753532	0.200942	0.602826	1.60754	12.5589	100.471	452.119	1255.89					TRUE	TRUE	61	2	TRUE		11.42	1	MRM		20	FALSE	FALSE
int std	int std	d4-12(13)-EpOME	(±)12(13)-EpOME-d4	fatty acid epoxide	CCPPLLJZDQAOHD-FIMKFYBQSA-N	n/a	12.74	299.2 / 198.1	-90	-24	nM	300.26	(-)	299.253	C18H28D4O3					12.74	24.9584	d4-12(13)-EpOME	24.9584	24.9584	24.9584	24.9584	24.9584	24.9584	24.9584	24.9584	24.9584	24.9584					TRUE	TRUE	62	2	TRUE		11.46	1	MRM		20	FALSE	FALSE
0.05	0.67	12(13)-EpOME	12,13-epoxy-9-octadecenoic acid	fatty acid epoxide	CCPPLLJZDQAOHD-FLIBITNWSA-N	5356421	12.81	295.2 / 195.2	-85	-21	nM	296.235	(-)	295.228	C18H32O3					12.81	0	12(13)-EpOME	0	0.027629	0.0809444	0.215852	0.647555	1.72681	13.4907	107.926	485.666	1349.07					TRUE	TRUE	63	2	TRUE		11.54	1	MRM		20	FALSE	FALSE
n/a	n/a	5-HpETE	5-hydroperoxyeicosa-6,8,11,14-tetraenoic acid	fatty acid hydroperoxide	JNUUNUQHXIOFDA-JGKLHWIESA-N	5280778	12.87	335.2 / 155.1	-55	-24	Area Ratio	336.23	(-)	335.223	C20H32O4					12.87	0	5-HpETE screen	0	0	0	0	0	0	0	0	0	0					TRUE	TRUE	64	2	TRUE		11.6	1	MRM	Related-01	20	FALSE	FALSE
0.05	0.11	14,15-EpETrE	11-Hydroxy-14,15-epoxyeicosatrienoic acid	fatty acid epoxide	JBSCUHKPLGKXKH-ILYOTBPNSA-N	5283205	12.91	319.2 / 219.2	-50	-18	nM	320.235	(-)	319.228	C20H32O3					12.91	0	14(15)-EpETrE	0	0.0255601	0.074883	0.199688	0.599064	1.5975	12.4805	99.844	449.298	1248.05					TRUE	TRUE	65	2	TRUE		11.62	1	MRM		20	FALSE	FALSE
0.11	0.22	4-HDoHE	4-hydroxydocosa-5,7,10,13,16,19-hexaenoic acid	fatty acid alcohol	IFRKCNPQVIJFAQ-PQVBWYSWSA-N	14429109	13.02	343.3 / 281.2	-60	-18	nM	344.235	(-)	343.228	C22H32O3					13.02	0	4-HDoHE	0	0.0237794	0.0696662	0.185776	0.557329	1.48621	11.611	92.8882	417.997	1161.1					TRUE	TRUE	66	2	TRUE		11.64	1	MRM		20	FALSE	FALSE
0.24	0.5	9(10)-EpOME	9(10)-epoxy-12Z-octadecenoic acid	fatty acid epoxide	FBUKMFOXMZRGRB-YFHOEESVSA-N	6246154	13.04	295.2 / 171.1	-75	-21	nM	314.246	(-)	313.239	C18H34O4					13.04	0	16(17)-EpDPE	0	0.0237794	0.0696662	0.185776	0.557329	1.48621	11.611	92.8882	417.997	1161.1					TRUE	TRUE	67	2	TRUE		11.7	1	MRM		20	FALSE	FALSE
0.6	2	16(17)-EpDPE	16(17)-epoxy-4,7,10,13,19-docosapentaenoic acid	fatty acid epoxide	BCTXZWCPBLWCRV-ZYADFMMDSA-N	14392758	13.04	343.5 / 273.5	-45	-15	nM	344.235	(-)	343.228	C22H32O3					13.04	0	9(10)-EpOME	0	0.0262144	0.0768	0.2048	0.6144	1.6384	12.8	102.4	460.8	1280					TRUE	TRUE	68	2	TRUE		11.75	1	MRM	IS	20	FALSE	FALSE
0.05	0.2	5-KETE	5-ketoeicosa-6,8,11,14-tetraenoic acid	fatty acid ketone	MEASLHGILYBXFO-XTDASVJISA-N	5283159	13.39	317.2 / 203.2	-40	-21	nM	318.219	(-)	317.212	C20H30O3					13.39	0	5-KETE	0	0.0255601	0.074883	0.199688	0.599064	1.5975	12.4805	99.844	449.298	1248.05					TRUE	TRUE	69	2	TRUE		11.77	1	MRM		20	FALSE	FALSE
0.05	0.11	11,12-EpETrE	11,12-Epoxyeicosa-5,8,14-trienoic acid	fatty acid epoxide	DXOYQVHGIODESM-KROJNAHFSA-N	5283204	13.39	319.2 / 167.1	-75	-27	nM	320.235	(-)	319.228	C20H32O3					13.39	0	11(12)-EpETrE	0	0.0255601	0.074883	0.199688	0.599064	1.5975	12.4805	99.844	449.298	1248.05					TRUE	TRUE	70	2	TRUE		11.86	1	MRM	Related-02	20	FALSE	FALSE
0.12	0.5	8(9)-EpETrE	8,9-Epoxyeicosa-5,11,14-trienoic acid	fatty acid epoxide	DBWQSCSXHFNTMO-TYAUOURKSA-N	5283203	13.59	319.2 / 155.1	-40	-18	nM	320.235	(-)	319.228	C20H32O3					13.59	0	8(9)-EpETrE	0	0.0255601	0.074883	0.199688	0.599064	1.5975	12.4805	99.844	449.298	1248.05					TRUE	TRUE	71	2	TRUE		12	1	MRM		20	FALSE	FALSE
0.12	1	10-Nitrolinoleate	10-nitrolinoleic acid	nitro-fatty acid	LELVHAQTWXTCLY-XYWKCAQWSA-N	5282259	13.85	324.3 / 277.2	-40	-18	nM	325.225	(-)	324.218	C18H31NO4					13.85	0	10-Nitrolinoleate	0	0.0250137	0.0732824	0.19542	0.58626	1.56336	12.2137	97.7099	439.695	1221.37					TRUE	TRUE	72	2	TRUE		12.21	1	MRM		20	FALSE	FALSE
0.1	0.2	9,10-EpO	9,10-Epoxystearic acid	fatty acid epoxide	IMYZYCNQZDBZBQ-UHFFFAOYSA-N	15868	14.44	297.3 / 279.2	-105	-27	nM	298.251	(-)	297.244	C18H34O3					14.44	0	9,10-EpO	0	0.0246524	0.0722239	0.192597	0.577791	1.54078	12.0373	96.2986	433.344	1203.73					TRUE	TRUE	73	2	TRUE		12.08	1	MRM		20	FALSE	FALSE
int std	int std	d17-10-Nitrooleate	9-Nitrooleate-d17	nitro-fatty acid	CQOAKBVRRVHWKV-KSBOAZTASA-N	n/a	14.68	343.2 / 307.5	-65	-18	nM	344.348	(-)	343.34	C18H16D17NO4					14.68	25.5369	d17-10-Nitrooleate	25.5369	25.5369	25.5369	25.5369	25.5369	25.5369	25.5369	25.5369	25.5369	25.5369					TRUE	TRUE	74	2	TRUE		13.06	1	MRM		20	FALSE	FALSE
0.05	0.2	9-Nitrooleate	9-nitrooleic acid	nitro-fatty acid	CQOAKBVRRVHWKV-SAPNQHFASA-N	11645581	14.79	326.2 / 308.2	-50	-18	nM	327.241	(-)	326.234	C18H33NO4					14.79	0	9-Nitrooleate	0	0.0219551	0.0643216	0.171524	0.514573	1.37219	10.7203	85.7621	385.93	1072.03					TRUE	TRUE	75	2	TRUE		12.48	1	MRM		20	FALSE	FALSE
0.05	0.5	10-Nitrooleate	10-nitrooleic acid	nitro-fatty acid	WRADPCFZZWXOTI-BMRADRMJSA-N	24836820	14.84	326.2 / 279.5	-40	-24	nM	327.241	(-)	326.234	C18H33NO4					14.84	0	10-Nitrooleate	0	0.0250137	0.0732824	0.19542	0.58626	1.56336	12.2137	97.7099	439.695	1221.37					TRUE	TRUE	76	2	TRUE		12.56	1	MRM		20	FALSE	FALSE
																				15.29	0	9,10-t-DiHHex	0	0.026177	0.0766904	0.204508	0.613524	1.63606	12.7817	102.254	460.143	1278.17					TRUE	TRUE	77	2	TRUE		12.58	1	MRM		20	FALSE	FALSE
																				2.81	1	PHAU_IS	1	1	1	1	1	1	1	1	1	1					TRUE	TRUE	78	2	TRUE		12.65	1	MRM	IS	20	FALSE	FALSE
																				7.72	1	CUDA_IS	1	1	1	1	1	1	1	1	1	1					TRUE	TRUE	79	2	TRUE		12.71	1	MRM		20	FALSE	FALSE
																				8.59	1	d11-14,15-DiHETrE_IS	1	1	1	1	1	1	1	1	1	1					TRUE	TRUE	80	2	TRUE		12.82	1	MRM		20	FALSE	FALSE
																				5.9	1	d4 6-keto PGF1a _IS	1	1	1	1	1	1	1	1	1	1					TRUE	TRUE	81	2	TRUE		12.89	1	MRM	Related-01	20	FALSE	FALSE
																				3.99	1	d4-TXB2_IS	1	1	1	1	1	1	1	1	1	1					TRUE	TRUE	82	2	TRUE		12.96	1	MRM		20	FALSE	FALSE
																				4.82	1	d4-PGD2_IS	1	1	1	1	1	1	1	1	1	1					TRUE	TRUE	83	2	TRUE		12.96	1	MRM		20	FALSE	FALSE
																				7.74	1	d4-LTB4_IS	1	1	1	1	1	1	1	1	1	1					TRUE	TRUE	84	2	TRUE		13.27	1	MRM		20	FALSE	FALSE
																				11.85	1	d8-12(S)-HETE_IS	1	1	1	1	1	1	1	1	1	1					TRUE	TRUE	85	2	TRUE		13.34	1	MRM		20	FALSE	FALSE
																				11.02	1	d4-9(S)-HODE_IS	1	1	1	1	1	1	1	1	1	1					TRUE	TRUE	86	2	TRUE		13.5	1	MRM		20	FALSE	FALSE
																				12.59	1	d8-5(S)-HETE _IS	1	1	1	1	1	1	1	1	1	1					TRUE	TRUE	87	2	TRUE		13.76	1	MRM		20	FALSE	FALSE
																				10.01	1	d6-20-HETE_IS	1	1	1	1	1	1	1	1	1	1					TRUE	TRUE	88	2	TRUE		14.35	1	MRM		20	FALSE	FALSE
																				14.68	1	d17-10-Nitrooleate_IS	1	1	1	1	1	1	1	1	1	1					TRUE	TRUE	89	2	TRUE		14.59	1	MRM	IS	20	FALSE	FALSE
																				4.41	1	d4-PGF2a_IS	1	1	1	1	1	1	1	1	1	1					TRUE	TRUE	90	2	TRUE		14.78	1	MRM		20	FALSE	FALSE
																				12.74	1	d4-12(13)-EpOME_IS	1	1	1	1	1	1	1	1	1	1					TRUE	TRUE	91	2	TRUE		14.78	1	MRM		20	FALSE	FALSE
																				8.11	1	10,11-DHHep_IS	1	1	1	1	1	1	1	1	1	1					TRUE	TRUE	92	2	TRUE		15.22	1	MRM		20	FALSE	FALSE
[truncated: 22 more columns]

[truncated: 9 more sheets: TableS10_filemapping, TableS11_raw_met, TableS12_filter_met, TableS13_DataDict, TableS14_DataMat, TableS15_SampleMeta, TableS16_Reagents, TableS17_sequences, Table18_ISTD]
